# Supplementary material for: Pyroptosis-related genes prognostic model for predicting targeted therapy and immunotherapy response in soft tissue sarcoma
Source: Front Pharmacol. 2023 May 5;14:1188473. doi: 10.3389/fphar.2023.1188473 (PMC10196039; doi:10.3389/fphar.2023.1188473)
Supplement: Supplementary file 4 [file DataSheet1.ZIP]

Archive with 20 entries (18 files):
- row data/MOA-result(1).txt
- row data/R code/
- row data/R code/clinical.txt
- row data/R code/lasso.txt
- row data/tcga/
- row data/tcga/checkpoint-GEO.txt
- row data/tcga/checkpoint-TCGA.txt
- row data/tcga/condidtae.txt
- row data/tcga/correlation.txt
- row data/tcga/cox.txt
- row data/tcga/cox-output.csv
- row data/tcga/gene_index.csv
- row data/tcga/heat.txt
- row data/tcga/heat5.txt
- row data/tcga/heatmap.txt
- row data/tcga/lasso.txt
- row data/tcga/lasso_output.txt
- row data/tcga/prognosis.txt
- row data/tcga/sample.txt
- row data/tcga/Tumor-vs-Normal.limma.txt
