# Supplementary material for: Pyroptosis-related genes prognostic model for predicting targeted therapy and immunotherapy response in soft tissue sarcoma
Source: Front Pharmacol. 2023 May 5;14:1188473. doi: 10.3389/fphar.2023.1188473 (PMC10196039; doi:10.3389/fphar.2023.1188473)
Supplement: Supplementary file 4 [file DataSheet1.ZIP › row data/MOA-result(1).txt]

Rank	Score	Type	ID	Name	Description	MOA
1	98.26	kd	CGS001-6713	SQLE	Lanosterol biosynthesis pathway
2	96.7	kd	CGS001-51460	SFMBT1	Sterile alpha motif (SAM) domain containing
3	96.35	kd	CGS001-219333	USP12	Ubiquitin-specific peptidases
4	94.02	kd	CGS001-29775	CARD10	-
5	93.25	kd	CGS001-63874	ABHD4	Abhydrolase domain containing
6	92.97	kd	CGS001-23466	CBX6	-
7	91.86	kd	CGS001-7386	UQCRFS1	Mitochondrial respiratory chain complex / Complex III
8	91.22	kd	CGS001-8824	CES2	Carboxylesterases
9	90.66	kd	CGS001-64429	ZDHHC6	Zinc fingers, DHHC-type
10	90.31	kd	CGS001-2746	GLUD1	-
11	89.89	kd	CGS001-79960	PHF17	-
12	89.33	kd	CGS001-79187	FSD1	Fibronectin type III domain containing
13	88.78	kd	CGS001-841	CASP8	Caspases
14	88.66	kd	CGS001-55837	EAPP	-
15	88.61	kd	CGS001-2643	GCH1	-
16	87.78	kd	CGS001-6455	SH3GL1	-
17	85.69	oe	ccsbBroad304_03445	UGT1A1	UDP glucuronosyltransferases
18	85.51	kd	CGS001-26039	SS18L1	-
19	85.01	kd	CGS001-5422	POLA1	DNA polymerases
20	84	kd	CGS001-50865	HEBP1	Endogenous ligands
21	83.03	cp	BRD-K78692225	leflunomide	Dihydroorotate dehydrogenase inhibitor	Dihydroorotate dehydrogenase inhibitor, PDGFR receptor inhibitor
22	81.45	kd	CGS001-8853	ASAP2	Ankyrin repeat domain containing
23	80.47	kd	CGS001-7128	TNFAIP3	OTU domain containing
24	79.59	kd	CGS001-9709	HERPUD1	-
25	79.41	cp	BRD-K12502280	TG-101348	FLT3 inhibitor	FLT3 inhibitor, JAK inhibitor
26	79.34	cp	BRD-A84389633	tropanyl-3,5-dimethylbenzoate	Serotonin receptor antagonist	Serotonin receptor antagonist
27	79.28	kd	CGS001-5357	PLS1	EF-hand domain containing
28	78.28	cp	BRD-K11853856	PJ-34	PARP inhibitor	PARP inhibitor
29	76.28	kd	CGS001-4751	NEK2	NIMA (never in mitosis gene a)- related kinase (NEK) family
30	74.89	oe	ccsbBroad304_01035	MSH5	-
31	72.19	kd	CGS001-6777	STAT5B	SH2 domain containing
32	71.36	kd	CGS001-5366	PMAIP1	-
33	70.9	oe	ccsbBroad304_05309	OR52B2	GPCR / Class A : Olfactory receptors
34	69.92	cp	BRD-K57011718	UK-356618	Metalloproteinase inhibitor	Metalloproteinase inhibitor
35	68.34	kd	CGS001-3084	NRG1	Immunoglobulin superfamily / I-set domain containing
36	67.79	kd	CGS001-1389	CREBL2	basic leucine zipper proteins
37	67.31	kd	CGS001-10733	PLK4	Polo-like kinase (PLK) family
38	67.25	kd	CGS001-8905	AP1S2	-
39	66.69	kd	CGS001-2171	FABP5	Fatty acid-binding proteins
40	64.85	kd	CGS001-6932	TCF7	-
41	64.25	cp	BRD-K00337317	NU-7441	DNA dependent protein kinase inhibitor	DNA dependent protein kinase inhibitor, P-glycoprotein inhibitor
42	63.06	kd	CGS001-23585	TMEM50A	-
43	62.71	kd	CGS001-5875	RABGGTA	Prenyltransferase alpha subunit repeat containing
44	62.16	cp	BRD-K99696746	fatostatin	SREBP inhibitor	SREBP inhibitor
45	61.41	kd	CGS001-2956	MSH6	-
46	59.47	kd	CGS001-10901	DHRS4	Short chain dehydrogenase/reductase superfamily / Classical SDR fold cluster 1
47	59.2	kd	CGS001-5887	RAD23B	-
48	58.7	kd	CGS001-7029	TFDP2	-
49	58.15	kd	CGS001-3326	HSP90AB1	Heat shock proteins / HSPC
50	57.99	kd	CGS001-95	ACY1	-
51	57.8	kd	CGS001-55958	KLHL9	BTB/POZ domain containing
52	57.61	cp	BRD-K32536677	AGK-2	SIRT inhibitor	SIRT inhibitor
53	57.59	kd	CGS001-2247	FGF2	Endogenous ligands
54	57.35	cp	BRD-K23566484	nilutamide	Androgen receptor antagonist	Androgen receptor antagonist
55	56.94	oe	ccsbBroad304_01527	SGK1	SGK family
56	56.87	kd	CGS001-4547	MTTP	-
57	56.72	cp	BRD-K60174629	z-prolyl-prolinal	Prolyl endopeptidase inhibitor	Prolyl endopeptidase inhibitor
58	56.3	cp	BRD-A16665823	butoconazole	Bacterial cell wall synthesis inhibitor	Bacterial cell wall synthesis inhibitor
59	55.9	kd	CGS001-4713	NDUFB7	Mitochondrial respiratory chain complex / Complex I
60	55.17	oe	ccsbBroad304_03479	YTHDF1	-
61	54.93	cp	BRD-K34415467	trimethobenzamide	Histamine receptor antagonist	Histamine receptor antagonist
62	53.93	kd	CGS001-317701	VN1R2	GPCR / Unclassified : Vomeronasal receptors, type 1
63	53.84	kd	CGS001-7204	TRIO	Rho guanine nucleotide exchange factors
64	53.14	kd	CGS001-4793	NFKBIB	Ankyrin repeat domain containing
65	53.02	oe	ccsbBroad304_02271	LPGAT1	-
66	52.37	kd	CGS001-55869	HDAC8	Histone deacetylases
67	52.29	kd	CGS001-10379	IRF9	-
68	52.08	cp	BRD-K57546357	prunetin	Breast cancer resistance protein inhibitor	Breast cancer resistance protein inhibitor
69	51.75	cp	BRD-K25504083	cytochalasin-d	Actin polymerization inhibitor	Actin polymerization inhibitor
70	51.64	cp	BRD-K55748775	SCH-28080	ATPase inhibitor	ATPase inhibitor
71	49.48	kd	CGS001-8803	SUCLA2	-
72	48.97	kd	CGS001-6626	SNRPA	RNA binding motif (RRM) containing
73	48.81	cp	BRD-A99177642	deltaline	Acetylcholine receptor antagonist	Acetylcholine receptor antagonist
74	47.18	oe	ccsbBroad304_00421	DAPK1	Death-associated kinase (DAPK) family
75	46.52	kd	CGS001-10574	CCT7	Heat Shock Proteins / Chaperonins
76	46.5	kd	CGS001-1453	CSNK1D	Casein kinase 1 (CK1) family
77	45.37	cp	BRD-K48115423	2-(4-methoxybenzylthio)-6-methylpyrimidin-4-ol	Matrix metalloprotease inhibitor	Matrix metalloprotease inhibitor
78	44.58	cp	BRD-A85234536	N6-cyclopentyladenosine	Adenosine receptor agonist	Adenosine receptor agonist
79	43.47	kd	CGS001-5245	PHB	-
80	43.45	kd	CGS001-51026	GOLT1B	-
81	42.92	kd	CGS001-4718	NDUFC2	Mitochondrial respiratory chain complex / Complex I
82	42.87	cp	BRD-K77175907	calcifediol	Vitamin D receptor agonist	Vitamin D receptor agonist
83	42.38	cp	BRD-K36009368	NNC-63-0532	Opioid receptor agonist	Opioid receptor agonist
84	42.22	cp	BRD-A82656074	naltrindole	Opioid receptor antagonist	Opioid receptor antagonist
85	42.19	cp	BRD-K15791587	L-733060	Tachykinin antagonist	Tachykinin antagonist
86	41.61	kd	CGS001-216	ALDH1A1	Aldehyde dehydrogenases
87	40.65	kd	CGS001-51335	NGRN	-
88	39.93	oe	ccsbBroad304_00652	GNAS	-
89	39.9	kd	CGS001-23039	XPO7	Exportins
90	39.8	cp	BRD-A41722204	sulmazole	Adenosine receptor antagonist	Adenosine receptor antagonist
91	39.47	cp	BRD-K46742498	alosetron	Serotonin receptor antagonist	Serotonin receptor antagonist
92	39.35	kd	CGS001-9052	GPRC5A	GPCR / Class C : Orphans
93	38.98	oe	ccsbBroad304_03032	HTATSF1	RNA binding motif (RRM) containing
94	38.29	cp	BRD-K01436366	XMD-1150	Leucine rich repeat kinase inhibitor	Leucine rich repeat kinase inhibitor
95	38.28	cp	BRD-K61250553	loperamide	Opioid receptor agonist	Opioid receptor agonist
96	38.24	kd	CGS001-9133	CCNB2	-
97	37.63	cp	BRD-A10070317	propranolol	Adrenergic receptor antagonist	Adrenergic receptor antagonist
98	36.81	cp	BRD-K76587808	fraxetin	Antioxidant	Antioxidant
99	36.66	cp	BRD-K48722258	dilazep	Adenosine reuptake inhibitor	Adenosine reuptake inhibitor
100	36.42	kd	CGS001-6233	RPS27A	S ribosomal proteins
101	35.99	cp	BRD-K95899059	LY-344864	Serotonin receptor agonist	Serotonin receptor agonist
102	35.78	kd	CGS001-29946	SERTAD3	-
103	34.47	kd	CGS001-6928	HNF1B	Homeoboxes / HNF class
104	34.25	kd	CGS001-23075	SWAP70	EF-hand domain containing
105	34.17	cp	BRD-K37691127	hinokitiol	Tyrosinase inhibitor	Tyrosinase inhibitor
106	33.93	kd	CGS001-10057	ABCC5	ATP binding cassette transporters / subfamily C
107	33.79	cp	BRD-K43796186	benzyl-quinazolin-4-yl-amine	EGFR inhibitor	EGFR inhibitor
108	33.29	cp	BRD-K50384076	7,4'-dihydroxyflavone	Opioid receptor antagonist	Opioid receptor antagonist
109	33.09	cp	BRD-K14536225	piceid	Glucosidase inhibitor	Glucosidase inhibitor
110	32.78	kd	CGS001-9541	CIR1	-
111	32.33	cp	BRD-K76907295	VU-0418947-2	HIF modulator	HIF modulator
112	31.53	cp	BRD-K15196155	IBC-293	Hydroxycarboxylic acid receptor agonist	Hydroxycarboxylic acid receptor agonist
113	31.52	cp	BRD-K51816706	oxindole-I	VEGFR inhibitor	VEGFR inhibitor
114	30.93	oe	ccsbBroad304_00816	IDE	Pitrilysin
115	30.69	kd	CGS001-1645	AKR1C1	Aldo-keto reductases
116	30.02	oe	ccsbBroad304_00524	EXT2	Exostosin glycosyltransferase family
117	29.5	kd	CGS001-6741	SSB	La ribonucleoprotein domain containing
118	29.03	kd	CGS001-79727	LIN28A	Zinc fingers, CCHC domain containing
119	29	oe	ccsbBroad304_06660	NTRK3	Type VII RTKs: Neurotrophin receptor/Trk family
120	28.26	cp	BRD-A02367930	ethinyl-estradiol	DNA directed DNA polymerase stimulant	DNA directed DNA polymerase stimulant, Estrogenic component in oral contraceptives, Estrogen receptor agonist
121	27.79	kd	CGS001-478	ATP1A3	ATPases / P-type
122	27.2	kd	CGS001-11004	KIF2C	Kinesins
123	27.03	kd	CGS001-23597	ACOT9	Acyl CoA thioesterases
124	26.85	kd	CGS001-79716	NPEPL1	Leucyl aminopeptidase
125	26.72	oe	ccsbBroad304_02197	VPS26A	-
126	26.59	oe	ccsbBroad304_01642	TAL2	Basic helix-loop-helix proteins
127	26.57	cp	BRD-K74212935	ergocryptine	Dopamine agonist	Dopamine agonist
128	26.55	cp	BRD-K86003836	flubendazole	Tubulin inhibitor	Tubulin inhibitor
129	26.34	kd	CGS001-2539	G6PD	-
130	25.97	cp	BRD-K53545112	CNQX	Glutamate receptor antagonist	Glutamate receptor antagonist
131	25	kd	CGS001-2872	MKNK2	MKN subfamily
132	24.97	cp	BRD-K19284129	salvinorin-a	Opioid receptor agonist	Opioid receptor agonist
133	24.95	kd	CGS001-79711	IPO4	Importins
134	24.93	cp	BRD-K94887716	TFMPP	Serotonin receptor agonist	Serotonin receptor agonist, Serotonin receptor antagonist
135	24.72	kd	CGS001-124626	ZPBP2	Immunoglobulin superfamily / Immunoglobulin-like domain containing
136	24.54	oe	ccsbBroad304_03659	FOXJ2	Forkhead boxes
137	24.13	oe	ccsbBroad304_09833	SENP5	-
138	23.95	kd	CGS001-9232	PTTG1	-
139	23.75	kd	CGS001-5264	PHYH	-
140	22.47	cp	BRD-K37865504	LY-2183240	FAAH inhibitor	FAAH inhibitor
141	22.28	kd	CGS001-23077	MYCBP2	-
142	22.22	cp	BRD-K62353524	DY-131	Estrogen receptor agonist	Estrogen receptor agonist
143	21.97	kd	CGS001-11230	PRAF2	-
144	21.82	cp	BRD-A04756508	norgestimate	Progesterone receptor agonist	Progesterone receptor agonist
145	21.75	oe	ccsbBroad304_03040	NKIRAS2	-
146	21.74	cp	BRD-K57080016	selumetinib	MEK inhibitor	MEK inhibitor
147	21.73	cp	BRD-K49294207	BIBU-1361	EGFR inhibitor	EGFR inhibitor
148	21.71	cp	BRD-K99291625	SB-203580	p38 MAPK inhibitor	p38 MAPK inhibitor
149	21.59	cp	BRD-A68929948	DAPT-GSI-IX	Gamma secretase inhibitor	Gamma secretase inhibitor
150	21.43	cp	BRD-K76617868	fasudil	Rho associated kinase inhibitor	Rho associated kinase inhibitor
151	21.2	cp	BRD-A07780951	orciprenaline	Adrenergic receptor agonist	Adrenergic receptor agonist
152	21.08	cp	BRD-K36198571	WAY-170523	Metalloproteinase inhibitor	Metalloproteinase inhibitor
153	21.06	cp	BRD-A38898897	GW-311616	Leukocyte elastase inhibitor	Leukocyte elastase inhibitor
154	20.93	kd	CGS001-3799	KIF5B	Kinesins
155	20.76	cp	BRD-K33226500	indinavir	HIV protease inhibitor	HIV protease inhibitor
156	20.57	kd	CGS001-11262	SP140	Zinc fingers, PHD-type
157	20.52	kd	CGS001-4204	MECP2	-
158	20.3	kd	CGS001-2737	GLI3	Zinc fingers, C2H2-type
159	20.26	cp	BRD-K41143549	BRD-K41143549	Glutamate receptor antagonist	Glutamate receptor antagonist
160	19.93	cp	BRD-K13261168	LY-16350	Dopamine receptor agonist	Dopamine receptor agonist
161	19.64	cp	BRD-K01648091	LE-300	Dopamine receptor antagonist	Dopamine receptor antagonist
162	19.64	kd	CGS001-2936	GSR	Oxidoreductases
163	19.37	kd	CGS001-10950	BTG3	-
164	19.24	kd	CGS001-2524	FUT2	Fucosyltransferases
165	18.9	cp	BRD-K40887525	ritanserin	Serotonin receptor antagonist	Serotonin receptor antagonist
166	18.84	cp	BRD-K14200658	syrosingopine	Vesicular monoamine transporter inhibitor	Vesicular monoamine transporter inhibitor
167	18.65	cp	BRD-K07736136	VX-702	p38 MAPK inhibitor	p38 MAPK inhibitor
168	18.61	oe	ccsbBroad304_03103	SNX11	Sorting nexins
169	18.5	cp	BRD-A32836748	leu-enkephalin	Opioid receptor agonist	Opioid receptor agonist
170	18.46	kd	CGS001-5080	PAX6	Paired boxes
171	18.42	cp	BRD-K06750613	GSK-1059615	PI3K inhibitor	PI3K inhibitor
172	17.84	cp	BRD-K14618467	IKK-16	IKK inhibitor	IKK inhibitor
173	17.44	kd	CGS001-11098	PRSS23	Serine peptidases / Serine peptidases
174	17.41	kd	CGS001-22796	COG2	Components of oligomeric golgi complex
175	17.32	cp	BRD-K62736196	guanabenz	-666	-666
176	17.29	cp	BRD-A77050075	heraclenol	Vitamin K antagonist	Vitamin K antagonist
177	17.26	cp	BRD-K37798499	etoposide	Topoisomerase inhibitor	Topoisomerase inhibitor
178	17.2	oe	ccsbBroad304_08670	DUSP22	Protein tyrosine phosphatases / Class I Cys-based PTPs : Atypical dual specificity phosphatases
179	17.12	cp	BRD-K04210847	tamoxifen	Estrogen receptor antagonist	Estrogen receptor antagonist, Selective estrogen receptor modulator (SERM)
180	17.05	kd	CGS001-80237	ELL3	-
181	17.05	oe	ccsbBroad304_00554	FGB	Endogenous ligands
182	16.87	cp	BRD-A09056319	alfuzosin	Adrenergic receptor antagonist	Adrenergic receptor antagonist
183	16.78	kd	CGS001-4089	SMAD4	SMADs
184	16.29	oe	ccsbBroad304_06370	HLA-DMB	Immunoglobulin superfamily / C1-set domain containing
185	16.13	cp	BRD-A26002865	verrucarin-a	Protein synthesis inhibitor	Protein synthesis inhibitor
186	15.92	cp	BRD-A48257147	PHCCC	Glutamate receptor agonist	Glutamate receptor agonist
187	15.72	kd	CGS001-91137	SLC25A46	Miscellaneous SLC25 mitochondrial transporters
188	15.65	oe	ccsbBroad304_09708	PNLDC1	-
189	15.64	kd	CGS001-51128	SAR1B	-
190	15.57	oe	ccsbBroad304_07277	RTCD1	-
191	15.53	kd	CGS001-6670	SP3	Specificity protein transcription factors
192	15.5	kd	CGS001-2805	GOT1	-
193	15.34	oe	ccsbBroad304_02784	SUZ12	Zinc fingers, C2H2-type
194	15.27	cp	BRD-K49448285	bisindolylmaleimide	CDK inhibitor	CDK inhibitor
195	15.25	kd	CGS001-57491	AHRR	Basic helix-loop-helix proteins
196	15.01	cp	BRD-K53959060	indirubin	CDK inhibitor	CDK inhibitor, Glycogen synthase kinase inhibitor, Leucine rich repeat kinase inhibitor, SRC inhibitor, Serum/glucocorticoid regulated kinase inhibitor
197	14.99	kd	CGS001-114904	C1QTNF6	-
198	14.87	oe	ccsbBroad304_03785	INTS12	Zinc fingers, PHD-type
199	14.69	kd	CGS001-4771	NF2	A-kinase anchor proteins
200	14.48	kd	CGS001-27109	ATP5S	-
201	14.39	cp	BRD-K01902415	pirinixic-acid	PPAR receptor agonist	PPAR receptor agonist
202	14.39	kd	CGS001-389114	ZNF662	Zinc fingers, C2H2-type
203	14.19	kd	CGS001-7251	TSG101	-
204	14.07	cp	BRD-A72066420	mifobate	PPAR receptor antagonist	PPAR receptor antagonist
205	13.91	kd	CGS001-5580	PRKCD	Delta subfamily
206	13.88	cp	BRD-K82381502	acetylcholine	Acetylcholine receptor agonist	Acetylcholine receptor agonist
207	13.82	oe	ccsbBroad304_01976	EIF4EBP3	-
208	13.72	oe	ccsbBroad304_01340	PTPN2	Protein tyrosine phosphatases
209	13.65	oe	ccsbBroad304_00116	ASS1	-
210	13.53	kd	CGS001-5981	RFC1	ATPases / AAA-type
211	13.44	kd	CGS001-11154	AP4S1	-
212	13.32	oe	ccsbBroad304_02533	NOXA1	-
213	13.32	cp	BRD-A63836183	PD-123319	Angiotensin receptor antagonist	Angiotensin receptor antagonist
214	13.3	cp	BRD-A18917088	estradiol	Contraceptive agent	Contraceptive agent, Estrogen receptor agonist
215	13.29	cp	BRD-K14880289	GW-501516	PPAR receptor agonist	PPAR receptor agonist, Insulin sensitizer
216	13.28	kd	CGS001-9112	MTA1	GATA zinc finger domain containing
217	13.27	kd	CGS001-7936	RDBP	-
218	13.24	cp	BRD-A37776212	ICI-204448	Opioid receptor agonist	Opioid receptor agonist
219	13.11	kd	CGS001-6199	RPS6KB2	p70 subfamily
220	13.05	oe	ccsbBroad304_06824	PVR	Immunoglobulin superfamily / C2-set domain containing
221	12.96	cp	BRD-K78838262	austricine	Hypolipidemic	Hypolipidemic
222	12.93	kd	CGS001-2745	GLRX	-
223	12.71	cp	BRD-K95202259	ML-3163	p38 MAPK inhibitor	p38 MAPK inhibitor
224	12.57	kd	CGS001-2118	ETV4	ETS Transcription Factors
225	12.31	kd	CGS001-1429	CRYZ	-
226	12.2	cp	BRD-K55430733	WAY-629	Serotonin receptor agonist	Serotonin receptor agonist
227	12.14	oe	ccsbBroad304_00028	ADH5	Alcohol dehydrogenases
228	12.13	kd	CGS001-440435	GPR179	GPCR / Class C : Orphans
229	12.11	cp	BRD-K83597974	pargyline	Monoamine oxidase inhibitor	Monoamine oxidase inhibitor
230	11.96	kd	CGS001-7597	ZBTB25	BTB/POZ domain containing
231	11.92	kd	CGS001-1452	CSNK1A1	Casein kinase 1 (CK1) family
232	11.79	kd	CGS001-84930	MASTL	MAST family
233	11.68	kd	CGS001-10245	TIMM17B	-
234	11.67	cp	BRD-K49890030	gavestinel	Glutamate receptor antagonist	Glutamate receptor antagonist
235	11.49	cp	BRD-A25687296	emetine	Protein synthesis inhibitor	Protein synthesis inhibitor
236	11.47	kd	CGS001-8312	AXIN1	Serine/threonine phosphatases / Protein phosphatase 1, regulatory subunits
237	11.44	kd	CGS001-51056	LAP3	Leucyl aminopeptidase
238	11.43	cp	BRD-A56892734	esomeprazole	ATPase inhibitor	ATPase inhibitor
239	11.37	cp	BRD-K70327191	benzoxiquine	Anti-infective	Anti-infective
240	11.35	kd	CGS001-2232	FDXR	-
241	11.34	cp	BRD-K26657438	imiquimod	TLR agonist	TLR agonist, Interferon inducer
242	11.26	cp	BRD-K81847782	scandenin	Plant compound with antimicrobial activity	Plant compound with antimicrobial activity
243	11.24	oe	ccsbBroad304_06422	ID3	Basic helix-loop-helix proteins
244	11.14	kd	CGS001-8915	BCL10	-
245	11.12	oe	ccsbBroad304_05417	P2RY8	GPCR / Class A : Purinergic receptors, P2Y
246	11.05	kd	CGS001-2853	GPR31	GPCR / Class A : Orphans
247	10.92	cp	BRD-K10466330	AVA	Nucleophosmin inhibitor	Nucleophosmin inhibitor
248	10.81	oe	ccsbBroad304_01347	RAD1	-
249	10.81	kd	CGS001-10398	MYL9	EF-hand domain containing
250	10.78	kd	CGS001-467	ATF3	basic leucine zipper proteins
251	10.71	kd	CGS001-5087	PBX1	Homeoboxes / TALE class
252	10.6	oe	ccsbBroad304_06138	EDNRB	Endothelin receptors
253	10.47	kd	CGS001-64754	SMYD3	Chromatin-modifying enzymes / K-methyltransferases
254	10.46	oe	ccsbBroad304_04018	VKORC1	Oxidoreductases
255	10.43	cp	BRD-K18518344	digitoxigenin	ATPase inhibitor	ATPase inhibitor
256	10.18	kd	CGS001-6924	TCEB3	-
257	10.08	kd	CGS001-94233	OPN4	GPCR / Class A : Opsin receptors
258	10.06	cp	BRD-K64890080	BI-2536	PLK inhibitor	PLK inhibitor
259	9.99	cp	BRD-K74112339	acetohydroxamic-acid	Urease inhibitor	Urease inhibitor
260	9.76	oe	ccsbBroad304_01741	UBE2V1	Ubiquitin-conjugating enzymes E2
261	9.75	cp	BRD-K66792149	quinoclamine	Algicide	Algicide
262	9.65	cp	BRD-K97365803	PI-828	PI3K inhibitor	PI3K inhibitor
263	9.5	cp	BRD-K06792661	narciclasine	Coflilin signaling pathway activator	Coflilin signaling pathway activator, LIM kinase activator, Rho associated kinase activator
264	9.39	kd	CGS001-7465	WEE1	WEE family
265	9.31	oe	ccsbBroad304_07292	TNFSF13	CD molecules
266	9.28	kd	CGS001-4953	ODC1	Decarboxylases
267	9.2	cp	BRD-K51575138	TPCA-1	IKK inhibitor	IKK inhibitor
268	9.06	cp	BRD-K15834839	lobendazole	Anthelmintic	Anthelmintic
269	8.9	kd	CGS001-4869	NPM1	-
270	8.84	kd	CGS001-10845	CLPX	ATPases / AAA-type
271	8.8	oe	ccsbBroad304_05000	ZNF524	Zinc fingers, C2H2-type
272	8.76	kd	CGS001-6391	SDHC	Mitochondrial respiratory chain complex / Complex II
273	8.65	kd	CGS001-9123	SLC16A3	SLC16 family of monocarboxylate transporters
274	8.56	oe	ccsbBroad304_04683	ZNF689	Zinc fingers, C2H2-type
275	8.5	cp	BRD-K47679368	bromfenac	Cyclooxygenase inhibitor	Cyclooxygenase inhibitor
276	8.44	kd	CGS001-167826	OLIG3	Basic helix-loop-helix proteins
277	8.42	kd	CGS001-54925	ZNF434	-
278	8.42	kd	CGS001-2280	FKBP1A	Cis-trans-isomerases
279	8.39	cp	BRD-A92826379	lupanine	Sodium channel blocker	Sodium channel blocker
280	8.36	cp	BRD-K05528470	L-745870	Dopamine receptor antagonist	Dopamine receptor antagonist
281	8.35	cp	BRD-K28360340	TW-37	BCL inhibitor	BCL inhibitor
282	8.29	kd	CGS001-1725	DHPS	-
283	8.21	kd	CGS001-23476	BRD4	Bromodomain kinase (BRDK) family
284	8.2	oe	ccsbBroad304_09746	ZNF610	Zinc fingers, C2H2-type
285	8.18	kd	CGS001-9632	SEC24C	-
286	8.05	oe	ccsbBroad304_06365	HIF1A	Basic helix-loop-helix proteins
287	7.93	cp	BRD-K91370081	anisomycin	DNA synthesis inhibitor	DNA synthesis inhibitor
288	7.93	kd	CGS001-6857	SYT1	Synaptotagmins
289	7.91	oe	ccsbBroad304_02220	MTFR1	-
290	7.87	kd	CGS001-5721	PSME2	Proteasome (prosome, macropain) subunits
291	7.83	kd	CGS001-8019	BRD3	Bromodomain kinase (BRDK) family
292	7.77	cp	BRD-K44432556	VU-0418946-1	HIF modulator	HIF modulator
293	7.76	kd	CGS001-84108	PCGF6	Polycomb group ring fingers
294	7.72	cp	BRD-K26664453	cytochalasin-b	Microtubule inhibitor	Microtubule inhibitor
295	7.68	kd	CGS001-5127	CDK16	Cyclin-dependent kinases, TAIRE subfamily
296	7.61	cp	BRD-K99447003	enalaprilat	ACE inhibitor	ACE inhibitor
297	7.59	cp	BRD-K03319035	maprotiline	Norepinephrine reuptake inhibitor	Norepinephrine reuptake inhibitor, Tricyclic antidepressant
298	7.39	kd	CGS001-9870	KIAA0317	-
299	7.37	kd	CGS001-23411	SIRT1	Histone deacetylases
300	7.32	kd	CGS001-27020	NPTN	Immunoglobulin superfamily / Immunoglobulin-like domain containing
301	7.27	cp	BRD-K18036262	L-168049	Glucagon receptor antagonist	Glucagon receptor antagonist
302	7.27	oe	ccsbBroad304_02053	BTRC	F-boxes / WD-40 domains
303	7.26	kd	CGS001-64783	RBM15	RNA binding motif (RRM) containing
304	7.13	kd	CGS001-5052	PRDX1	-
305	7.1	cp	BRD-K32645441	dipropyl-5ct	Serotonin receptor agonist	Serotonin receptor agonist
306	6.97	kd	CGS001-79862	ZNF669	Zinc fingers, C2H2-type
307	6.95	kd	CGS001-5921	RASA1	Pleckstrin homology (PH) domain containing
308	6.94	kd	CGS001-501	ALDH7A1	Aldehyde dehydrogenases
309	6.89	kd	CGS001-1022	CDK7	Cyclin-dependent kinases, CDK7 subfamily
310	6.87	oe	ccsbBroad304_00398	CTSL2	-
311	6.87	kd	CGS001-2059	EPS8	-
312	6.85	oe	ccsbBroad304_01870	CHAF1B	WD repeat domain containing
313	6.85	oe	ccsbBroad304_06708	PDGFRB	Type III RTKs: PDGFR, CSFR, Kit, FLT3 receptor family
314	6.84	cp	BRD-A92630576	trimebutine	Opioid receptor agonist	Opioid receptor agonist
315	6.84	kd	CGS001-3897	L1CAM	CD molecules
316	6.84	kd	CGS001-978	CDA	-
317	6.82	kd	CGS001-7311	UBA52	L ribosomal proteins
318	6.71	kd	CGS001-466	ATF1	basic leucine zipper proteins
319	6.68	kd	CGS001-8317	CDC7	CDC7 family
320	6.66	cp	BRD-A04553218	chlorphenamine	Histamine receptor antagonist	Histamine receptor antagonist
321	6.63	kd	CGS001-93594	WDR67	-
322	6.55	kd	CGS001-1902	LPAR1	GPCR / Class A : Lysophospholipid receptors : Lysophosphatidic acid
323	6.54	kd	CGS001-9322	TRIP10	-
324	6.48	cp	BRD-M41783010	acamprosate	Glutamate receptor antagonist	Glutamate receptor antagonist
325	6.24	kd	CGS001-5868	RAB5A	RAB, member RAS oncogene
326	6.12	kd	CGS001-116519	APOA5	Apolipoproteins
327	6.08	kd	CGS001-4688	NCF2	Tetratricopeptide (TTC) repeat domain containing
328	6.06	oe	ccsbBroad304_02677	PDAP1	-
329	6.06	cp	BRD-K37447567	hydrocotarnine	Opioid receptor antagonist	Opioid receptor antagonist
330	6.05	kd	CGS001-57512	GPR158	GPCR / Class C : Orphans
331	6.03	cp	BRD-A94413429	NTNCB	Neuropeptide receptor antagonist	Neuropeptide receptor antagonist
332	6.03	kd	CGS001-1959	EGR2	Zinc fingers, C2H2-type
333	6.02	cp	BRD-A83937277	mephenytoin	Hydantoin antiepileptic	Hydantoin antiepileptic
334	5.98	cp	BRD-K24526313	levcromakalim	Potassium channel activator	Potassium channel activator
335	5.92	kd	CGS001-8899	PRPF4B	PRP4 subfamily
336	5.9	cp	BRD-K77133231	PD-169316	p38 MAPK inhibitor	p38 MAPK inhibitor
337	5.89	kd	CGS001-5610	EIF2AK2	Other PEK family kinases
338	5.85	cp	BRD-K10961822	latanoprost	Prostanoid receptor agonist	Prostanoid receptor agonist
339	5.84	kd	CGS001-1960	EGR3	Zinc fingers, C2H2-type
340	5.79	kd	CGS001-1497	CTNS	-
341	5.76	cp	BRD-K44084986	Y-27632	Rho associated kinase inhibitor	Rho associated kinase inhibitor
342	5.74	kd	CGS001-10153	CEBPZ	-
343	5.66	cp	BRD-K37814297	acepromazine	Dopamine receptor antagonist	Dopamine receptor antagonist
344	5.65	cp	BRD-K91263825	nortriptyline	Tricyclic antidepressant	Tricyclic antidepressant
345	5.62	cp	BRD-K72541103	JAK3-inhibitor-I	JAK inhibitor	JAK inhibitor
346	5.58	kd	CGS001-1398	CRK	SH2 domain containing
347	5.58	cp	BRD-K12219985	glipizide	Sulfonylurea	Sulfonylurea
348	5.54	cp	BRD-A94669766	naringenin	Aromatase inhibitor	Aromatase inhibitor, TRPV antagonist
349	5.53	kd	CGS001-114609	TIRAP	-
350	5.53	kd	CGS001-9200	PTPLA	-
351	5.53	kd	CGS001-55715	DOK4	Pleckstrin homology (PH) domain containing
352	5.46	kd	CGS001-1196	CLK2	CDC-like kinases
353	5.45	cp	BRD-K51223576	AG-99	Tyrosine kinase inhibitor	Tyrosine kinase inhibitor
354	5.45	kd	CGS001-9500	MAGED1	-
355	5.44	kd	CGS001-2674	GFRA1	GDNF receptor family
356	5.41	oe	ccsbBroad304_00249	CD14	CD molecules
357	5.41	cp	BRD-K78659596	MLN-2238	Proteasome inhibitor	Proteasome inhibitor
358	5.39	kd	CGS001-383	ARG1	Arginase
359	5.32	kd	CGS001-5110	PCMT1	-
360	5.3	kd	CGS001-6203	RPS9	S ribosomal proteins
361	5.29	kd	CGS001-3162	HMOX1	Haem oxygenase
362	5.28	oe	ccsbBroad304_00580	FLT1	Type IV RTKs: VEGF (vascular endothelial growth factor) receptor family
363	5.28	kd	CGS001-5478	PPIA	Cis-trans-isomerases
364	5.26	oe	ccsbBroad304_01677	TLE2	WD repeat domain containing
365	5.23	cp	BRD-K60184833	tyrphostin-46	Tyrosine kinase inhibitor	Tyrosine kinase inhibitor
366	5.21	kd	CGS001-7155	TOP2B	DNA Topoisomerases
367	5.11	cp	BRD-K67566344	KU-0063794	MTOR inhibitor	MTOR inhibitor
368	5.08	cp	BRD-A65013509	oxybutynin	Acetylcholine receptor antagonist	Acetylcholine receptor antagonist
369	5.06	kd	CGS001-128368	OR10Z1	GPCR / Class A : Olfactory receptors
370	5.03	kd	CGS001-5159	PDGFRB	Type III RTKs: PDGFR, CSFR, Kit, FLT3 receptor family
371	5.02	cp	BRD-A80638690	floxuridine	DNA synthesis inhibitor	DNA synthesis inhibitor
372	4.98	kd	CGS001-23011	RAB21	RAB, member RAS oncogene
373	4.97	kd	CGS001-642	BLMH	-
374	4.95	kd	CGS001-2821	GPI	-
375	4.92	cp	BRD-K15519488	CS-110266	Dopamine receptor agonist	Dopamine receptor agonist
376	4.92	kd	CGS001-10465	PPIH	-
377	4.86	oe	ccsbBroad304_00941	LIG3	-
378	4.86	oe	ccsbBroad304_04675	ATG4A	-
379	4.84	cp	BRD-A80574334	oxalomalic-acid	Isocitrate dehydrogenase inhibitor	Isocitrate dehydrogenase inhibitor
380	4.83	kd	CGS001-2053	EPHX2	-
381	4.82	cp	BRD-K80431395	triciribine	AKT inhibitor	AKT inhibitor
382	4.81	oe	ccsbBroad304_01532	SIAH1	-
383	4.8	cp	BRD-A11990600	lorazepam	Benzodiazepine receptor agonist	Benzodiazepine receptor agonist
384	4.79	cp	BRD-K40965114	cyanopindolol	Adrenergic receptor antagonist	Adrenergic receptor antagonist
385	4.7	cp	BRD-K50324045	avrainvillamide-analog-6	nucleophosmin inhibitor	nucleophosmin inhibitor
386	4.7	cp	BRD-K10467831	tibolone	Androgen receptor agonist	Androgen receptor agonist, Estrogen receptor agonist, Progesterone receptor agonist
387	4.66	kd	CGS001-6272	SORT1	-
388	4.65	cp	BRD-K43290182	Ro-04-6790	Serotonin receptor antagonist	Serotonin receptor antagonist
389	4.64	kd	CGS001-115650	TNFRSF13C	Tumour necrosis factor (TNF) receptor family
390	4.63	cp	BRD-K56001384	antimycin-a	ATP synthase inhibitor	ATP synthase inhibitor
391	4.61	kd	CGS001-90589	ZNF625	Zinc fingers, C2H2-type
392	4.55	cp	BRD-K22828899	TUL-XXI039	Serine/threonine kinase inhibitor	Serine/threonine kinase inhibitor
393	4.55	cp	BRD-K41260949	valproic-acid	HDAC inhibitor	HDAC inhibitor
394	4.55	kd	CGS001-23338	PHF15	-
395	4.51	oe	ccsbBroad304_04038	ELOVL6	-
396	4.5	kd	CGS001-7474	WNT5A	Endogenous ligands
397	4.49	oe	ccsbBroad304_00163	PRDM1	Zinc fingers, C2H2-type
398	4.48	cp	BRD-K66956375	oleoylethanolamide	Cannabinoid receptor agonist	Cannabinoid receptor agonist, Glucose dependent insulinotropic receptor agonist, Potassium channel blocker, PPAR receptor agonist
399	4.45	kd	CGS001-5781	PTPN11	Protein tyrosine phosphatases
400	4.45	kd	CGS001-221895	JAZF1	Zinc fingers, C2H2-type
401	4.44	cp	BRD-A84174393	meloxicam	Cyclooxygenase inhibitor	Cyclooxygenase inhibitor
402	4.4	oe	ccsbBroad304_05183	TXLNA	-
403	4.4	kd	CGS001-688	KLF5	Kruppel-like transcription factors
404	4.39	cp	BRD-K37130656	rivaroxaban	Coagulation inhibitor	Coagulation inhibitor
405	4.39	kd	CGS001-10105	PPIF	-
406	4.38	kd	CGS001-3030	HADHA	-
407	4.34	kd	CGS001-444	ASPH	-
408	4.33	cp	BRD-A62434282	goserelin	Gonadotropin releasing factor hormone receptor agonist	Gonadotropin releasing factor hormone receptor agonist, Luteinizing hormone releasing hormone agonist
409	4.31	oe	ccsbBroad304_02674	STK38	NDR family
410	4.29	kd	CGS001-6184	RPN1	-
411	4.29	kd	CGS001-26511	CHIC2	-
412	4.28	oe	ccsbBroad304_10014	RXFP4	GPCR / Class A : Relaxin family peptide receptors
413	4.27	cp	BRD-K24656285	farnesol	FXR agonist	FXR agonist, Monoamine oxidase inhibitor, NFkB pathway activator, PPAR receptor agonist
414	4.24	kd	CGS001-3028	HSD17B10	Short chain dehydrogenase/reductase superfamily / Classical SDR fold cluster 1
415	4.23	cp	BRD-K73395020	SA-1478088	-666	-666
416	4.21	oe	ccsbBroad304_02484	PAICS	-
417	4.2	kd	CGS001-6510	SLC1A5	Alanine/serine/cysteine transporter subfamily
418	4.19	cp	BRD-U01690642	acetyl-geranyl-cysteine	Isoprenylated protein methylation inhibitor	Isoprenylated protein methylation inhibitor
419	4.18	cp	BRD-A28746609	paclitaxel	Tubulin inhibitor	Tubulin inhibitor
420	4.17	oe	ccsbBroad304_02485	STAMBP	-
421	4.16	cp	BRD-A07824748	flavanone	11-beta-HSD1 inhibitor	11-beta-HSD1 inhibitor
422	4.12	kd	CGS001-29890	RBM15B	RNA binding motif (RRM) containing
423	4.07	kd	CGS001-159	ADSS	-
424	4.06	cp	BRD-A77118605	BML-ST330	Phospholipase inhibitor	Phospholipase inhibitor
425	4.03	cp	BRD-K82795137	loratadine	Histamine receptor antagonist	Histamine receptor antagonist
426	4.01	kd	CGS001-2863	GPR39	GPCR / Class A : Orphans
427	4.01	kd	CGS001-8165	AKAP1	A-kinase anchor proteins
428	3.97	kd	CGS001-8669	EIF3J	-
429	3.94	oe	ccsbBroad304_00391	CTH	Hydrogen sulphide synthesis
430	3.94	oe	ccsbBroad304_00772	HOXA6	Homeoboxes / ANTP class : HOXL subclass
431	3.93	cp	BRD-K45296539	ZD-7114	Adrenergic receptor agonist	Adrenergic receptor agonist
432	3.88	cp	BRD-A44780397	mifepristone	Glucocorticoid receptor antagonist	Glucocorticoid receptor antagonist, Progesterone receptor antagonist
433	3.88	kd	CGS001-5649	RELN	-
434	3.86	oe	ccsbBroad304_00523	EXT1	Exostosin glycosyltransferase family
435	3.84	cp	BRD-K34995470	SU-1498	VEGFR inhibitor	VEGFR inhibitor
436	3.84	kd	CGS001-51375	SNX7	Sorting nexins
437	3.84	kd	CGS001-5771	PTPN2	Protein tyrosine phosphatases
438	3.84	kd	CGS001-10482	NXF1	-
439	3.82	kd	CGS001-55907	CMAS	-
440	3.81	cp	BRD-K34154330	tracazolate	GABA receptor modulator	GABA receptor modulator
441	3.8	oe	ccsbBroad304_01336	PTGS2	Cyclooxygenase
442	3.79	kd	CGS001-2969	GTF2I	General transcription factors
443	3.78	cp	BRD-K94919853	10H-phenothiazin-10-yl)(p-tolyl)methanone	Butyrylcholinesterase inhibitor	Butyrylcholinesterase inhibitor
444	3.77	cp	BRD-A80775386	hyperforin	Cyclooxygenase inhibitor	Cyclooxygenase inhibitor, Dopamine uptake inhibitor, Interleukin receptor antagonist, Lipoxygenase inhibitor, Serotonin reuptake inhibitor
445	3.76	oe	ccsbBroad304_07709	AFG3L2	ATPases / AAA-type
446	3.76	cp	BRD-K39944607	ochratoxin-a	Phenylalanyl tRNA synthetase inhibitor	Phenylalanyl tRNA synthetase inhibitor
447	3.76	kd	CGS001-6195	RPS6KA1	RSK subfamily
448	3.76	kd	CGS001-11143	KAT7	Histone acetyltransferases (HATs)
449	3.75	cc		Ubiquitin-specific peptidases LOF	-
450	3.75	oe	ccsbBroad304_00219	CARS	Aminoacyl tRNA synthetases / Class I
451	3.74	kd	CGS001-5236	PGM1	-
452	3.74	kd	CGS001-51701	NLK	nmo subfamily
453	3.74	cp	BRD-A16754160	ampicillin	Bacterial cell wall synthesis inhibitor	Bacterial cell wall synthesis inhibitor
454	3.74	cp	BRD-K09499853	KU-0060648	DNA dependent protein kinase inhibitor	DNA dependent protein kinase inhibitor, PI3K inhibitor
455	3.71	kd	CGS001-3925	STMN1	-
456	3.71	kd	CGS001-169026	SLC30A8	SLC30 zinc transporter family
457	3.7	oe	ccsbBroad304_00370	CS	-
458	3.67	cc		Leucine rich repeat kinase inhibitor	-
459	3.67	kd	CGS001-5451	POU2F1	Homeoboxes / POU class
460	3.63	cp	BRD-K14329163	BAY-K8644	Calcium channel activator	Calcium channel activator, L-type calcium channel activator
461	3.63	kd	CGS001-6499	SKIV2L	-
462	3.63	kd	CGS001-3172	HNF4A	Hepatocyte nuclear factor-4 receptors
463	3.6	cp	BRD-K95402279	geranylgeraniol	Farnesyltransferase inhibitor	Farnesyltransferase inhibitor
464	3.6	kd	CGS001-2617	GARS	Aminoacyl tRNA synthetases / Class II
465	3.59	cp	BRD-K99063460	didanosine	Nucleoside reverse transcriptase inhibitor	Nucleoside reverse transcriptase inhibitor
466	3.59	kd	CGS001-134187	POU5F2	Homeoboxes / POU class
467	3.58	cp	BRD-A65282128	cefazolin	Bacterial cell wall synthesis inhibitor	Bacterial cell wall synthesis inhibitor
468	3.56	oe	ccsbBroad304_06590	MMP7	Matrix metallopeptidase
469	3.53	oe	ccsbBroad304_10929	JAK2	Janus kinase (JakA) family
470	3.52	oe	ccsbBroad304_07211	ZRSR2	RNA binding motif (RRM) containing
471	3.52	oe	ccsbBroad304_06102	DLX3	Homeoboxes / ANTP class : NKL subclass
472	3.5	kd	CGS001-944	TNFSF8	CD molecules
473	3.5	kd	CGS001-9275	BCL7B	-
474	3.48	kd	CGS001-10626	TRIM16	Tripartite motif containing
475	3.47	cc		Targets of VEGFR inhibitors GOF	-
476	3.46	kd	CGS001-7416	VDAC1	Voltage-dependent anion channels
477	3.45	kd	CGS001-5073	PARN	-
478	3.43	kd	CGS001-8409	UXT	-
479	3.43	kd	CGS001-5824	PEX19	-
480	3.43	oe	ccsbBroad304_01103	NONO	RNA binding motif (RRM) containing
481	3.42	kd	CGS001-5535	PPP3R2	EF-hand domain containing
482	3.42	kd	CGS001-10270	AKAP8	A-kinase anchor proteins
483	3.41	kd	CGS001-122618	PLD4	-
484	3.39	kd	CGS001-47	ACLY	-
485	3.38	oe	ccsbBroad304_06410	HSPA8	Heat shock proteins / HSP70
486	3.38	cp	BRD-K37561857	zardaverine	Phosphodiesterase inhibitor	Phosphodiesterase inhibitor
487	3.38	cp	BRD-K54095730	CMPD-1	p38 MAPK inhibitor	p38 MAPK inhibitor
488	3.37	kd	CGS001-55634	ZNF673	-
489	3.37	kd	CGS001-5744	PTHLH	Endogenous ligands
490	3.34	kd	CGS001-24140	FTSJ1	-
491	3.33	oe	ccsbBroad304_02825	POLA2	DNA polymerases
492	3.31	kd	CGS001-9971	NR1H4	Liver X receptor-like receptors
493	3.31	kd	CGS001-23650	TRIM29	-
494	3.29	oe	ccsbBroad304_06085	DCK	-
495	3.29	oe	ccsbBroad304_07337	TAF1B	-
496	3.28	kd	CGS001-5002	SLC22A18	Orphan or poorly characterized SLC22 family members
497	3.26	kd	CGS001-6988	TCTA	-
498	3.24	kd	CGS001-6697	SPR	Short chain dehydrogenase/reductase superfamily / Classical SDR fold cluster 1
499	3.21	cp	BRD-K10176267	L-701252	Glutamate receptor antagonist	Glutamate receptor antagonist
500	3.21	kd	CGS001-7534	YWHAZ	-
501	3.21	kd	CGS001-2762	GMDS	Short chain dehydrogenase/reductase superfamily / Extended SDR fold
502	3.21	kd	CGS001-1605	DAG1	-
503	3.18	kd	CGS001-10781	ZNF266	Zinc fingers, C2H2-type
504	3.18	kd	CGS001-23429	RYBP	-
505	3.18	kd	CGS001-9455	HOMER2	-
506	3.18	kd	CGS001-836	CASP3	Caspases
507	3.16	kd	CGS001-2896	GRN	-
508	3.15	oe	ccsbBroad304_06094	DFFA	-
509	3.14	cp	BRD-K18059238	gamma-linolenic-acid	Cyclooxygenase inhibitor	Cyclooxygenase inhibitor, Prostanoid receptor agonist
510	3.11	kd	CGS001-51079	NDUFA13	Mitochondrial respiratory chain complex / Complex I
511	3.1	kd	CGS001-150962	PUS10	-
512	3.08	cp	BRD-K30020243	aliskiren	Antihypertensive	Antihypertensive, Peptidase inhibitor, Protease inhibitor, Renin inhibitor
513	3.08	kd	CGS001-51330	TNFRSF12A	Tumour necrosis factor (TNF) receptor family
514	3.08	kd	CGS001-11136	SLC7A9	SLC7 family
515	3.08	kd	CGS001-22832	KIAA1009	-
516	3.07	oe	ccsbBroad304_02354	TRIM13	RING-type (C3HC4) zinc fingers
517	3.07	cp	BRD-A02990301	lofexidine	Adrenergic receptor agonist	Adrenergic receptor agonist
518	3.07	cp	BRD-K31553034	zibotentan	Endothelin receptor antagonist	Endothelin receptor antagonist
519	3.06	oe	ccsbBroad304_02213	TRAF4	RING-type (C3HC4) zinc fingers
520	3.05	kd	CGS001-2542	SLC37A4	SLC37 family of phosphosugar/phosphate exchangers
521	3.03	cp	BRD-K13087974	4,5-dianilinophthalimide	EGFR inhibitor	EGFR inhibitor
522	3.03	cp	BRD-K50387473	XMD-892	MAP kinase inhibitor	MAP kinase inhibitor
523	3	cp	BRD-K25310650	ormetoprim	Bacterial antifolate	Bacterial antifolate
524	3	cp	BRD-K64755930	etazolate	Phosphodiesterase inhibitor	Phosphodiesterase inhibitor
525	3	kd	CGS001-1999	ELF3	ETS Transcription Factors
526	2.98	oe	ccsbBroad304_03450	TMED9	-
527	2.97	kd	CGS001-161725	OTUD7A	OTU domain containing
528	2.97	kd	CGS001-7182	NR2C2	Testicular receptors
529	2.95	kd	CGS001-10444	ZER1	ZYG11 cell cycle regulator family
530	2.95	kd	CGS001-10318	TNIP1	-
531	2.95	kd	CGS001-9564	BCAR1	Cas scaffolding proteins
532	2.94	kd	CGS001-3313	HSPA9	Heat shock proteins / HSP70
533	2.92	cp	BRD-A51182606	chloramphenicol	Protein synthesis inhibitor	Protein synthesis inhibitor, Bacterial 50S ribosomal subunit inhibitor
534	2.92	kd	CGS001-23081	KDM4C	Histone demethylases
535	2.89	cp	BRD-A19633847	perhexiline	Carnitine palmitoyltransferase inhibitor	Carnitine palmitoyltransferase inhibitor
536	2.89	kd	CGS001-113451	ADC	-
537	2.89	kd	CGS001-9770	RASSF2	-
538	2.89	kd	CGS001-1969	EPHA2	Type XIII RTKs: Ephrin receptor family
539	2.87	oe	ccsbBroad304_02840	PISD	Decarboxylases
540	2.87	kd	CGS001-7832	BTG2	-
541	2.86	oe	ccsbBroad304_05757	ACADS	-
542	2.85	cp	BRD-K82823076	RO-15-4513	GABA benzodiazepine site receptor inverse agonist	GABA benzodiazepine site receptor inverse agonist
543	2.85	cp	BRD-K38003476	clocortolone	Glucocorticoid receptor agonist	Glucocorticoid receptor agonist, Steroid
544	2.83	kd	CGS001-54499	TMCO1	-
545	2.82	cp	BRD-A88254928	salbutamol	Adrenergic receptor agonist	Adrenergic receptor agonist
546	2.82	kd	CGS001-5992	RFX4	-
547	2.82	cp	BRD-K61951118	FG-7142	GABA benzodiazepine site receptor inverse agonist	GABA benzodiazepine site receptor inverse agonist
548	2.78	oe	ccsbBroad304_00316	CKS1B	-
549	2.75	cp	BRD-A43082555	loxoprofen	Cyclooxygenase inhibitor	Cyclooxygenase inhibitor, Prostanoid receptor antagonist
550	2.75	cp	BRD-K16508793	diazepam	Benzodiazepine receptor agonist	Benzodiazepine receptor agonist
551	2.73	oe	ccsbBroad304_07798	EXOC3	-
552	2.73	oe	ccsbBroad304_06253	GALT	-
553	2.71	cp	BRD-K50464341	berbamine	Calmodulin antagonist	Calmodulin antagonist
554	2.71	kd	CGS001-3628	INPP1	Inositol polyphosphate phosphatases
555	2.71	kd	CGS001-222611	GPR111	Adhesion Class GPCRs
556	2.69	oe	ccsbBroad304_01624	SUPV3L1	-
557	2.68	kd	CGS001-1019	CDK4	Cyclin-dependent kinases, CDK4 subfamily
558	2.66	oe	ccsbBroad304_02219	MORF4L2	-
559	2.65	oe	ccsbBroad304_01378	RASA1	Pleckstrin homology (PH) domain containing
560	2.65	kd	CGS001-11162	NUDT6	Nudix motif containing
561	2.64	cp	BRD-K12120659	GR-144053	Integrin antagonist	Integrin antagonist
562	2.64	cp	BRD-A75769826	SDM25N	Opioid receptor antagonist	Opioid receptor antagonist
563	2.61	cp	BRD-K77987382	mebendazole	Tubulin inhibitor	Tubulin inhibitor
564	2.6	kd	CGS001-323	APBB2	-
565	2.59	oe	ccsbBroad304_00140	ATP6V0A1	ATPases / V-type
566	2.59	oe	ccsbBroad304_08394	UGT1A6	UDP glucuronosyltransferases
567	2.58	oe	ccsbBroad304_02242	SNX17	Sorting nexins
568	2.57	cp	BRD-K26521938	dinoprostone	Prostanoid receptor agonist	Prostanoid receptor agonist
569	2.55	kd	CGS001-23435	TARDBP	RNA binding motif (RRM) containing
570	2.55	kd	CGS001-1312	COMT	Catecholamine turnover
571	2.54	cp	BRD-K03384561	roquinimex	Angiogenesis inhibitor	Angiogenesis inhibitor, TNF production inhibitor
572	2.54	cp	BRD-K96119599	leucodin	Melanin inhibitor	Melanin inhibitor
573	2.54	kd	CGS001-5226	PGD	-
574	2.53	kd	CGS001-150280	HORMAD2	-
575	2.5	oe	ccsbBroad304_06735	PLAU	Chymotrypsin
576	2.47	oe	ccsbBroad304_01579	SOX2	SRY (sex determining region Y)-boxes
577	2.47	cp	BRD-K15933101	ropinirole	Dopamine receptor agonist	Dopamine receptor agonist
578	2.47	cp	BRD-K39823328	VU-0366037-2	Glutamate receptor modulator	Glutamate receptor modulator
579	2.45	kd	CGS001-3710	ITPR3	Ion channels / Inositol triphosphate receptors
580	2.45	oe	ccsbBroad304_07314	ASAP2	Ankyrin repeat domain containing
581	2.43	cp	BRD-K72093121	vidarabine	Antiviral	Antiviral
582	2.42	cp	BRD-A93000692	ciglitazone	PPAR receptor agonist	PPAR receptor agonist
583	2.42	kd	CGS001-7546	ZIC2	Zinc fingers, C2H2-type
584	2.41	oe	ccsbBroad304_01672	TIMP2	-
585	2.4	cp	BRD-A07395371	esmolol	Adrenergic receptor antagonist	Adrenergic receptor antagonist
586	2.37	kd	CGS001-7471	WNT1	Endogenous ligands
587	2.37	kd	CGS001-5387	PMS2P3	-
588	2.37	kd	CGS001-8553	BHLHE40	Basic helix-loop-helix proteins
589	2.36	oe	ccsbBroad304_10216	ZPBP2	Immunoglobulin superfamily / Immunoglobulin-like domain containing
590	2.36	cp	BRD-K68246049	TTNPB	Retinoid receptor agonist	Retinoid receptor agonist
591	2.36	oe	ccsbBroad304_01247	POU2AF1	-
592	2.34	cp	BRD-K19309090	SR-95639A	Acetylcholine receptor agonist	Acetylcholine receptor agonist
593	2.33	cp	BRD-K66412701	pazufloxacin	Topoisomerase inhibitor	Topoisomerase inhibitor
594	2.33	cp	BRD-K95992530	Cyclo-[Arg-Gly-Asp-D-Phe-Val]	integrin antagonist	integrin antagonist
595	2.32	kd	CGS001-5495	PPM1B	Serine/threonine phosphatases / Protein phosphatases, Mg2+/Mn2+ dependent
596	2.29	cp	BRD-A20968261	WAY-213613	Glutamate inhibitor	Glutamate inhibitor
597	2.29	cp	BRD-K18316707	O-1918	Cannabinoid receptor antagonist	Cannabinoid receptor antagonist
598	2.29	kd	CGS001-10538	BATF	basic leucine zipper proteins
599	2.29	kd	CGS001-27095	TRAPPC3	Trafficking protein particle complex
600	2.27	oe	ccsbBroad304_01237	POLR2C	RNA polymerase subunits
601	2.26	kd	CGS001-26277	TINF2	-
602	2.25	cp	BRD-K85925969	zalcitabine	Nucleoside reverse transcriptase inhibitor	Nucleoside reverse transcriptase inhibitor
603	2.24	kd	CGS001-5440	POLR2K	RNA polymerase subunits
604	2.24	kd	CGS001-11284	PNKP	-
605	2.24	kd	CGS001-3215	HOXB5	Homeoboxes / ANTP class : HOXL subclass
606	2.22	oe	ccsbBroad304_02438	FAM3C	-
607	2.22	cp	BRD-K13927029	retinol	Retinoid receptor ligand	Retinoid receptor ligand
608	2.22	cp	BRD-K82731415	olomoucine	CDK inhibitor	CDK inhibitor
609	2.22	kd	CGS001-2747	GLUD2	-
610	2.21	kd	CGS001-5901	RAN	-
611	2.18	oe	ccsbBroad304_06777	PRNP	CD molecules
612	2.17	kd	CGS001-84547	PGBD1	-
613	2.16	kd	CGS001-5290	PIK3CA	Phosphatidylinositol kinases
614	2.16	kd	CGS001-28511	NKIRAS2	-
615	2.15	cp	BRD-K14821540	FCCP	Mitochondrial oxidative phosphorylation uncoupler	Mitochondrial oxidative phosphorylation uncoupler
616	2.13	oe	ccsbBroad304_08873	P2RY12	GPCR / Class A : Purinergic receptors, P2Y
617	2.13	oe	ccsbBroad304_01531	SHC1	SH2 domain containing
618	2.13	kd	CGS001-124535	HSF5	-
619	2.13	oe	ccsbBroad304_04154	DENND2D	DENN/MADD domain containing
620	2.11	kd	CGS001-10049	DNAJB6	Heat shock proteins / DNAJ (HSP40)
621	2.11	kd	CGS001-1066	CES1	Carboxylesterases
622	2.08	cp	BRD-K12932420	YM-976	Phosphodiesterase inhibitor	Phosphodiesterase inhibitor
623	2.08	cp	BRD-K91904471	SD-169	p38 MAPK inhibitor	p38 MAPK inhibitor
624	2.05	oe	ccsbBroad304_00529	F3	CD molecules
625	2.05	kd	CGS001-55278	QRSL1	-
626	2.05	kd	CGS001-51027	BOLA1	-
627	2.04	oe	ccsbBroad304_04294	ATG10	-
628	2.04	cp	BRD-A91452556	estradiol-cypionate	Estrogen receptor agonist	Estrogen receptor agonist
629	2.03	kd	CGS001-28985	MCTS1	-
630	2.03	kd	CGS001-6829	SUPT5H	-
631	2.03	kd	CGS001-7905	REEP5	Receptor accessory proteins
632	2.03	kd	CGS001-1594	CYP27B1	Cytochrome P450s
633	2.03	kd	CGS001-874	CBR3	Short chain dehydrogenase/reductase superfamily / Classical SDR fold cluster 1
634	2.01	cp	BRD-K07996107	harpagoside	Acetylcholinesterase inhibitor	Acetylcholinesterase inhibitor
635	1.97	cp	BRD-K64857848	XMD-885	Leucine rich repeat kinase inhibitor	Leucine rich repeat kinase inhibitor, MAP kinase inhibitor
636	1.97	cp	BRD-A89672324	CGP-55845	GABA receptor antagonist	GABA receptor antagonist
637	1.97	cp	BRD-A57382968	piroxicam	Cyclooxygenase inhibitor	Cyclooxygenase inhibitor
638	1.95	kd	CGS001-6822	SULT2A1	Sulfotransferases, cytosolic
639	1.95	kd	CGS001-7846	TUBA1A	Tubulins
640	1.94	cp	BRD-K40990712	hexamethyleneamiloride	Sodium/hydrogen antiport inhibitor	Sodium/hydrogen antiport inhibitor
641	1.94	cp	BRD-K16444452	ibudilast	Leukotriene receptor antagonist	Leukotriene receptor antagonist, Phosphodiesterase inhibitor
642	1.94	cp	BRD-K67847053	guanabenz	Adrenergic receptor agonist	Adrenergic receptor agonist
643	1.94	cp	BRD-A69917777	aminopentamide	Acetylcholine receptor antagonist	Acetylcholine receptor antagonist
644	1.92	kd	CGS001-4172	MCM3	-
645	1.92	kd	CGS001-958	CD40	Tumour necrosis factor (TNF) receptor family
646	1.9	oe	ccsbBroad304_07037	TCF12	Basic helix-loop-helix proteins
647	1.9	cp	BRD-A87387433	cefpodoxime	Bacterial cell wall synthesis inhibitor	Bacterial cell wall synthesis inhibitor
648	1.9	cp	BRD-A57457122	VU-0400071-3	Glutamate receptor modulator	Glutamate receptor modulator
649	1.9	cp	BRD-K73319509	PF-04217903	c-Met inhibitor	c-Met inhibitor
650	1.9	cp	BRD-K18757346	U-46619	Thromboxane receptor agonist	Thromboxane receptor agonist
651	1.9	cp	BRD-K17868609	BRL-54443	Serotonin receptor agonist	Serotonin receptor agonist
652	1.89	cp	BRD-K39462424	dexchlorpheniramine	Histamine receptor antagonist	Histamine receptor antagonist
653	1.87	cp	BRD-A49906757	scopolamine	Acetylcholine receptor antagonist	Acetylcholine receptor antagonist
654	1.87	cp	BRD-A29437505	RWJ-21757	TLR agonist	TLR agonist
655	1.87	kd	CGS001-10014	HDAC5	Histone deacetylases
656	1.85	oe	ccsbBroad304_01809	ZNF136	Zinc fingers, C2H2-type
657	1.85	oe	ccsbBroad304_06855	RDX	-
658	1.84	kd	CGS001-11041	B3GNT1	-
659	1.83	cp	BRD-K11399644	phenformin	AMPK activator	AMPK activator
660	1.83	cp	BRD-A24817035	laudanosine	Central nervous system agent	Central nervous system agent
661	1.83	cp	BRD-K16554956	PTB1	AMPK activator	AMPK activator
662	1.82	kd	CGS001-23012	STK38L	NDR family
663	1.82	kd	CGS001-388650	FAM69A	-
664	1.81	oe	ccsbBroad304_02579	YWHAQ	-
665	1.8	cp	BRD-K70358946	aripiprazole	Serotonin receptor agonist	Serotonin receptor agonist, Serotonin receptor antagonist
666	1.8	cp	BRD-K13926615	vardenafil	Phosphodiesterase inhibitor	Phosphodiesterase inhibitor
667	1.8	cp	BRD-K94689771	pinocembrin	CYP1B1 inhibitor	CYP1B1 inhibitor
668	1.8	cp	BRD-K61177364	NBI-27914	CRF receptor antagonist	CRF receptor antagonist
669	1.79	kd	CGS001-64127	NOD2	Nucleotide-binding domain and leucine rich repeat containing
670	1.79	kd	CGS001-9955	HS3ST3A1	Sulfotransferases, membrane-bound
671	1.79	kd	CGS001-898	CCNE1	-
672	1.76	oe	ccsbBroad304_02266	RHOBTB1	BTB/POZ domain containing
673	1.76	kd	CGS001-3661	IRF3	-
674	1.76	kd	CGS001-8527	DGKD	Pleckstrin homology (PH) domain containing
675	1.74	kd	CGS001-9249	DHRS3	Short chain dehydrogenase/reductase superfamily / Classical SDR fold cluster 3
676	1.74	kd	CGS001-965	CD58	CD molecules
677	1.74	oe	ccsbBroad304_03005	HCAR1	GPCR / Class A : Hydroxy-carboxylic acid receptors
678	1.73	cp	BRD-K12260308	xanthoxyline	Antifungal	Antifungal
679	1.73	cp	BRD-A82371568	clofarabine	Ribonucleoside reductase inhibitor	Ribonucleoside reductase inhibitor
680	1.72	kd	CGS001-8717	TRADD	-
681	1.71	kd	CGS001-23410	SIRT3	Histone deacetylases (HDACs)
682	1.71	kd	CGS001-8495	PPFIBP2	Sterile alpha motif (SAM) domain containing
683	1.71	kd	CGS001-55229	PANK4	-
684	1.69	cp	BRD-K76840893	RS-17053	Adrenergic receptor antagonist	Adrenergic receptor antagonist
685	1.69	cp	BRD-K32906660	bis-tyrphostin	EGFR inhibitor	EGFR inhibitor
686	1.68	kd	CGS001-8802	SUCLG1	-
687	1.68	kd	CGS001-57026	PDXP	-
688	1.68	kd	CGS001-55872	PBK	TOPK family
689	1.68	kd	CGS001-310	ANXA7	Annexins
690	1.68	oe	ccsbBroad304_07727	LIAS	-
691	1.67	kd	CGS001-51569	UFM1	-
692	1.67	kd	CGS001-5438	POLR2I	RNA polymerase subunits
693	1.67	oe	ccsbBroad304_01277	PRKAB2	AMPK subfamily
694	1.66	cp	BRD-K10177585	PSB-11	Adenosine receptor antagonist	Adenosine receptor antagonist
695	1.66	cp	BRD-K99411983	lumicolchicine	Colchicine isomer, non-binder of microtubules	Colchicine isomer, non-binder of microtubules
696	1.66	cp	BRD-K37312348	kenpaullone	CDK inhibitor	CDK inhibitor, Glycogen synthase kinase inhibitor
697	1.66	cp	BRD-A39747742	estradiol-valerate	Estrogen receptor agonist	Estrogen receptor agonist
698	1.66	cp	BRD-K47717570	NBQX	Glutamate receptor antagonist	Glutamate receptor antagonist
699	1.66	kd	CGS001-9928	KIF14	Kinesins
700	1.66	kd	CGS001-80314	EPC1	-
701	1.66	cp	BRD-A31800922	procyclidine	Acetylcholine receptor antagonist	Acetylcholine receptor antagonist
702	1.64	kd	CGS001-129685	TAF8	-
703	1.63	kd	CGS001-56922	MCCC1	-
704	1.62	cp	BRD-K32610195	androstenedione	Cytochrome P450 inhibitor	Cytochrome P450 inhibitor
705	1.62	cp	BRD-K00656370	6-aminochrysene	Transferase inhibitor	Transferase inhibitor
706	1.61	kd	CGS001-5111	PCNA	-
707	1.61	kd	CGS001-1612	DAPK1	Death-associated kinase (DAPK) family
708	1.61	kd	CGS001-91949	COG7	Components of oligomeric golgi complex
709	1.57	oe	ccsbBroad304_08613	KLHL9	BTB/POZ domain containing
710	1.57	oe	ccsbBroad304_09303	LRSAM1	Sterile alpha motif (SAM) domain containing
711	1.57	oe	ccsbBroad304_01720	TSTA3	Short chain dehydrogenase/reductase superfamily / Extended SDR fold
712	1.55	kd	CGS001-65217	PCDH15	Cadherins / Cadherin-related
713	1.54	kd	CGS001-5909	RAP1GAP	-
714	1.53	oe	ccsbBroad304_08230	IRAK4	Interleukin-1 receptor-associated kinase (IRAK) family
715	1.52	cp	BRD-A24191444	ifenprodil	Adrenergic receptor antagonist	Adrenergic receptor antagonist, Glutamate receptor antagonist
716	1.52	cp	BRD-K05104363	PD-184352	MEK inhibitor	MEK inhibitor
717	1.52	cp	BRD-A33833419	TER-14687	Inhibitor of translocation of PKCq in T cells	Inhibitor of translocation of PKCq in T cells
718	1.52	cp	BRD-K22385716	LY-303511	Casein kinase inhibitor	Casein kinase inhibitor, MTOR inhibitor, PI3K inhibitor
719	1.52	cp	BRD-K05434375	HA-1004	Calcium channel blocker	Calcium channel blocker
720	1.52	cp	BRD-K66944906	fraxidin	Carbonic anhydrase inhibitor	Carbonic anhydrase inhibitor
721	1.47	kd	CGS001-622	BDH1	Short chain dehydrogenase/reductase superfamily / Classical SDR fold cluster 2
722	1.44	cp	BRD-K36740062	GSK-1070916	Aurora kinase inhibitor	Aurora kinase inhibitor
723	1.44	cp	BRD-K79425933	benperidol	Dopamine receptor antagonist	Dopamine receptor antagonist
724	1.4	cp	BRD-K31471398	dihydrexidine	Dopamine receptor agonist	Dopamine receptor agonist
725	1.39	oe	ccsbBroad304_00003	ABAT	GABA turnover
726	1.39	kd	CGS001-5627	PROS1	-
727	1.37	cp	BRD-K15086322	JNJ-10191584	Histamine receptor antagonist	Histamine receptor antagonist
728	1.37	cp	BRD-K06159959	CCMQ	Inhibitor of the binding of homoquinolinic acid to non-NMDA sensitive sites	Inhibitor of the binding of homoquinolinic acid to non-NMDA sensitive sites
729	1.37	kd	CGS001-93487	MAPK1IP1L	-
730	1.37	kd	CGS001-3087	HHEX	Homeoboxes / ANTP class : NKL subclass
731	1.37	cp	BRD-K49865102	PD-0325901	MEK inhibitor	MEK inhibitor, MAP kinase inhibitor, Protein kinase inhibitor
732	1.34	oe	ccsbBroad304_05012	CREB3L4	basic leucine zipper proteins
733	1.34	oe	ccsbBroad304_00127	ATP5B	ATPases / F-type
734	1.34	cp	BRD-A75455249	kavain	Calcium channel modulator	Calcium channel modulator, Sodium channel blocker
735	1.34	cp	BRD-K08998509	fananserin	Dopamine receptor antagonist	Dopamine receptor antagonist, Serotonin receptor antagonist
736	1.34	cp	BRD-A58157837	butabindide	Tripeptidyl peptidase inhibitor	Tripeptidyl peptidase inhibitor
737	1.34	cp	BRD-K45542189	diethylcarbamazine	Lipoxygenase inhibitor	Lipoxygenase inhibitor
738	1.3	oe	ccsbBroad304_06908	S100B	EF-hand domain containing
739	1.3	oe	ccsbBroad304_14143	NUSAP1	-
740	1.3	cp	BRD-K70557564	zosuquidar	P-glycoprotein inhibitor	P-glycoprotein inhibitor
741	1.3	cp	BRD-K54330070	SB-202190	p38 MAPK inhibitor	p38 MAPK inhibitor
742	1.3	cp	BRD-A87719232	naproxen	Cyclooxygenase inhibitor	Cyclooxygenase inhibitor
743	1.3	oe	ccsbBroad304_01184	PGK1	-
744	1.3	oe	ccsbBroad304_01779	WNT5A	Endogenous ligands
745	1.29	kd	CGS001-84290	CAPNS2	EF-hand domain containing
746	1.29	kd	CGS001-4927	NUP88	-
747	1.28	cp	BRD-K29113274	ketoconazole	Sterol demethylase inhibitor	Sterol demethylase inhibitor
748	1.28	cp	BRD-A06390036	hydroquinidine	Antiarrhythmic	Antiarrhythmic
749	1.27	cp	BRD-K28863208	PNU-282987	Cholinergic receptor agonist	Cholinergic receptor agonist
750	1.27	cp	BRD-K16551401	PNU-22394	Serotonin receptor agonist	Serotonin receptor agonist
751	1.27	cp	BRD-K31633810	DAU-5884	Acetylcholine receptor antagonist	Acetylcholine receptor antagonist
752	1.27	kd	CGS001-10227	MFSD10	-
753	1.23	cp	BRD-K90259198	W-7	Calmodulin antagonist	Calmodulin antagonist, Potassium channel blocker
754	1.23	cp	BRD-A68930007	ouabain	ATPase inhibitor	ATPase inhibitor
755	1.22	kd	CGS001-2770	GNAI1	-
756	1.21	cp	BRD-A06726973	dibutyrylcyclic-gmp	cGMP analog	cGMP analog
757	1.2	cp	BRD-A83237092	fulvestrant	Estrogen receptor antagonist	Estrogen receptor antagonist
758	1.2	cp	BRD-K86887724	dofetilide	Potassium channel blocker	Potassium channel blocker
759	1.2	cp	BRD-K98157055	SIB-1757	Glutamate receptor antagonist	Glutamate receptor antagonist
760	1.2	cp	BRD-A00100033	nifurtimox	DNA inhibitor	DNA inhibitor
761	1.2	cp	BRD-K92678294	irilin-a	Isoflavone	Isoflavone
762	1.19	cp	BRD-K49671696	ketanserin	Serotonin receptor antagonist	Serotonin receptor antagonist
763	1.18	kd	CGS001-165140	OXER1	GPCR / Class A : Leukotriene receptors
764	1.18	kd	CGS001-23239	PHLPP1	Pleckstrin homology (PH) domain containing
765	1.18	kd	CGS001-5193	PEX12	-
766	1.16	oe	ccsbBroad304_00447	DLD	-
767	1.16	cp	BRD-K20141153	atomoxetine	Norepinephrine transporter inhibitor	Norepinephrine transporter inhibitor
768	1.16	cp	BRD-K67352070	TC-2559	Acetylcholine receptor agonist	Acetylcholine receptor agonist
769	1.16	cp	BRD-A50928468	norgestrel	Progesterone receptor agonist	Progesterone receptor agonist
770	1.16	cp	BRD-A38747044	KU-14R	Imidazoline receptor ligand	Imidazoline receptor ligand, Putative I3 antagonist
771	1.16	kd	CGS001-4245	MGAT1	-
772	1.16	oe	ccsbBroad304_00600	FYN	Src family
773	1.15	cp	BRD-K94080537	diethyltoluamide	DEET activator of fly antenna ionotropic receptor IR40a	DEET activator of fly antenna ionotropic receptor IR40a
774	1.13	cc		Rho associated kinase inhibitor	-
775	1.13	oe	ccsbBroad304_01709	NR2C1	Testicular receptors
776	1.13	oe	ccsbBroad304_02201	CLOCK	Histone acetyltransferases
777	1.13	cp	BRD-K47598052	PP-1	SRC inhibitor	SRC inhibitor, ABL inhibitor
778	1.13	cp	BRD-K59574735	ubenimex	Leukotriene inhibitor	Leukotriene inhibitor
779	1.13	cp	BRD-A62021152	WAY-161503	Serotonin receptor agonist	Serotonin receptor agonist
780	1.13	cp	BRD-A70514680	articaine	Local anesthetic	Local anesthetic
781	1.13	kd	CGS001-27076	LYPD3	-
782	1.13	kd	CGS001-9377	COX5A	Mitochondrial respiratory chain complex
783	1.11	cp	BRD-K93325701	damnacanthal	SRC inhibitor	SRC inhibitor
784	1.09	cp	BRD-K63343048	orlistat	Lipase inhibitor	Lipase inhibitor
785	1.09	cp	BRD-K20920669	cromoglicic-acid	Immunosuppressant	Immunosuppressant
786	1.07	cp	BRD-K91243525	SR-142948	Neurotensin receptor antagonist	Neurotensin receptor antagonist
787	1.07	kd	CGS001-29947	DNMT3L	-
788	1.06	oe	ccsbBroad304_01215	PLAUR	CD molecules
789	1.06	cp	BRD-K19796430	erismodegib	Smoothened receptor antagonist	Smoothened receptor antagonist
790	1.06	cp	BRD-K25875056	SC-9	Protein tyrosine kinase activator	Protein tyrosine kinase activator
791	1.06	cp	BRD-K64670467	JNJ-16259685	Glutamate receptor antagonist	Glutamate receptor antagonist
792	1.03	kd	CGS001-7031	TFF1	-
793	1.02	cp	BRD-A42423104	benproperine	Antitussive	Antitussive
794	1.02	cp	BRD-A71203467	l-stepholidine	Dopamine receptor antagonist	Dopamine receptor antagonist
795	1.01	cp	BRD-A51820102	econazole	Bacterial cell wall synthesis inhibitor	Bacterial cell wall synthesis inhibitor, Lanosterol demethylase inhibitor, Sterol demethylase inhibitor
796	1	cp	BRD-A62025033	temsirolimus	MTOR inhibitor	MTOR inhibitor
797	1	kd	CGS001-7167	TPI1	-
798	0.99	cc		HIF activator	-
799	0.99	cp	BRD-A98283014	calmidazolium	Calcium channel blocker	Calcium channel blocker, Calmodulin antagonist
800	0.99	cp	BRD-K47328134	lysylphenylalanyl-tyrosine	Heparin activation inhibitor	Heparin activation inhibitor
801	0.99	cp	BRD-K18779551	bifemelane	Acetylcholine release stimulant	Acetylcholine release stimulant, Adrenergic transmitter uptake inhibitor, Reducing agent
802	0.99	cp	BRD-K45861246	azaperone	Dopamine receptor antagonist	Dopamine receptor antagonist
803	0.98	cp	BRD-K79124250	ioxaglic-acid	Radiopaque medium	Radiopaque medium
804	0.97	oe	ccsbBroad304_00125	FXYD2	Ion transport regulator
805	0.97	kd	CGS001-10383	TUBB2C	Tubulins
806	0.97	oe	ccsbBroad304_05882	BCL6	BTB/POZ domain containing
807	0.95	cp	BRD-K45435259	SCH-23390	Dopamine receptor antagonist	Dopamine receptor antagonist
808	0.95	cp	BRD-K57718010	pentylenetetrazol	GABA receptor antagonist	GABA receptor antagonist
809	0.95	cp	BRD-K05181084	NGB-2904	Dopamine receptor antagonist	Dopamine receptor antagonist
810	0.95	cp	BRD-A45140972	meclocycline	Bacterial 30S ribosomal subunit inhibitor	Bacterial 30S ribosomal subunit inhibitor, Bacterial 50S ribosomal subunit inhibitor
811	0.95	cp	BRD-K20482099	rutin	Antioxidant	Antioxidant, Capillary stabilizing agent, Nitric oxide scavenger
812	0.95	kd	CGS001-5883	RAD9A	-
813	0.95	kd	CGS001-55526	DHTKD1	-
814	0.95	cp	BRD-K86600316	RS-79948	Adrenergic receptor antagonist	Adrenergic receptor antagonist
815	0.93	oe	ccsbBroad304_08137	HOOK2	-
816	0.93	cp	BRD-A09161221	nomilin	HSP inhibitor	HSP inhibitor
817	0.93	oe	ccsbBroad304_03903	ABHD4	Abhydrolase domain containing
818	0.92	cp	BRD-K49404994	levetiracetam	Calcium channel blocker	Calcium channel blocker
819	0.92	cp	BRD-K09397065	SR-57227A	Serotonin receptor agonist	Serotonin receptor agonist
820	0.92	cp	BRD-A02713983	dihydrodeoxygedunin	Growth factor receptor activator	Growth factor receptor activator
821	0.92	kd	CGS001-3654	IRAK1	Interleukin-1 receptor-associated kinase (IRAK) family
822	0.89	cp	BRD-K55591206	epigallocatechin	Nitric oxide synthase inhibitor	Nitric oxide synthase inhibitor, Bacterial DNA gyrase inhibitor
823	0.89	kd	CGS001-8935	SKAP2	Pleckstrin homology (PH) domain containing
824	0.89	kd	CGS001-4709	NDUFB3	Mitochondrial respiratory chain complex / Complex I
825	0.88	cc		X linked mental retardation group 1 LOF	-
826	0.88	cp	BRD-K50325075	UCL-2077	Slow after hyperpolarization channel blocker	Slow after hyperpolarization channel blocker
827	0.88	cp	BRD-A49046702	SKF-89976A	GABA uptake inhibitor	GABA uptake inhibitor
828	0.88	cp	BRD-K44899736	RO-16-6941	Monoamine oxidase inhibitor	Monoamine oxidase inhibitor
829	0.88	cp	BRD-K31054881	BMY-7378	Adrenergic receptor antagonist	Adrenergic receptor antagonist, Serotonin receptor antagonist
830	0.88	cp	BRD-K40919711	BAPTA-AM	Potassium channel blocker	Potassium channel blocker
831	0.88	cp	BRD-A11678676	wortmannin	PI3K inhibitor	PI3K inhibitor
832	0.88	cp	BRD-A43671941	oxprenolol	Adrenergic receptor antagonist	Adrenergic receptor antagonist
833	0.88	cp	BRD-A93236127	digitoxin	ATPase inhibitor	ATPase inhibitor
834	0.88	cp	BRD-K13819402	desoxypeganine	Acetylcholinesterase inhibitor	Acetylcholinesterase inhibitor, Monoamine oxidase inhibitor
835	0.88	oe	ccsbBroad304_04998	ZNF418	Zinc fingers, C2H2-type
836	0.86	cp	BRD-A31801025	formestane	Aromatase inhibitor	Aromatase inhibitor
837	0.86	oe	ccsbBroad304_04715	MRGPRF	GPCR / Class A : Orphans
838	0.85	cp	BRD-K99818283	PIK-90	PI3K inhibitor	PI3K inhibitor
839	0.85	cp	BRD-K45401373	betulinic-acid	Apoptosis stimulant	Apoptosis stimulant, Caspase activator, Diacylglycerol O acyltransferase inhibitor, HIV integrase inhibitor, NFkB pathway activator, NFkB pathway inhibitor, SARS coronavirus 3C-like protease inhibitor, Topoisomerase inhibitor
840	0.85	cp	BRD-K09537769	NU-7026	DNA dependent protein kinase inhibitor	DNA dependent protein kinase inhibitor, MTOR inhibitor, PI3K inhibitor
841	0.85	cp	BRD-K59753853	MDL-29951	Glutamate receptor antagonist	Glutamate receptor antagonist
842	0.85	cp	BRD-K92991072	PAC-1	Caspase activator	Caspase activator
843	0.84	kd	CGS001-3636	INPPL1	Inositol polyphosphate phosphatases
844	0.83	oe	ccsbBroad304_03072	GTPBP8	-
845	0.82	cp	BRD-A22143024	estropipate	Estrogen receptor agonist	Estrogen receptor agonist
846	0.82	kd	CGS001-7016	TESK1	TESK subfamily
847	0.81	cp	BRD-K43330982	JTE-013	Lysophospholipid receptor antagonist	Lysophospholipid receptor antagonist
848	0.81	cp	BRD-A37837077	cyclazosin	Adrenergic receptor antagonist	Adrenergic receptor antagonist
849	0.79	kd	CGS001-81034	SLC25A32	Mitochondrial nucleotide transporter subfamily
850	0.78	cp	BRD-A28105619	cucurbitacin-i	JAK inhibitor	JAK inhibitor, Lipocortin synthesis stimulant, STAT inhibitor
851	0.78	cp	BRD-A18043272	phensuximide	Succinimide antiepileptic	Succinimide antiepileptic
852	0.78	cp	BRD-A45543382	metrizamide	Radiopaque medium	Radiopaque medium
853	0.74	cp	BRD-K89125793	tinidazole	Antiprotozoal	Antiprotozoal
854	0.74	cp	BRD-K44442813	pidotimod	Interferon receptor agonist	Interferon receptor agonist, Interleukin receptor agonist
855	0.74	cp	BRD-K13049116	BMS-754807	IGF-1 inhibitor	IGF-1 inhibitor
856	0.74	cp	BRD-K31843556	T-0070907	PPAR receptor antagonist	PPAR receptor antagonist
857	0.74	cp	BRD-K00486786	RO-08-2750	NGF binding inhibitor	NGF binding inhibitor
858	0.74	cp	BRD-K93460210	lamotrigine	Serotonin receptor antagonist	Serotonin receptor antagonist, Sodium channel blocker
859	0.74	cp	BRD-A81177136	KN-62	Calcium-calmodulin dependent protein kinase inhibitor	Calcium-calmodulin dependent protein kinase inhibitor, Purinergic receptor antagonist
860	0.74	oe	ccsbBroad304_07671	SIX2	Homeoboxes / SINE class
861	0.74	oe	ccsbBroad304_06140	EEF1D	-
862	0.71	kd	CGS001-3551	IKBKB	IKK family
863	0.71	kd	CGS001-3614	IMPDH1	Oxidoreductases
864	0.7	cp	BRD-K19605405	ZM-241385	Adenosine receptor antagonist	Adenosine receptor antagonist
865	0.7	cp	BRD-K97118047	4,5,6,7-tetrabromobenzotriazole	Casein kinase inhibitor	Casein kinase inhibitor
866	0.7	cp	BRD-K18194590	mephentermine	Adrenergic receptor agonist	Adrenergic receptor agonist
867	0.7	cp	BRD-K97061094	azacyclonol	Histamine receptor antagonist	Histamine receptor antagonist
868	0.69	oe	ccsbBroad304_14044	PCGF3	Polycomb group ring fingers
869	0.69	oe	ccsbBroad304_05049	GPBAR1	Bile acid receptor
870	0.68	kd	CGS001-5573	PRKAR1A	Protein kinase A
871	0.67	cp	BRD-K53665955	MK-5108	Aurora kinase inhibitor	Aurora kinase inhibitor
872	0.67	cp	BRD-K63195589	tipifarnib	Farnesyltransferase inhibitor	Farnesyltransferase inhibitor
873	0.67	cp	BRD-K51918615	iodophenpropit	Histamine receptor antagonist	Histamine receptor antagonist
874	0.67	cp	BRD-A84389091	L-655708	GABA receptor inverse agonist	GABA receptor inverse agonist
875	0.67	cp	BRD-K02404261	caffeine	Adenosine receptor antagonist	Adenosine receptor antagonist, Diuretic, Phosphodiesterase inhibitor
876	0.67	cp	BRD-K50417881	eticlopride	Dopamine receptor antagonist	Dopamine receptor antagonist
877	0.66	kd	CGS001-6886	TAL1	Basic helix-loop-helix proteins
878	0.63	cp	BRD-K73991644	isoquercetin	Aldose reductase inhibitor	Aldose reductase inhibitor
879	0.63	cp	BRD-K52080565	rilmenidine	Imidazoline receptor agonist	Imidazoline receptor agonist
880	0.63	cp	BRD-K88625236	nonoxynol-9	Membrane integrity inhibitor	Membrane integrity inhibitor
881	0.63	cp	BRD-A96456596	FPL-55712	Leukotriene receptor antagonist	Leukotriene receptor antagonist
882	0.63	cp	BRD-K39965020	doconexent	PPAR receptor agonist	PPAR receptor agonist
883	0.63	kd	CGS001-2547	XRCC6	XRCC DNA Repair
884	0.63	cp	BRD-K56343971	vemurafenib	RAF inhibitor	RAF inhibitor
885	0.61	kd	CGS001-2944	GSTM1	Glutathione S-transferases / Soluble
886	0.61	kd	CGS001-2078	ERG	ETS Transcription Factors
887	0.6	oe	ccsbBroad304_06144	EFNB3	Ephrins
888	0.6	cp	BRD-A70449690	forskolin	Adenylyl cyclase activator	Adenylyl cyclase activator
889	0.6	cp	BRD-K33882852	ZK-93423	Benzodiazepine receptor agonist	Benzodiazepine receptor agonist
890	0.6	cp	BRD-K27871032	lysergol	Ergoline alkaloid	Ergoline alkaloid
891	0.6	cp	BRD-K71534238	GW-9508	Free fatty acid receptor agonist	Free fatty acid receptor agonist, G protein-coupled receptor agonist
892	0.6	cp	BRD-K48367671	febuxostat	Xanthine oxidase inhibitor	Xanthine oxidase inhibitor
893	0.6	cp	BRD-K79366068	PSB-069	NTPDase inhibitor	NTPDase inhibitor
894	0.6	cp	BRD-K68402494	ML-9	Myosin light chain kinase inhibitor	Myosin light chain kinase inhibitor
895	0.6	cp	BRD-A91008255	bepridil	Calcium channel blocker	Calcium channel blocker, L-type calcium channel blocker
896	0.6	cp	BRD-K20655524	mefexamide	Psychoactive drug	Psychoactive drug
897	0.59	oe	ccsbBroad304_00880	IRF2	-
898	0.58	kd	CGS001-6201	RPS7	S ribosomal proteins
899	0.57	cc		GATA Zinc finger domain containing LOF	-
900	0.56	cp	BRD-K39569857	avrainvillamide-analog-3	nucleophosmin inhibitor	nucleophosmin inhibitor
901	0.56	cp	BRD-K13646352	midostaurin	FLT3 inhibitor	FLT3 inhibitor, KIT inhibitor, PKC inhibitor
902	0.56	cp	BRD-K20742498	RS-39604	Serotonin receptor antagonist	Serotonin receptor antagonist
903	0.56	cp	BRD-K56429665	calcipotriol	Vitamin D receptor agonist	Vitamin D receptor agonist
904	0.56	cp	BRD-K63430059	methoxsalen	DNA synthesis inhibitor	DNA synthesis inhibitor
905	0.53	cp	BRD-K29653726	topiramate	Carbonic anhydrase inhibitor	Carbonic anhydrase inhibitor, Glutamate receptor antagonist, Kainate receptor antagonist
906	0.53	cp	BRD-K89687904	PKCbeta-inhibitor	PKC inhibitor	PKC inhibitor
907	0.53	cp	BRD-K96720755	relcovaptan	Vasopressin receptor antagonist	Vasopressin receptor antagonist
908	0.53	cp	BRD-K21283037	riluzole	Glutamate inhibitor	Glutamate inhibitor
909	0.53	cp	BRD-K59273480	propentofylline	Adenosine reuptake inhibitor	Adenosine reuptake inhibitor, Phosphodiesterase inhibitor
910	0.53	cp	BRD-K08109516	L-701324	Glutamate receptor antagonist	Glutamate receptor antagonist
911	0.53	cp	BRD-K32830106	guanfacine	Adrenergic receptor agonist	Adrenergic receptor agonist
912	0.53	cp	BRD-K17075857	chloroxine	Opioid receptor antagonist	Opioid receptor antagonist
913	0.53	cp	BRD-K08287586	butylparaben	DNA synthesis inhibitor	DNA synthesis inhibitor
914	0.52	cc		IKK inhibitor	-
915	0.5	cp	BRD-K13642330	cosmosiin	Cytochrome P450 inhibitor	Cytochrome P450 inhibitor
916	0.5	cp	BRD-K36927236	glibenclamide	Sulfonylurea	Sulfonylurea
917	0.49	cp	BRD-K04710043	hexamethylenebisacetamide	AKT inhibitor	AKT inhibitor, Differentiation inducer, NFkB pathway inhibitor
918	0.49	cp	BRD-A18579359	wiskostatin	Neural Wiskott-Aldrich syndrome protein inhibitor	Neural Wiskott-Aldrich syndrome protein inhibitor
919	0.49	cp	BRD-A30590053	MR-16728	Acetylcholine release enhancer	Acetylcholine release enhancer, Acetylcholine release stimulant
920	0.49	cp	BRD-K63151507	MNITMT	Lymphocyte inhibitor	Lymphocyte inhibitor
921	0.49	cp	BRD-A54927599	KF-38789	P-selectin inhibitor	P-selectin inhibitor
922	0.49	cp	BRD-K81729199	AQ-RA741	Acetylcholine receptor antagonist	Acetylcholine receptor antagonist
923	0.49	cp	BRD-K54665485	R-59022	Diacylglycerol kinase inhibitor	Diacylglycerol kinase inhibitor, Protein kinase inhibitor
924	0.47	cc		Purinergic receptors P2Y GOF	-
925	0.46	oe	ccsbBroad304_04947	DYNLL2	Cytoplasmic dyneins
926	0.46	oe	ccsbBroad304_02173	ATG5	-
927	0.46	cp	BRD-K09471561	levofloxacin	Bacterial DNA gyrase inhibitor	Bacterial DNA gyrase inhibitor
928	0.46	cp	BRD-K94441233	mevastatin	HMGCR inhibitor	HMGCR inhibitor
929	0.46	cp	BRD-K96402602	farnesylthiotriazole	PPMTase inhibitor	PPMTase inhibitor
930	0.46	cp	BRD-A69960130	bromocriptine	Dopamine receptor agonist	Dopamine receptor agonist
931	0.46	cp	BRD-K68558722	deracoxib	Cyclooxygenase inhibitor	Cyclooxygenase inhibitor
932	0.46	cp	BRD-A00993607	alprenolol	Adrenergic receptor antagonist	Adrenergic receptor antagonist
933	0.46	cp	BRD-A26711594	nicardipine	Calcium channel blocker	Calcium channel blocker
934	0.46	cp	BRD-K63068307	ZSTK-474	PI3K inhibitor	PI3K inhibitor
935	0.42	oe	ccsbBroad304_05008	ZNF558	Zinc fingers, C2H2-type
936	0.42	oe	ccsbBroad304_00737	UBE2K	Ubiquitin-conjugating enzymes E2
937	0.42	cp	BRD-K59597909	phenothiazine	Dopamine receptor antagonist	Dopamine receptor antagonist
938	0.42	cp	BRD-K67537649	PQ-401	IGF-1 inhibitor	IGF-1 inhibitor, IGF-1R inhibitor
939	0.42	cp	BRD-K60298136	ITE	Aryl hydrocarbon receptor agonist	Aryl hydrocarbon receptor agonist
940	0.42	cp	BRD-K71499074	diclofenamide	Carbonic anhydrase inhibitor	Carbonic anhydrase inhibitor
941	0.42	cp	BRD-K17008822	BD-1008	Sigma receptor antagonist	Sigma receptor antagonist
942	0.42	cp	BRD-A04706586	bucladesine	Adenosine receptor agonist	Adenosine receptor agonist, cAMP stimulant
943	0.42	oe	ccsbBroad304_00949	LRPAP1	-
944	0.41	oe	ccsbBroad304_03240	HSPA14	Heat shock proteins / HSP70
945	0.39	oe	ccsbBroad304_00489	EHHADH	-
946	0.39	cp	BRD-K90333595	phentolamine	Adrenergic receptor antagonist	Adrenergic receptor antagonist
947	0.39	cp	BRD-K80315159	DPPE	Histamine receptor antagonist	Histamine receptor antagonist
948	0.39	cp	BRD-K77947974	fluspirilene	Dopamine receptor antagonist	Dopamine receptor antagonist
949	0.39	cp	BRD-K33453211	levocabastine	Histamine receptor antagonist	Histamine receptor antagonist
950	0.39	cp	BRD-A36217750	sulfinpyrazone	Uricosuric blocker	Uricosuric blocker
951	0.39	cp	BRD-A30205217	ethotoin	Hydantoin antiepileptic	Hydantoin antiepileptic
952	0.38	cc		SMAD family LOF	-
953	0.38	cp	BRD-A94543220	bifonazole	Sterol demethylase inhibitor	Sterol demethylase inhibitor
954	0.37	cc		DNA dependent protein kinase inhibitor	-
955	0.37	oe	ccsbBroad304_03161	FOXP3	Forkhead boxes
956	0.37	oe	ccsbBroad304_07511	KIF14	Kinesins
957	0.35	cc		Bromodomain Inhibitor	-
958	0.35	cp	BRD-K33864865	LY-225910	CCK receptor antagonist	CCK receptor antagonist
959	0.35	cp	BRD-K42748308	XE-991	Potassium channel blocker	Potassium channel blocker
960	0.35	cp	BRD-K62929068	6-benzylaminopurine	Purinergic receptor activator	Purinergic receptor activator
961	0.35	cp	BRD-K80738081	resveratrol	Cytochrome P450 inhibitor	Cytochrome P450 inhibitor, SIRT activator
962	0.35	cp	BRD-A68631409	evodiamine	ATPase inhibitor	ATPase inhibitor, TRPV agonist
963	0.35	cp	BRD-A51714012	venlafaxine	Adrenergic inhibitor	Adrenergic inhibitor, Norepinephrine reuptake inhibitor, Serotonin reuptake inhibitor
964	0.32	cp	BRD-K64610608	EMF-bca1-57	caspase inhibitor	caspase inhibitor
965	0.32	cp	BRD-K21565985	xylazine	Adrenergic receptor agonist	Adrenergic receptor agonist
966	0.32	oe	ccsbBroad304_02500	RRAGA	-
967	0.32	oe	ccsbBroad304_05758	ACADSB	-
968	0.31	cc		JAK inhibitor	-
969	0.29	cp	BRD-K40742111	baeomycesic-acid	Lipoxygenase inhibitor	Lipoxygenase inhibitor
970	0.28	cp	BRD-K59522102	piperine	Monoamine oxidase inhibitor	Monoamine oxidase inhibitor
971	0.28	cp	BRD-K06895174	cisapride	Serotonin receptor agonist	Serotonin receptor agonist
972	0.28	cp	BRD-K05977355	fluconazole	Sterol demethylase inhibitor	Sterol demethylase inhibitor
973	0.28	cp	BRD-A05352148	ipratropium	Acetylcholine receptor antagonist	Acetylcholine receptor antagonist
974	0.25	cp	BRD-A89337244	PD-102807	Acetylcholine receptor antagonist	Acetylcholine receptor antagonist
975	0.25	cp	BRD-A43940795	tetrahydropalmatine	Serotonin release inhibitor	Serotonin release inhibitor
976	0.25	cp	BRD-A85280935	quinpirole	Dopamine receptor agonist	Dopamine receptor agonist
977	0.25	cp	BRD-A50764878	MDL-73005EF	Serotonin receptor antagonist	Serotonin receptor antagonist
978	0.24	cp	BRD-A70083328	secnidazole	Acetylcholinesterase inhibitor	Acetylcholinesterase inhibitor, Microtubule inhibitor, Antiprotozoal
979	0.23	oe	ccsbBroad304_14291	GDPD5	-
980	0.23	oe	ccsbBroad304_06856	RET	Type XIV RTKs: RET
981	0.21	cp	BRD-K94920105	DR-2313	PARP inhibitor	PARP inhibitor
982	0.21	cp	BRD-A02759312	betaxolol	Adrenergic receptor antagonist	Adrenergic receptor antagonist
983	0.21	cp	BRD-A52588987	SKF-83566	Dopamine receptor antagonist	Dopamine receptor antagonist
984	0.21	cp	BRD-K82941592	rosuvastatin	HMGCR inhibitor	HMGCR inhibitor
985	0.21	cp	BRD-K52397688	amperozide	Dopamine receptor antagonist	Dopamine receptor antagonist
986	0.21	cp	BRD-K52911425	GDC-0941	PI3K inhibitor	PI3K inhibitor
987	0.21	cp	BRD-A79672927	tropicamide	Acetylcholine receptor antagonist	Acetylcholine receptor antagonist
988	0.18	cp	BRD-K53972329	ruxolitinib	JAK inhibitor	JAK inhibitor
989	0.18	cp	BRD-K23369905	oxiconazole	Bacterial cell wall synthesis inhibitor	Bacterial cell wall synthesis inhibitor
990	0.18	cp	BRD-K81169441	cerivastatin	HMGCR inhibitor	HMGCR inhibitor
991	0.18	cp	BRD-K47278471	diphenhydramine	Histamine receptor antagonist	Histamine receptor antagonist
992	0.18	cp	BRD-K02113016	olaparib	PARP inhibitor	PARP inhibitor
993	0.18	cp	BRD-K04111260	raclopride	Dopamine receptor antagonist	Dopamine receptor antagonist
994	0.18	cp	BRD-K73397362	purmorphamine	Smoothened receptor agonist	Smoothened receptor agonist
995	0.18	cp	BRD-K74305673	IKK-2-inhibitor-V	IKK inhibitor	IKK inhibitor, NFkB pathway inhibitor
996	0.18	cp	BRD-K06712146	YM-90709	IL5 inhibitor	IL5 inhibitor
997	0.18	cp	BRD-A72703248	SKF-96365	Calcium channel blocker	Calcium channel blocker
998	0.18	cp	BRD-K66296774	fluvastatin	HMGCR inhibitor	HMGCR inhibitor
999	0.18	cp	BRD-K30240666	clemastine	Histamine receptor antagonist	Histamine receptor antagonist
1000	0.18	cp	BRD-K77908580	entinostat	HDAC inhibitor	HDAC inhibitor
1001	0.18	cp	BRD-K88742110	BRD-K88742110	HDAC inhibitor	HDAC inhibitor
1002	0.18	cp	BRD-K79116891	proxymetacaine	Sodium channel blocker	Sodium channel blocker
1003	0.18	cp	BRD-K68132782	terbinafine	Fungal squalene epoxidase inhibitor	Fungal squalene epoxidase inhibitor
1004	0.16	cc		P38 MAPK inhibitor	-
1005	0.14	cp	BRD-K29530284	amlexanox	Histamine receptor modulator	Histamine receptor modulator
1006	0.14	cp	BRD-K66896231	BRD-K66896231	Acetylcholinesterase inhibitor	Acetylcholinesterase inhibitor
1007	0.14	cp	BRD-K88304388	dextrorphan	Glutamate receptor antagonist	Glutamate receptor antagonist
1008	0.14	cp	BRD-A78877355	nefopam	Cyclooxygenase inhibitor	Cyclooxygenase inhibitor
1009	0.14	cp	BRD-A97730597	hexylcaine	Sodium channel blocker	Sodium channel blocker
1010	0.14	cp	BRD-K24132293	piperlongumine	Glutathione transferase inhibitor	Glutathione transferase inhibitor
1011	0.14	cp	BRD-K43736954	cortisone	Glucocorticoid receptor agonist	Glucocorticoid receptor agonist
1012	0.14	cp	BRD-K55127134	fluphenazine	Dopamine receptor antagonist	Dopamine receptor antagonist
1013	0.14	cp	BRD-K05395900	nicotine	Acetylcholine receptor agonist	Acetylcholine receptor agonist
1014	0.13	cp	BRD-A31204924	mitotane	Antineoplastic	Antineoplastic
1015	0.13	kd	CGS001-7490	WT1	Zinc fingers, C2H2-type
1016	0.11	cc		Minor histocompatibility antigens LOF	-
1017	0.11	cc		Proteasome inhibitor	-
1018	0.11	cp	BRD-K81855038	roxatidine	Histamine receptor antagonist	Histamine receptor antagonist
1019	0.11	cp	BRD-K61323504	SB-225002	CC chemokine receptor antagonist	CC chemokine receptor antagonist
1020	0.11	cp	BRD-K18574842	nafcillin	Bacterial cell wall synthesis inhibitor	Bacterial cell wall synthesis inhibitor
1021	0.11	cp	BRD-K36616567	doxepin	Histamine receptor antagonist	Histamine receptor antagonist
1022	0.11	cp	BRD-K93034159	cladribine	Adenosine deaminase inhibitor	Adenosine deaminase inhibitor, Ribonucleoside reductase inhibitor
1023	0.1	cp	BRD-A68888262	azelastine	Histamine receptor antagonist	Histamine receptor antagonist
1024	0.1	cp	BRD-A01643550	prednisolone	Glucocorticoid receptor agonist	Glucocorticoid receptor agonist
1025	0.09	oe	ccsbBroad304_01105	PNP	-
1026	0.09	cp	BRD-K18523449	mestanolone	Androgenic steroid	Androgenic steroid
1027	0.09	oe	ccsbBroad304_00462	DR1	-
1028	0.08	cc		Gamma secretase inhibitor	-
1029	0.08	cp	BRD-K68507560	dicycloverine	Acetylcholine receptor antagonist	Acetylcholine receptor antagonist
1030	0.07	cp	BRD-K99616396	motesanib	KIT inhibitor	KIT inhibitor, PDGFR receptor inhibitor, VEGFR inhibitor
1031	0.07	cp	BRD-A41451487	PK-11195	Benzodiazepine receptor antagonist	Benzodiazepine receptor antagonist
1032	0.07	cp	BRD-K15409150	penfluridol	T-type calcium channel blocker	T-type calcium channel blocker
1033	0.07	cp	BRD-A64977602	mirtazapine	Adrenergic receptor antagonist	Adrenergic receptor antagonist, Serotonin receptor antagonist
1034	0.07	cp	BRD-A36066264	estradiol-benzoate	Estrogen receptor agonist	Estrogen receptor agonist
1035	0.07	cp	BRD-K49049886	CGS-15943	Adenosine receptor antagonist	Adenosine receptor antagonist
1036	0.07	cp	BRD-K29313308	HDAC3-selective	HDAC inhibitor	HDAC inhibitor
1037	0.07	cp	BRD-A31159102	fluoxetine	Selective serotonin reuptake inhibitor (SSRI)	Selective serotonin reuptake inhibitor (SSRI)
1038	0.07	cp	BRD-K60762818	desipramine	Tricyclic antidepressant	Tricyclic antidepressant
1039	0.07	cp	BRD-K00234327	RU-24969	Serotonin receptor agonist	Serotonin receptor agonist
1040	0.07	cp	BRD-K35960502	niclosamide	DNA replication inhibitor	DNA replication inhibitor, STAT inhibitor
1041	0.07	cp	BRD-A19736161	ondansetron	Serotonin receptor antagonist	Serotonin receptor antagonist
1042	0.07	cp	BRD-K63675182	triflupromazine	Dopamine receptor antagonist	Dopamine receptor antagonist
1043	0.07	cp	BRD-A93255169	thalidomide	TNF production inhibitor	TNF production inhibitor
1044	0.05	cp	BRD-K06753942	nobiletin	MEK inhibitor	MEK inhibitor
1045	0.04	cp	BRD-K15916496	clotrimazole	Cytochrome P450 inhibitor	Cytochrome P450 inhibitor, Imidazoline receptor ligand
1046	0.04	cp	BRD-K45158365	valsartan	Angiotensin receptor antagonist	Angiotensin receptor antagonist
1047	0.04	cp	BRD-K39339537	epirizole	Cyclooxygenase inhibitor	Cyclooxygenase inhibitor
1048	0.04	cp	BRD-A79981887	midodrine	Adrenergic receptor agonist	Adrenergic receptor agonist
1049	0.04	cp	BRD-K29458283	chlorambucil	DNA inhibitor	DNA inhibitor
1050	0.03	cp	BRD-K62858456	lomerizine	Calcium channel blocker	Calcium channel blocker
1051	0.03	cp	BRD-K70778732	trazodone	Adrenergic receptor antagonist	Adrenergic receptor antagonist, Serotonin receptor antagonist, Serotonin reuptake inhibitor
1052	0.03	cp	BRD-K82036761	sertraline	Serotonin receptor antagonist	Serotonin receptor antagonist
1053	0.03	cp	BRD-K60038276	irbesartan	Angiotensin receptor antagonist	Angiotensin receptor antagonist
1054	0.03	cp	BRD-K92778217	mefenamic-acid	Cyclooxygenase inhibitor	Cyclooxygenase inhibitor
1055	0.03	cp	BRD-K88789588	letrozole	Aromatase inhibitor	Aromatase inhibitor
1056	0.02	cc		Tricyclic antidepressant	-
1057	0.02	cc		Tachykinin antagonist	-
1058	0.02	cc		HRH1 antagonist	-
1059	0.02	cp	BRD-K76908866	CP-724714	EGFR inhibitor	EGFR inhibitor, Receptor tyrosine protein kinase inhibitor, Tyrosine kinase inhibitor
1060	0.02	cp	BRD-A16332958	modafinil	Adrenergic receptor agonist	Adrenergic receptor agonist
1061	0.02	cp	BRD-K28307902	flutamide	Androgen receptor antagonist	Androgen receptor antagonist
1062	0.02	cp	BRD-K86301799	dipyridamole	Phosphodiesterase inhibitor	Phosphodiesterase inhibitor
1063	0.02	cp	BRD-K72726508	arcyriaflavin-a	CDK inhibitor	CDK inhibitor
1064	0.02	cp	BRD-K25311561	KU-55933	ATM kinase inhibitor	ATM kinase inhibitor
1065	0.02	cp	BRD-K85090592	pilocarpine	Acetylcholine receptor agonist	Acetylcholine receptor agonist
1066	0.02	cp	BRD-K85119730	tolbutamide	ATP channel blocker	ATP channel blocker
1067	0.02	cp	BRD-K22031190	diflunisal	Prostanoid receptor antagonist	Prostanoid receptor antagonist
1068	0.02	cp	BRD-K92723993	imatinib	BCR-ABL kinase inhibitor	BCR-ABL kinase inhibitor, KIT inhibitor, PDGFR receptor inhibitor
1069	0.02	cp	BRD-A01320529	salmeterol	Adrenergic receptor agonist	Adrenergic receptor agonist
1070	0.02	cp	BRD-A38030642	cyclosporin-a	Calcineurin inhibitor	Calcineurin inhibitor
1071	0.02	cp	BRD-K09778810	FGIN-1-27	Inositol monophosphatase inhibitor	Inositol monophosphatase inhibitor
1072	0.01	cc		RNA Polymerase Enzymes LOF	-
1073	0.01	cc		Heat shock 70kDa proteins LOF	-
1074	0.01	cc		Aminoacyl tRNA synthetases class II LOF	-
1075	0.01	cc		Vitamin D receptor agonist	-
1076	0.01	cc		Sigma receptor antagonist	-
1077	0.01	cc		PI3K inhibitor	-
1078	0.01	cc		PARP inhibitor	-
1079	0.01	cc		Nucleophosmin inhibitor	-
1080	0.01	cc		MEK inhibitor	-
1081	0.01	cc		IGF-1 inhibitor	-
1082	0.01	cc		HMGCR inhibitor	-
1083	0.01	cc		HIV protease inhibitor	-
1084	0.01	cc		FLT3 inhibitor	-
1085	0.01	cc		Estrogen receptor agonist	-
1086	0.01	cc		Calmodulin antagonist	-
1087	0.01	cc		Benzodiazepine receptor agonist	-
1088	0.01	cp	BRD-K68143200	SA-792541	CDC inhibitor	CDC inhibitor
1089	0	cc		Supressors of cytokine signaling GOF	-
1090	0	cc		NADH ubiquinone oxidoreductase core subunits GOF	-
1091	0	cc		Interleukins GOF	-
1092	0	cc		Homeobox Gene GOF	-
1093	0	cc		Cell Cycle Inhibition GOF	-
1094	0	cc		Akt Signaling GOF	-
1095	0	cc		Zinc fingers RanBP2 type LOF	-
1096	0	cc		X linked mental retardation group 2 LOF	-
1097	0	cc		V type ATPases LOF	-
1098	0	cc		Toll like receptors LOF	-
1099	0	cc		Structural maintenance of chromosomes proteins LOF	-
1100	0	cc		SRY LOF	-
1101	0	cc		Serpin peptidase inhibitors LOF	-
1102	0	cc		S100 calcium binding proteins LOF	-
1103	0	cc		Ribosomal 40s Subunit LOF	-
1104	0	cc		Protein phosphatase catalytic subunits LOF	-
1105	0	cc		Proteasome Pathway LOF	-
1106	0	cc		Poly ADP ribose polymerases LOF	-
1107	0	cc		PI3K Signaling LOF	-
1108	0	cc		Phospholipases LOF	-
1109	0	cc		Nucleoporin LOF	-
1110	0	cc		Non Homologous End Joining LOF	-
1111	0	cc		Mitogen activated protein kinases LOF	-
1112	0	cc		Lysine acetyltransferases LOF	-
1113	0	cc		Kruppel like transcription factors LOF	-
1114	0	cc		Interleukin receptors LOF	-
1115	0	cc		Integrin subunits beta LOF	-
1116	0	cc		Integrin subunits alpha LOF	-
1117	0	cc		IL4 Pathway LOF	-
1118	0	cc		Histone deacetylases LOF	-
1119	0	cc		General transcription factors group 2 LOF	-
1120	0	cc		G2 M Checkpoint LOF	-
1121	0	cc		EMSY complex LOF	-
1122	0	cc		Cyclins LOF	-
1123	0	cc		Cyclin dependent kinases LOF	-
1124	0	cc		Canonical high mobility group proteins LOF	-
1125	0	cc		BMP Signaling LOF	-
1126	0	cc		Baculoviral IAP repeat domain containing LOF	-
1127	0	cc		Apolipoproteins LOF	-
1128	0	cc		Akt Signaling LOF	-
1129	0	cc		AHSP Pathway LOF	-
1130	0	cc		Kinase anchoring proteins LOF	-
1131	0	cc		VEGFR inhibitor	-
1132	0	cc		Tubulin inhibitor	-
1133	0	cc		Topoisomerase inhibitor	-
1134	0	cc		Sodium channel blocker	-
1135	0	cc		Serotonin receptor antagonist	-
1136	0	cc		Serotonin receptor agonist	-
1137	0	cc		Ribonucleotide reductase inhibitor	-
1138	0	cc		RAF inhibitor	-
1139	0	cc		Protein synthesis inhibitor	-
1140	0	cc		Progesterone receptor antagonist	-
1141	0	cc		Progesterone receptor agonist	-
1142	0	cc		PPAR receptor agonist	-
1143	0	cc		Potassium channel blocker	-
1144	0	cc		Potassium channel activator	-
1145	0	cc		PKA inhibitor	-
1146	0	cc		PDGFR/KIT inhibitor	-
1147	0	cc		Norepinephrine reuptake inhibitor	-
1148	0	cc		Na-K-Cl transporter inhibitor	-
1149	0	cc		MTOR inhibitor	-
1150	0	cc		KCNJ11 modulator	-
1151	0	cc		Imidazoline ligand	-
1152	0	cc		HDAC inhibitor	-
1153	0	cc		Glycogen synthase kinase inhibitor	-
1154	0	cc		Estrogen receptor antagonist	-
1155	0	cc		EGFR inhibitor	-
1156	0	cc		DNA polymerase inhibitor	-
1157	0	cc		Dihydrofolate reductase inhibitor	-
1158	0	cc		CDK inhibitor	-
1159	0	cc		CCK receptor antagonist	-
1160	0	cc		Calcium channel blocker	-
1161	0	cc		Bacterial cell wall synthesis inhibitor	-
1162	0	cc		Bacterial 30S ribosomal subunit inhibitor	-
1163	0	cc		Aurora kinase inhibitor	-
1164	0	cc		Androgen receptor modulator	-
1165	0	cp	BRD-K75295174	alisertib	Aurora kinase inhibitor	Aurora kinase inhibitor
1166	0	cp	BRD-K67174588	toremifene	Estrogen receptor antagonist	Estrogen receptor antagonist, Selective estrogen receptor modulator (SERM)
1167	0	cp	BRD-K61691971	avrainvillamide-analog-1	nucleophosmin inhibitor	nucleophosmin inhibitor
1168	0	cp	BRD-K42573370	avrainvillamide-analog-2	nucleophosmin inhibitor	nucleophosmin inhibitor
1169	0	cp	BRD-A74907996	equol	Estrogen receptor agonist	Estrogen receptor agonist
1170	0	cp	BRD-A70731303	avrainvillamide-analog-5	nucleophosmin inhibitor	nucleophosmin inhibitor
1171	0	oe	ccsbBroad304_05394	ZNF621	Zinc fingers, C2H2-type
1172	0	oe	ccsbBroad304_01777	WNT1	Endogenous ligands
1173	0	oe	ccsbBroad304_09993	VN1R4	GPCR / Unclassified : Vomeronasal receptors, type 1
1174	0	oe	ccsbBroad304_11796	ULK3	Unc-51-like kinase (ULK) family
1175	0	oe	ccsbBroad304_04728	TWIST2	Basic helix-loop-helix proteins
1176	0	oe	ccsbBroad304_07101	TSC2	-
1177	0	oe	ccsbBroad304_07091	TPM1	Tropomyosins
1178	0	oe	ccsbBroad304_03594	TNFRSF19	Tumour necrosis factor (TNF) receptor family
1179	0	oe	ccsbBroad304_04086	TCTN1	Tectonic proteins
1180	0	oe	ccsbBroad304_01650	TCEA1	General transcription factors
1181	0	oe	ccsbBroad304_07204	TAF15	RNA binding motif (RRM) containing
1182	0	oe	ccsbBroad304_10230	STK19	G11 family
1183	0	oe	ccsbBroad304_04257	SPRY4	-
1184	0	oe	ccsbBroad304_08386	SMOX	-
1185	0	oe	ccsbBroad304_01540	SLC2A1	Solute carriers
1186	0	oe	ccsbBroad304_06934	SFPQ	RNA binding motif (RRM) containing
1187	0	oe	ccsbBroad304_06897	RPS6KB2	p70 subfamily
1188	0	oe	ccsbBroad304_01418	RPL7	L ribosomal proteins
1189	0	oe	ccsbBroad304_08585	RIOK2	RIO2 subfamily
1190	0	oe	ccsbBroad304_04544	RCCD1	-
1191	0	oe	ccsbBroad304_07808	RAB11FIP2	-
1192	0	oe	ccsbBroad304_01312	PSMB8	Proteasome (prosome, macropain) subunits
1193	0	oe	ccsbBroad304_01281	PRKCA	Delta subfamily
1194	0	oe	ccsbBroad304_06773	PRKAR2B	Protein kinase A
1195	0	oe	ccsbBroad304_03391	PRKAG3	AMPK subfamily
1196	0	oe	ccsbBroad304_01276	PRKAB1	AMPK subfamily
1197	0	oe	ccsbBroad304_06711	PFAS	-
1198	0	oe	ccsbBroad304_02741	PDS5A	-
1199	0	oe	ccsbBroad304_05135	PARP15	-
1200	0	oe	ccsbBroad304_03555	PANK4	-
1201	0	oe	ccsbBroad304_00736	NRG1	Immunoglobulin superfamily / I-set domain containing
1202	0	oe	ccsbBroad304_03112	NENF	-
1203	0	oe	ccsbBroad304_01066	NDUFA4	-
1204	0	oe	ccsbBroad304_13991	NCOA3	Histone acetyltransferases
1205	0	oe	ccsbBroad304_03175	MRPS16	Mitochondrial ribosomal proteins / small subunits
1206	0	oe	ccsbBroad304_09445	MRGPRX3	GPCR / Class A : Orphans
1207	0	oe	ccsbBroad304_00937	LGALS2	Lectins, galactoside-binding
1208	0	oe	ccsbBroad304_03934	LEPRE1	-
1209	0	oe	ccsbBroad304_03323	LARS	Aminoacyl tRNA synthetases / Class I
1210	0	oe	ccsbBroad304_05523	KRT26	Intermediate filaments type I, keratins (acidic)
1211	0	oe	ccsbBroad304_00903	KCNQ1	Voltage-gated potassium channels
1212	0	oe	ccsbBroad304_02459	KAT5	Histone acetyltransferases (HATs)
1213	0	oe	ccsbBroad304_00833	IFNG	Interferons
1214	0	oe	ccsbBroad304_02772	ICMT	-
1215	0	oe	ccsbBroad304_04613	HSPB9	Heat shock proteins / HSPB
1216	0	oe	ccsbBroad304_00781	HPD	Oxidoreductases
1217	0	oe	ccsbBroad304_00756	HMGCS2	Lanosterol biosynthesis pathway
1218	0	oe	ccsbBroad304_00752	HMGB3	High-mobility group / Canonical
1219	0	oe	ccsbBroad304_01894	HIST1H2AC	Histones / Replication-dependent
1220	0	oe	ccsbBroad304_00738	HINT1	-
1221	0	oe	ccsbBroad304_00709	GUK1	-
1222	0	oe	ccsbBroad304_04780	GPR139	GPCR / Class A : Orphans
1223	0	oe	ccsbBroad304_04619	GNG8	-
1224	0	oe	ccsbBroad304_06237	GAA	Glycosidases
1225	0	oe	ccsbBroad304_06234	G6PC	-
1226	0	oe	ccsbBroad304_00577	FOXO3	Forkhead boxes
1227	0	oe	ccsbBroad304_00587	FOSL2	basic leucine zipper proteins
1228	0	oe	ccsbBroad304_06320	FFAR1	Fatty acid receptors
1229	0	oe	ccsbBroad304_07843	FCHO1	-
1230	0	oe	ccsbBroad304_03378	ERAP1	Aminopeptidase N
1231	0	oe	ccsbBroad304_06149	EIF4B	RNA binding motif (RRM) containing
1232	0	oe	ccsbBroad304_08023	EIF2C1	-
1233	0	oe	ccsbBroad304_00486	EFNB2	Ephrins
1234	0	oe	ccsbBroad304_01929	DYRK2	Dyrk2 subfamily
1235	0	oe	ccsbBroad304_06120	DRD1	Dopamine receptors
1236	0	oe	ccsbBroad304_00446	DKC1	-
1237	0	oe	ccsbBroad304_07252	DGKZ	-
1238	0	oe	ccsbBroad304_00378	CSNK1D	Casein kinase 1 (CK1) family
1239	0	oe	ccsbBroad304_00376	CSK	Csk family
1240	0	oe	ccsbBroad304_00356	CPD	Carboxypeptidase A
1241	0	oe	ccsbBroad304_07861	COBL	-
1242	0	oe	ccsbBroad304_06649	CNOT4	RNA binding motif (RRM) containing
1243	0	oe	ccsbBroad304_02801	CASP14	Caspases
1244	0	oe	ccsbBroad304_04360	CAPNS2	EF-hand domain containing
1245	0	oe	ccsbBroad304_03372	CAB39	-
1246	0	oe	ccsbBroad304_00184	C2	Complement system
1247	0	oe	ccsbBroad304_11738	BRD4	Bromodomain kinase (BRDK) family
1248	0	oe	ccsbBroad304_11251	BRD3	Bromodomain kinase (BRDK) family
1249	0	oe	ccsbBroad304_03512	ATG16L1	WD repeat domain containing
1250	0	oe	ccsbBroad304_00115	ASPH	-
1251	0	oe	ccsbBroad304_05832	AIRE	Zinc fingers, PHD-type
1252	0	oe	ccsbBroad304_07981	SENP6	Ulp1 endopeptidase
1253	0	oe	ccsbBroad304_01371	RALA	-
1254	0	oe	ccsbBroad304_00763	HNF4A	Hepatocyte nuclear factor-4 receptors
1255	0	oe	ccsbBroad304_00520	ETV1	ETS Transcription Factors
1256	0	oe	ccsbBroad304_03910	CCDC90A	-
1257	0	oe	ccsbBroad304_02875	BRP44	-
1258	0	oe	ccsbBroad304_02108	AURKB	Aurora kinase
1259	0	oe	ccsbBroad304_07147	ZNF8	Zinc fingers, C2H2-type
1260	0	oe	ccsbBroad304_10094	ZNF790	Zinc fingers, C2H2-type
1261	0	oe	ccsbBroad304_04991	ZNF785	Zinc fingers, C2H2-type
1262	0	oe	ccsbBroad304_03861	ZNF77	Zinc fingers, C2H2-type
1263	0	oe	ccsbBroad304_04001	ZNF747	Zinc fingers, C2H2-type
1264	0	oe	ccsbBroad304_07158	ZNF74	Zinc fingers, C2H2-type
1265	0	oe	ccsbBroad304_10484	ZNF707	Zinc fingers, C2H2-type
1266	0	oe	ccsbBroad304_03615	ZNF673	-
1267	0	oe	ccsbBroad304_04690	ZNF653	Zinc fingers, C2H2-type
1268	0	oe	ccsbBroad304_05180	ZNF626	Zinc fingers, C2H2-type
1269	0	oe	ccsbBroad304_04990	ZNF597	Zinc fingers, C2H2-type
1270	0	oe	ccsbBroad304_08313	ZNF581	Zinc fingers, C2H2-type
1271	0	oe	ccsbBroad304_09497	ZNF57	Zinc fingers, C2H2-type
1272	0	oe	ccsbBroad304_03461	ZNF562	Zinc fingers, C2H2-type
1273	0	oe	ccsbBroad304_04732	ZNF488	Zinc fingers, C2H2-type
1274	0	oe	ccsbBroad304_08742	ZNF398	Zinc fingers, C2H2-type
1275	0	oe	ccsbBroad304_07679	ZNF274	Zinc fingers, C2H2-type
1276	0	oe	ccsbBroad304_07153	ZNF24	Zinc fingers, C2H2-type
1277	0	oe	ccsbBroad304_01795	ZNF22	Zinc fingers, C2H2-type
1278	0	oe	ccsbBroad304_08255	ZNF219	Zinc fingers, C2H2-type
1279	0	oe	ccsbBroad304_07169	ZNF174	Zinc fingers, C2H2-type
1280	0	oe	ccsbBroad304_01808	ZNF134	Zinc fingers, C2H2-type
1281	0	oe	ccsbBroad304_10035	ZKSCAN2	Zinc fingers, C2H2-type
1282	0	oe	ccsbBroad304_04654	ZIM3	Zinc fingers, C2H2-type
1283	0	oe	ccsbBroad304_09206	ZGPAT	G patch domain containing
1284	0	oe	ccsbBroad304_07145	ZFP161	-
1285	0	oe	ccsbBroad304_02436	ZER1	ZYG11 cell cycle regulator family
1286	0	oe	ccsbBroad304_08307	ZC3HC1	Zinc fingers, C3HC-type
1287	0	oe	ccsbBroad304_03839	ZBTB26	BTB/POZ domain containing
1288	0	oe	ccsbBroad304_02257	ZBTB24	BTB/POZ domain containing
1289	0	oe	ccsbBroad304_03382	ZAK	MLK subfamily
1290	0	oe	ccsbBroad304_03308	YTHDF2	-
1291	0	oe	ccsbBroad304_01862	YEATS4	-
1292	0	oe	ccsbBroad304_01958	YARS	Aminoacyl tRNA synthetases / Class I
1293	0	oe	ccsbBroad304_07561	YAF2	-
1294	0	oe	ccsbBroad304_06236	XRCC6	XRCC DNA Repair
1295	0	oe	ccsbBroad304_02889	WWTR1	Hippo Signaling
1296	0	oe	ccsbBroad304_01781	WNT7B	Endogenous ligands
1297	0	oe	ccsbBroad304_09036	WDR61	WD repeat domain containing
1298	0	oe	ccsbBroad304_05422	VN1R5	GPCR / Unclassified : Vomeronasal receptors, type 1
1299	0	oe	ccsbBroad304_09992	VN1R2	GPCR / Unclassified : Vomeronasal receptors, type 1
1300	0	oe	ccsbBroad304_01771	VIM	Intermediate filaments type III
1301	0	oe	ccsbBroad304_07128	VHL	-
1302	0	oe	ccsbBroad304_07466	VGLL4	-
1303	0	oe	ccsbBroad304_01769	VEGFB	-
1304	0	oe	ccsbBroad304_01767	VDR	Vitamin D receptors
1305	0	oe	ccsbBroad304_02145	VAMP3	Vesicle-associated membrane proteins
1306	0	oe	ccsbBroad304_02231	USP6NL	-
1307	0	oe	ccsbBroad304_07520	USP15	Ubiquitin-specific peptidases
1308	0	oe	ccsbBroad304_01760	USP1	Ubiquitin-specific peptidases
1309	0	oe	ccsbBroad304_08322	UFM1	-
1310	0	oe	ccsbBroad304_01748	UFD1L	-
1311	0	oe	ccsbBroad304_03874	UBL5	-
1312	0	oe	ccsbBroad304_02121	UBE2L6	Ubiquitin-conjugating enzymes E2
1313	0	oe	ccsbBroad304_02448	UBE2E3	Ubiquitin-conjugating enzymes E2
1314	0	oe	ccsbBroad304_07506	UBAP2L	-
1315	0	oe	ccsbBroad304_03497	TXNL4B	-
1316	0	oe	ccsbBroad304_07802	TWF2	Twinfilin subfamily
1317	0	oe	ccsbBroad304_04404	TUBB6	Tubulins
1318	0	oe	ccsbBroad304_02416	TUBB4B	-
1319	0	oe	ccsbBroad304_07109	TUBB2A	Tubulins
1320	0	oe	ccsbBroad304_01831	TUBA1A	Tubulins
1321	0	oe	ccsbBroad304_01723	TTK	TTK family
1322	0	oe	ccsbBroad304_07548	TSSC4	-
1323	0	oe	ccsbBroad304_07077	TSPAN8	Tetraspanins
1324	0	oe	ccsbBroad304_07079	TSPAN4	Tetraspanins
1325	0	oe	ccsbBroad304_06126	TSC22D3	-
1326	0	oe	ccsbBroad304_02032	TSC22D1	-
1327	0	oe	ccsbBroad304_02137	TRIP13	ATPases / AAA-type
1328	0	oe	ccsbBroad304_07922	TRIM29	-
1329	0	oe	ccsbBroad304_01392	TRIM27	-
1330	0	oe	ccsbBroad304_02752	TRIM2	RING-type (C3HC4) zinc fingers
1331	0	oe	ccsbBroad304_07656	TRIM16	Tripartite motif containing
1332	0	oe	ccsbBroad304_03850	TRIB3	Trbl family
1333	0	oe	ccsbBroad304_01710	TRAF2	RING-type (C3HC4) zinc fingers
1334	0	oe	ccsbBroad304_09281	TPD52L3	-
1335	0	oe	ccsbBroad304_01699	TPD52L2	-
1336	0	oe	ccsbBroad304_04633	TP53RK	Bud32 family
1337	0	oe	ccsbBroad304_07088	TP53	-
1338	0	oe	ccsbBroad304_04457	TOX2	-
1339	0	oe	ccsbBroad304_02503	TNFSF13B	CD molecules
1340	0	oe	ccsbBroad304_07294	TNFSF10	CD molecules
1341	0	oe	ccsbBroad304_02011	TNFRSF6B	Tumour necrosis factor (TNF) receptor family
1342	0	oe	ccsbBroad304_14122	TNFRSF21	Tumour necrosis factor (TNF) receptor family
1343	0	oe	ccsbBroad304_07304	TNFRSF10B	Tumour necrosis factor (TNF) receptor family
1344	0	oe	ccsbBroad304_07306	TNFRSF10A	Tumour necrosis factor (TNF) receptor family
1345	0	oe	ccsbBroad304_02402	TMEM5	-
1346	0	oe	ccsbBroad304_03173	TMED7	-
1347	0	oe	ccsbBroad304_02580	TMED10	-
1348	0	oe	ccsbBroad304_07080	TM7SF2	-
1349	0	oe	ccsbBroad304_08275	TLR8	Toll-like receptor family
1350	0	oe	ccsbBroad304_07074	TLR2	Toll-like receptor family
1351	0	oe	ccsbBroad304_11580	TLK2	Tousled-like kinase (TLK) family
1352	0	oe	ccsbBroad304_07071	TKT	-
1353	0	oe	ccsbBroad304_09345	TIMM50	Serine/threonine phosphatases / CTD aspartate-based phosphatases
1354	0	oe	ccsbBroad304_02278	THRAP3	-
1355	0	oe	ccsbBroad304_04525	TGIF2LY	Homeoboxes / TALE class
1356	0	oe	ccsbBroad304_07056	TGFB1	Endogenous ligands
1357	0	oe	ccsbBroad304_01664	TGFA	-
1358	0	oe	ccsbBroad304_07053	TFPI	-
1359	0	oe	ccsbBroad304_01663	TFF2	-
1360	0	oe	ccsbBroad304_01662	TFDP2	-
1361	0	oe	ccsbBroad304_08426	TEX10	-
1362	0	oe	ccsbBroad304_01933	TEAD2	-
1363	0	oe	ccsbBroad304_07036	TCF4	Basic helix-loop-helix proteins
1364	0	oe	ccsbBroad304_08116	TBK1	IKK family
1365	0	oe	ccsbBroad304_11668	TBC1D9B	EF-hand domain containing
1366	0	oe	ccsbBroad304_01644	TAP1	ATP binding cassette transporters / subfamily B
1367	0	oe	ccsbBroad304_08053	TAF5L	WD repeat domain containing
1368	0	oe	ccsbBroad304_02446	TADA3	-
1369	0	oe	ccsbBroad304_07029	TADA2A	-
1370	0	oe	ccsbBroad304_02092	SYNGR3	-
1371	0	oe	ccsbBroad304_02890	SYF2	-
1372	0	oe	ccsbBroad304_04114	SUV39H2	Histone methyltransferases (HMTs)
1373	0	oe	ccsbBroad304_01623	SUPT4H1	-
1374	0	oe	ccsbBroad304_03736	SUCNR1	GPCR / Class A : Orphans
1375	0	oe	ccsbBroad304_08534	STRADB	STLK subfamily
1376	0	oe	ccsbBroad304_12518	STK33	CAMK-unique family
1377	0	oe	ccsbBroad304_01962	STK16	NAK family
1378	0	oe	ccsbBroad304_01610	STAT4	SH2 domain containing
1379	0	oe	ccsbBroad304_01609	STAT3	SH2 domain containing
1380	0	oe	ccsbBroad304_01607	STAT1	SH2 domain containing
1381	0	oe	ccsbBroad304_07006	ST14	Serine peptidases / Transmembrane
1382	0	oe	ccsbBroad304_02815	SSBP2	-
1383	0	oe	ccsbBroad304_06993	SRD5A1	-
1384	0	oe	ccsbBroad304_07320	SQSTM1	-
1385	0	oe	ccsbBroad304_08775	SQRDL	-
1386	0	oe	ccsbBroad304_01589	SQLE	Lanosterol biosynthesis pathway
1387	0	oe	ccsbBroad304_02373	SPRY2	-
1388	0	oe	ccsbBroad304_01588	SPP1	Endogenous ligands
1389	0	oe	ccsbBroad304_02855	SPDEF	ETS Transcription Factors
1390	0	oe	ccsbBroad304_02195	SPAG7	-
1391	0	oe	ccsbBroad304_03386	SPA17	-
1392	0	oe	ccsbBroad304_01578	SOS2	Rho guanine nucleotide exchange factors
1393	0	oe	ccsbBroad304_06985	SORD	-
1394	0	oe	ccsbBroad304_02340	SORBS3	-
1395	0	oe	ccsbBroad304_04767	SOCS4	SH2 domain containing
1396	0	oe	ccsbBroad304_02028	SOCS2	SH2 domain containing
1397	0	oe	ccsbBroad304_01576	SOAT1	-
1398	0	oe	ccsbBroad304_01566	SNRPA	RNA binding motif (RRM) containing
1399	0	oe	ccsbBroad304_01555	SNAI2	Snail homologs
1400	0	oe	ccsbBroad304_03556	SMU1	WD repeat domain containing
1401	0	oe	ccsbBroad304_00963	SMAD5	SMADs
1402	0	oe	ccsbBroad304_02826	SLC7A11	Solute carriers
1403	0	oe	ccsbBroad304_01545	SLC3A2	SLC3 family
1404	0	oe	ccsbBroad304_03413	SLC38A2	System A-like transporters
1405	0	oe	ccsbBroad304_03451	SLC35F2	SLC35 family of nucleotide sugar transporters
1406	0	oe	ccsbBroad304_07764	SLC2A6	Solute carriers
1407	0	oe	ccsbBroad304_02590	SLC27A3	SLC27 family of fatty acid transporters
1408	0	oe	ccsbBroad304_09058	SLC25A32	Mitochondrial nucleotide transporter subfamily
1409	0	oe	ccsbBroad304_01187	SLC25A3	Mitochondrial phosphate transporters
1410	0	oe	ccsbBroad304_04117	SLC25A22	Mitochondrial amino acid transporter subfamily
1411	0	oe	ccsbBroad304_00383	SLC25A10	Mitochondrial di- and tri-carboxylic acid transporter subfamily
1412	0	oe	ccsbBroad304_06952	SKP1	-
1413	0	oe	ccsbBroad304_03332	SIRT6	Histone deacetylases (HDACs)
1414	0	oe	ccsbBroad304_02705	SIRT2	Histone deacetylases
1415	0	oe	ccsbBroad304_09665	SIK1	QIK subfamily
1416	0	oe	ccsbBroad304_14020	SH3BP5	-
1417	0	oe	ccsbBroad304_01789	SF1	Zinc fingers, CCHC domain containing
1418	0	oe	ccsbBroad304_06354	SERPIND1	Serine (or cysteine) peptidase inhibitors
1419	0	oe	ccsbBroad304_06687	SERPINB2	Serine (or cysteine) peptidase inhibitors
1420	0	oe	ccsbBroad304_00232	SERPINA6	Serine (or cysteine) peptidase inhibitors
1421	0	oe	ccsbBroad304_06694	SERPINA5	Serine (or cysteine) peptidase inhibitors
1422	0	oe	ccsbBroad304_04976	SERPINA12	Serine (or cysteine) peptidase inhibitors
1423	0	oe	ccsbBroad304_03878	SENP2	-
1424	0	oe	ccsbBroad304_01515	SDHD	Mitochondrial respiratory chain complex / Complex II
1425	0	oe	ccsbBroad304_06926	SDHA	Mitochondrial respiratory chain complex
1426	0	oe	ccsbBroad304_07490	SCRN1	-
1427	0	oe	ccsbBroad304_01484	SATB1	Homeoboxes / CUT class
1428	0	oe	ccsbBroad304_01481	SARS	Aminoacyl tRNA synthetases / Class II
1429	0	oe	ccsbBroad304_01480	S100P	EF-hand domain containing
1430	0	oe	ccsbBroad304_01475	S100A6	EF-hand domain containing
1431	0	oe	ccsbBroad304_06907	S100A13	S100 calcium binding proteins
1432	0	oe	ccsbBroad304_01478	S100A11	EF-hand domain containing
1433	0	oe	ccsbBroad304_07884	RYBP	-
1434	0	oe	ccsbBroad304_01470	RXRG	Retinoid X receptors
1435	0	oe	ccsbBroad304_03880	RXFP1	GPCR / Class A : Relaxin family peptide receptors
1436	0	oe	ccsbBroad304_02538	RUVBL2	ATPases / AAA-type
1437	0	oe	ccsbBroad304_01966	RUVBL1	ATPases / AAA-type
1438	0	oe	ccsbBroad304_01466	RRM2	Ribonucleoside-diphosphate reductases
1439	0	oe	ccsbBroad304_03928	RRAGC	-
1440	0	oe	ccsbBroad304_11109	RPS6KB1	p70 subfamily
1441	0	oe	ccsbBroad304_01455	RPS16	S ribosomal proteins
1442	0	oe	ccsbBroad304_01454	RPS15A	S ribosomal proteins
1443	0	oe	ccsbBroad304_06889	RPN2	-
1444	0	oe	ccsbBroad304_06888	RPN1	-
1445	0	oe	ccsbBroad304_04718	RPL39L	L ribosomal proteins
1446	0	oe	ccsbBroad304_01423	RPL19	L ribosomal proteins
1447	0	oe	ccsbBroad304_09006	RPF1	-
1448	0	oe	ccsbBroad304_06870	RNH1	-
1449	0	oe	ccsbBroad304_07450	RNF7	RING-type (C3HC4) zinc fingers
1450	0	oe	ccsbBroad304_03939	RNF25	RING-type (C3HC4) zinc fingers
1451	0	oe	ccsbBroad304_03713	RNF20	RING-type (C3HC4) zinc fingers
1452	0	oe	ccsbBroad304_04256	RNF146	RING-type (C3HC4) zinc fingers
1453	0	oe	ccsbBroad304_02209	RNF14	RING-type (C3HC4) zinc fingers
1454	0	oe	ccsbBroad304_02979	RNF11	RING-type (C3HC4) zinc fingers
1455	0	oe	ccsbBroad304_00101	RHOC	-
1456	0	oe	ccsbBroad304_00100	RHOA	-
1457	0	oe	ccsbBroad304_01396	RGS4	Regulators of G-protein signaling
1458	0	oe	ccsbBroad304_06862	RGS3	-
1459	0	oe	ccsbBroad304_09881	RFX6	-
1460	0	oe	ccsbBroad304_08511	RFK	-
1461	0	oe	ccsbBroad304_08221	RDH11	Short chain dehydrogenase/reductase superfamily / Classical SDR fold cluster 2
1462	0	oe	ccsbBroad304_07961	RCHY1	RING-type (C3HC4) zinc fingers
1463	0	oe	ccsbBroad304_03028	RBMX	RNA binding motif (RRM) containing
1464	0	oe	ccsbBroad304_07565	RBM6	G patch domain containing
1465	0	oe	ccsbBroad304_01379	RBBP6	-
1466	0	oe	ccsbBroad304_06847	RBBP4	WD repeat domain containing
1467	0	oe	ccsbBroad304_03357	RASD1	-
1468	0	oe	ccsbBroad304_06845	RARRES3	-
1469	0	oe	ccsbBroad304_01374	RAP1A	-
1470	0	oe	ccsbBroad304_01373	RAN	-
1471	0	oe	ccsbBroad304_02376	RAMP1	Receptor (G protein-coupled) activity modifying proteins
1472	0	oe	ccsbBroad304_06831	RAC1	Endogenous ligands
1473	0	oe	ccsbBroad304_01363	RABGGTA	Prenyltransferase alpha subunit repeat containing
1474	0	oe	ccsbBroad304_06830	RAB5A	RAB, member RAS oncogene
1475	0	oe	ccsbBroad304_03570	QRSL1	-
1476	0	oe	ccsbBroad304_07889	QPRT	-
1477	0	oe	ccsbBroad304_01355	PYGL	Glycogen phosphorylases
1478	0	oe	ccsbBroad304_06828	PYCR1	-
1479	0	oe	ccsbBroad304_07759	PWP1	WD repeat domain containing
1480	0	oe	ccsbBroad304_01350	PVRL2	Immunoglobulin superfamily / C2-set domain containing
1481	0	oe	ccsbBroad304_02691	PUF60	RNA binding motif (RRM) containing
1482	0	oe	ccsbBroad304_13936	PTPRF	Receptor tyrosine phosphatases (RTP)
1483	0	oe	ccsbBroad304_01321	PSMD5	Proteasome (prosome, macropain) subunits
1484	0	oe	ccsbBroad304_01318	PSMD2	Proteasome subunits
1485	0	oe	ccsbBroad304_01324	PSMD10	Ankyrin repeat domain containing
1486	0	oe	ccsbBroad304_01313	PSMB9	Proteasome (prosome, macropain) subunits
1487	0	oe	ccsbBroad304_01310	PSMB2	Proteasome subunits
1488	0	oe	ccsbBroad304_01309	PSMB1	Proteasome subunits
1489	0	oe	ccsbBroad304_06789	PSEN2	Presenilin
1490	0	oe	ccsbBroad304_01304	PSEN1	Presenilin
1491	0	oe	ccsbBroad304_08152	PSAT1	-
1492	0	oe	ccsbBroad304_06778	PROC	Endogenous ligands
1493	0	oe	ccsbBroad304_11055	PRKCH	Eta subfamily
1494	0	oe	ccsbBroad304_01283	PRKCE	Eta subfamily
1495	0	oe	ccsbBroad304_11054	PRKAR2A	Protein kinase A
1496	0	oe	ccsbBroad304_01279	PRKAG1	AMPK subfamily
1497	0	oe	ccsbBroad304_01278	PRKACB	Protein kinase A
1498	0	oe	ccsbBroad304_06770	PRKAA1	AMPK subfamily
1499	0	oe	ccsbBroad304_02864	PRDX5	-
1500	0	oe	ccsbBroad304_02621	PRDM7	Zinc fingers, C2H2-type
1501	0	oe	ccsbBroad304_02788	PRAME	-
1502	0	oe	ccsbBroad304_01267	PPP4C	Serine/threonine phosphatases / Protein phosphatase, catalytic subunits
1503	0	oe	ccsbBroad304_06761	PPP3CC	Serine/threonine phosphatases / Protein phosphatase, catalytic subunits
1504	0	oe	ccsbBroad304_01262	PPP2CB	Serine/threonine phosphatases / Protein phosphatase, catalytic subunits
1505	0	oe	ccsbBroad304_14081	PPP1R13B	Ankyrin repeat domain containing
1506	0	oe	ccsbBroad304_01259	PPP1CC	Serine/threonine phosphatases / Protein phosphatase, catalytic subunits
1507	0	oe	ccsbBroad304_01257	PPOX	-
1508	0	oe	ccsbBroad304_01255	PPM1B	Serine/threonine phosphatases / Protein phosphatases, Mg2+/Mn2+ dependent
1509	0	oe	ccsbBroad304_07245	PPFIBP2	Sterile alpha motif (SAM) domain containing
1510	0	oe	ccsbBroad304_07272	PPAP2B	Lipid phosphate phosphatases
1511	0	oe	ccsbBroad304_01967	PPAP2A	Lipid phosphate phosphatases
1512	0	oe	ccsbBroad304_02526	POP4	-
1513	0	oe	ccsbBroad304_05901	POLR3D	RNA polymerase subunits
1514	0	oe	ccsbBroad304_07655	POLR3C	RNA polymerase subunits
1515	0	oe	ccsbBroad304_02187	POLR1C	RNA polymerase subunits
1516	0	oe	ccsbBroad304_02668	PNKP	-
1517	0	oe	ccsbBroad304_06742	PML	RING-type (C3HC4) zinc fingers
1518	0	oe	ccsbBroad304_07783	PMF1-BGLAP	-
1519	0	oe	ccsbBroad304_02058	PLOD3	-
1520	0	oe	ccsbBroad304_07676	PLK2	Polo-like kinase (PLK) family
1521	0	oe	ccsbBroad304_06736	PLCG2	Phosphoinositide-specific phospholipase C
1522	0	oe	ccsbBroad304_07500	PJA2	RING-type (C3HC4) zinc fingers
1523	0	oe	ccsbBroad304_03936	PJA1	RING-type (C3HC4) zinc fingers
1524	0	oe	ccsbBroad304_01208	PITPNA	-
1525	0	oe	ccsbBroad304_08266	PIPOX	-
1526	0	oe	ccsbBroad304_01205	PIN1	-
1527	0	oe	ccsbBroad304_08452	PIH1D1	-
1528	0	oe	ccsbBroad304_13633	PI4KAP2	-
1529	0	oe	ccsbBroad304_06720	PHYH	-
1530	0	oe	ccsbBroad304_03798	PHTF2	-
1531	0	oe	ccsbBroad304_01190	PHKG2	Phosphorylase kinase (PHK) family
1532	0	oe	ccsbBroad304_04431	PHF5A	Zinc fingers, PHD-type
1533	0	oe	ccsbBroad304_04054	PHF23	Zinc fingers, PHD-type
1534	0	oe	ccsbBroad304_04153	PHF17	-
1535	0	oe	ccsbBroad304_08228	PHF11	Zinc fingers, PHD-type
1536	0	oe	ccsbBroad304_02676	PHB2	-
1537	0	oe	ccsbBroad304_01186	PHB	-
1538	0	oe	ccsbBroad304_06718	PFN2	-
1539	0	oe	ccsbBroad304_01180	PFKFB3	-
1540	0	oe	ccsbBroad304_01174	PEX13	-
1541	0	oe	ccsbBroad304_02017	PEX11A	-
1542	0	oe	ccsbBroad304_10441	PEPD	Methionyl aminopeptidase
1543	0	oe	ccsbBroad304_01168	PDPK1	PDK1 family
1544	0	oe	ccsbBroad304_01166	PDK2	PDHK family
1545	0	oe	ccsbBroad304_07197	PDHX	-
1546	0	oe	ccsbBroad304_01164	PDHB	-
1547	0	oe	ccsbBroad304_06704	PDE4D	Phosphodiesterases
1548	0	oe	ccsbBroad304_01148	PCBD1	-
1549	0	oe	ccsbBroad304_01147	PC	Carboxylases
1550	0	oe	ccsbBroad304_09578	PASD1	-
1551	0	oe	ccsbBroad304_08536	PARL	-
1552	0	oe	ccsbBroad304_09756	PAQR7	-
1553	0	oe	ccsbBroad304_06685	PAH	Amino acid hydroxylases
1554	0	oe	ccsbBroad304_03444	PAF1	-
1555	0	oe	ccsbBroad304_01139	PA2G4	-
1556	0	oe	ccsbBroad304_01138	P4HB	Protein disulfide isomerases
1557	0	oe	ccsbBroad304_02057	P4HA2	-
1558	0	oe	ccsbBroad304_01137	P2RY6	GPCR / Class A : Purinergic receptors, P2Y
1559	0	oe	ccsbBroad304_03006	OXGR1	GPCR / Class A : Orphans, Oxoglutarate receptor
1560	0	oe	ccsbBroad304_01131	OXCT1	-
1561	0	oe	ccsbBroad304_03864	OVOL2	Zinc fingers, C2H2-type
1562	0	oe	ccsbBroad304_01128	OTX2	Homeoboxes / PRD class
1563	0	oe	ccsbBroad304_06678	OTX1	Homeoboxes / PRD class
1564	0	oe	ccsbBroad304_04691	OSR2	Zinc fingers, C2H2-type
1565	0	oe	ccsbBroad304_04616	ORMDL3	-
1566	0	oe	ccsbBroad304_02806	OPN3	GPCR / Class A : Opsin receptors
1567	0	oe	ccsbBroad304_06670	OGG1	-
1568	0	oe	ccsbBroad304_06665	OAT	-
1569	0	oe	ccsbBroad304_03387	NUDT9	Nudix motif containing
1570	0	oe	ccsbBroad304_07763	NUDT6	Nudix motif containing
1571	0	oe	ccsbBroad304_04775	NTAN1	-
1572	0	oe	ccsbBroad304_03687	NSFL1C	UBX domain containing
1573	0	oe	ccsbBroad304_07600	NSA2	-
1574	0	oe	ccsbBroad304_13598	NRBP2	NRBP family
1575	0	oe	ccsbBroad304_03118	NRBP1	NRBP family
1576	0	oe	ccsbBroad304_00593	NR5A2	Fushi tarazu F1-like receptors
1577	0	oe	ccsbBroad304_02299	NR1H3	Liver X receptor-like receptors
1578	0	oe	ccsbBroad304_00041	NR0B1	DAX-like receptors
1579	0	oe	ccsbBroad304_06645	NQO2	-
1580	0	oe	ccsbBroad304_07662	NPRL2	-
1581	0	oe	ccsbBroad304_06651	NOV	-
1582	0	oe	ccsbBroad304_03191	NOSIP	-
1583	0	oe	ccsbBroad304_08663	NMUR2	GPCR / Class A : Neuromedin U receptors
1584	0	oe	ccsbBroad304_06639	NFYB	-
1585	0	oe	ccsbBroad304_01094	NFKBIB	Ankyrin repeat domain containing
1586	0	oe	ccsbBroad304_01093	NFKBIA	Ankyrin repeat domain containing
1587	0	oe	ccsbBroad304_01088	NFATC3	Nuclear factor of activated T-cells
1588	0	oe	ccsbBroad304_01084	NEU1	-
1589	0	oe	ccsbBroad304_07582	NET1	Rho guanine nucleotide exchange factors
1590	0	oe	ccsbBroad304_07680	NEK6	NIMA (never in mitosis gene a)- related kinase (NEK) family
1591	0	oe	ccsbBroad304_01078	NDUFV2	Mitochondrial respiratory chain complex / Complex I
1592	0	oe	ccsbBroad304_01075	NDUFV1	Mitochondrial respiratory chain complex / Complex I
1593	0	oe	ccsbBroad304_10064	NDUFS7	Mitochondrial respiratory chain complex / Complex I
1594	0	oe	ccsbBroad304_01077	NDUFS6	Mitochondrial respiratory chain complex / Complex I
1595	0	oe	ccsbBroad304_06625	NDUFS4	Mitochondrial respiratory chain complex / Complex I
1596	0	oe	ccsbBroad304_06624	NDUFC2	Mitochondrial respiratory chain complex / Complex I
1597	0	oe	ccsbBroad304_01072	NDUFB6	Mitochondrial respiratory chain complex / Complex I
1598	0	oe	ccsbBroad304_01071	NDUFB5	Mitochondrial respiratory chain complex / Complex I
1599	0	oe	ccsbBroad304_01070	NDUFB3	Mitochondrial respiratory chain complex / Complex I
1600	0	oe	ccsbBroad304_13911	NDUFA9	Short chain dehydrogenase/reductase superfamily / Extended SDR fold
1601	0	oe	ccsbBroad304_01064	NDUFA1	Mitochondrial respiratory chain complex / Complex I
1602	0	oe	ccsbBroad304_02419	NDRG1	-
1603	0	oe	ccsbBroad304_01061	NAB2	-
1604	0	oe	ccsbBroad304_04191	NAA50	N(alpha)-acetyltransferase subunits
1605	0	oe	ccsbBroad304_02955	MYCBP	-
1606	0	oe	ccsbBroad304_02688	MTF2	Zinc fingers, PHD-type
1607	0	oe	ccsbBroad304_06597	MSX2	Homeoboxes / ANTP class : NKL subclass
1608	0	oe	ccsbBroad304_02702	MSRB2	-
1609	0	oe	ccsbBroad304_01034	MSH2	-
1610	0	oe	ccsbBroad304_09446	MRGPRX4	GPCR / Class A : Orphans
1611	0	oe	ccsbBroad304_14008	MPZL1	Immunoglobulin superfamily / V-set domain containing
1612	0	oe	ccsbBroad304_01026	MNAT1	RING-type (C3HC4) zinc fingers
1613	0	oe	ccsbBroad304_06592	MMP14	Matrix metallopeptidase
1614	0	oe	ccsbBroad304_06587	MMP1	Matrix metallopeptidase
1615	0	oe	ccsbBroad304_03937	MLST8	WD repeat domain containing
1616	0	oe	ccsbBroad304_10971	MLLT6	Zinc fingers, PHD-type
1617	0	oe	ccsbBroad304_02576	MLLT11	-
1618	0	oe	ccsbBroad304_01854	MLLT10	Zinc fingers, PHD-type
1619	0	oe	ccsbBroad304_09934	MKX	Homeoboxes / TALE class
1620	0	oe	ccsbBroad304_02681	MGLL	Endocannabinoid turnover
1621	0	oe	ccsbBroad304_02361	MFSD10	-
1622	0	oe	ccsbBroad304_01002	METTL1	-
1623	0	oe	ccsbBroad304_01001	MEST	-
1624	0	oe	ccsbBroad304_11503	MERTK	Type XI RTKs: TAM (TYRO3-, AXL- and MER-TK) receptor family
1625	0	oe	ccsbBroad304_00998	MEIS2	Homeoboxes / TALE class
1626	0	oe	ccsbBroad304_02163	MED7	-
1627	0	oe	ccsbBroad304_02285	MED6	-
1628	0	oe	ccsbBroad304_08104	MED4	-
1629	0	oe	ccsbBroad304_04202	MED28	-
1630	0	oe	ccsbBroad304_00995	MECP2	-
1631	0	oe	ccsbBroad304_00991	MDH1	-
1632	0	oe	ccsbBroad304_03056	MCTS1	-
1633	0	oe	ccsbBroad304_03806	MCOLN1	Voltage-gated ion channels / Transient receptor potential cation channels
1634	0	oe	ccsbBroad304_09195	MCM8	-
1635	0	oe	ccsbBroad304_00986	MCM2	-
1636	0	oe	ccsbBroad304_00985	MCL1	-
1637	0	oe	ccsbBroad304_06565	MB	-
1638	0	oe	ccsbBroad304_00977	MAX	Basic helix-loop-helix proteins
1639	0	oe	ccsbBroad304_08089	MAT2B	Short chain dehydrogenase/reductase superfamily / Extended SDR fold
1640	0	oe	ccsbBroad304_00975	MAT2A	-
1641	0	oe	ccsbBroad304_06562	MAT1A	-
1642	0	oe	ccsbBroad304_01836	MAPKAPK3	MAPKAPK subfamily
1643	0	oe	ccsbBroad304_01287	MAPK8	MAPK:JNK subfamily
1644	0	oe	ccsbBroad304_01289	MAPK13	MAPK:p38 subfamily
1645	0	oe	ccsbBroad304_06911	MAPK12	MAPK:p38 subfamily
1646	0	oe	ccsbBroad304_07349	MAP7	-
1647	0	oe	ccsbBroad304_01290	MAP2K5	MAPKK:STE7 family
1648	0	oe	ccsbBroad304_06558	MAOB	Catecholamine turnover
1649	0	oe	ccsbBroad304_06557	MAOA	Catecholamine turnover
1650	0	oe	ccsbBroad304_02175	MAGED1	-
1651	0	oe	ccsbBroad304_02203	MAD2L1BP	-
1652	0	oe	ccsbBroad304_00956	LYZ	-
1653	0	oe	ccsbBroad304_06538	LSP1	-
1654	0	oe	ccsbBroad304_02633	LSM6	-
1655	0	oe	ccsbBroad304_03853	LSM2	-
1656	0	oe	ccsbBroad304_07411	LPXN	-
1657	0	oe	ccsbBroad304_10157	LHX8	Homeoboxes / LIM class
1658	0	oe	ccsbBroad304_04496	LHX4	Homeoboxes / LIM class
1659	0	oe	ccsbBroad304_06783	LGMN	Legumain
1660	0	oe	ccsbBroad304_00936	LGALS1	Endogenous ligands
1661	0	oe	ccsbBroad304_06518	LDHA	-
1662	0	oe	ccsbBroad304_08203	LAP3	Leucyl aminopeptidase
1663	0	oe	ccsbBroad304_02398	LANCL1	-
1664	0	oe	ccsbBroad304_13499	KSR2	RAF family
1665	0	oe	ccsbBroad304_06496	KNG1	Endogenous ligands
1666	0	oe	ccsbBroad304_09503	KLHDC9	-
1667	0	oe	ccsbBroad304_02804	KLHDC2	-
1668	0	oe	ccsbBroad304_08267	KLF3	Kruppel-like transcription factors
1669	0	oe	ccsbBroad304_02318	KIF20A	Kinesins
1670	0	oe	ccsbBroad304_02596	KDELR3	-
1671	0	oe	ccsbBroad304_07724	KDELR2	-
1672	0	oe	ccsbBroad304_00902	KCNN4	Calcium-activated potassium channels
1673	0	oe	ccsbBroad304_06469	KARS	Aminoacyl tRNA synthetases / Class II
1674	0	oe	ccsbBroad304_00889	JUNB	basic leucine zipper proteins
1675	0	oe	ccsbBroad304_02737	JMJD6	-
1676	0	oe	ccsbBroad304_00888	ITPK1	-
1677	0	oe	ccsbBroad304_06462	ITGAE	Integrins
1678	0	oe	ccsbBroad304_09316	ISX	Homeoboxes / PRD class
1679	0	oe	ccsbBroad304_02414	IRF9	-
1680	0	oe	ccsbBroad304_06458	IRF3	-
1681	0	oe	ccsbBroad304_07491	IP6K1	-
1682	0	oe	ccsbBroad304_00874	INS	-
1683	0	oe	ccsbBroad304_00873	INPP1	Inositol polyphosphate phosphatases
1684	0	oe	ccsbBroad304_04292	INHBE	-
1685	0	oe	ccsbBroad304_12059	ING3	Zinc fingers, PHD-type
1686	0	oe	ccsbBroad304_00867	IMPDH2	Oxidoreductases
1687	0	oe	ccsbBroad304_00854	IL8	-
1688	0	oe	ccsbBroad304_00853	IL7R	IL-2 receptor family
1689	0	oe	ccsbBroad304_06438	IL2RB	IL-2 receptor family
1690	0	oe	ccsbBroad304_01833	IL1R2	Immunoglobulin-like family of IL-1 receptors
1691	0	oe	ccsbBroad304_00844	IL1R1	Interleukins and interleukin receptors
1692	0	oe	ccsbBroad304_00843	IL1B	Interleukins and interleukin receptors
1693	0	oe	ccsbBroad304_01945	IKBKG	Zinc fingers, C2HC-type containing
1694	0	oe	ccsbBroad304_04752	IKBIP	-
1695	0	oe	ccsbBroad304_09354	IGSF8	CD molecules
1696	0	oe	ccsbBroad304_00838	IGFBP5	insulin-like growth factor (IGF) binding proteins
1697	0	oe	ccsbBroad304_07663	IGF2BP3	RNA binding motif (RRM) containing
1698	0	oe	ccsbBroad304_10901	IGF1R	Type II RTKs: Insulin receptor family
1699	0	oe	ccsbBroad304_00834	IFNGR1	Interferon receptor family
1700	0	oe	ccsbBroad304_08839	IFIH1	-
1701	0	oe	ccsbBroad304_00819	IDH3B	-
1702	0	oe	ccsbBroad304_00817	IDH2	-
1703	0	oe	ccsbBroad304_07287	HYAL2	-
1704	0	oe	ccsbBroad304_07633	HTATIP2	Short chain dehydrogenase/reductase superfamily / Atypical members
1705	0	oe	ccsbBroad304_00800	HSPD1	Heat Shock Proteins / Chaperonins
1706	0	oe	ccsbBroad304_00797	HSPA2	Heat shock proteins / HSP70
1707	0	oe	ccsbBroad304_00793	HSD17B4	Short chain dehydrogenase/reductase superfamily / Classical SDR fold cluster 3
1708	0	oe	ccsbBroad304_00792	HSD17B2	Short chain dehydrogenase/reductase superfamily / Classical SDR fold cluster 2
1709	0	oe	ccsbBroad304_08239	HSD17B11	Short chain dehydrogenase/reductase superfamily / Classical SDR fold cluster 3
1710	0	oe	ccsbBroad304_00789	HSBP1	-
1711	0	oe	ccsbBroad304_00775	HOXB5	Homeoboxes / ANTP class : HOXL subclass
1712	0	oe	ccsbBroad304_02451	HOXB13	Homeoboxes / ANTP class : HOXL subclass
1713	0	oe	ccsbBroad304_00773	HOXA9	Homeoboxes / ANTP class : HOXL subclass
1714	0	oe	ccsbBroad304_00771	HOXA5	Homeoboxes / ANTP class : HOXL subclass
1715	0	oe	ccsbBroad304_00769	HOXA1	Homeoboxes / ANTP class : HOXL subclass
1716	0	oe	ccsbBroad304_05038	HORMAD2	-
1717	0	oe	ccsbBroad304_06386	HNMT	-
1718	0	oe	ccsbBroad304_00759	HMOX2	Haem oxygenase
1719	0	oe	ccsbBroad304_06384	HMOX1	Haem oxygenase
1720	0	oe	ccsbBroad304_07617	HMGN4	High-mobility group / Canonical
1721	0	oe	ccsbBroad304_02139	HMGN3	High-mobility group / Canonical
1722	0	oe	ccsbBroad304_00755	HMGCR	Lanosterol biosynthesis pathway
1723	0	oe	ccsbBroad304_06381	HMGB1	High-mobility group / Canonical
1724	0	oe	ccsbBroad304_00757	HMGA1	High-mobility group / Canonical
1725	0	oe	ccsbBroad304_00747	HLF	-
1726	0	oe	ccsbBroad304_10882	HLA-DRB1	Immunoglobulin superfamily / C1-set domain containing
1727	0	oe	ccsbBroad304_13869	HLA-A	Immunoglobulin superfamily / C1-set domain containing
1728	0	oe	ccsbBroad304_01903	HIST2H2BE	Histones / Replication-dependent
1729	0	oe	ccsbBroad304_04472	HIST1H2BK	Histones / Replication-dependent
1730	0	oe	ccsbBroad304_02230	HERPUD1	-
1731	0	oe	ccsbBroad304_07311	HDAC3	Histone deacetylases
1732	0	oe	ccsbBroad304_04146	HDAC11	Histone deacetylases
1733	0	oe	ccsbBroad304_00734	HDAC1	Histone deacetylases
1734	0	oe	ccsbBroad304_00728	HBE1	-
1735	0	oe	ccsbBroad304_02443	HAX1	-
1736	0	oe	ccsbBroad304_02974	HAVCR1	Immunoglobulin superfamily / V-set domain containing
1737	0	oe	ccsbBroad304_11277	HAT1	Histone acetyltransferases (HATs)
1738	0	oe	ccsbBroad304_06349	HAGH	-
1739	0	oe	ccsbBroad304_00725	HADHA	-
1740	0	oe	ccsbBroad304_00706	GTF2B	General transcription factors
1741	0	oe	ccsbBroad304_00705	GTF2A1	General transcription factors
1742	0	oe	ccsbBroad304_00704	GSTZ1	Glutathione S-transferases / Soluble
1743	0	oe	ccsbBroad304_00682	GRK6	GRK1/3 subfamily
1744	0	oe	ccsbBroad304_00688	GRB2	SH2 domain containing
1745	0	oe	ccsbBroad304_06324	GPX7	-
1746	0	oe	ccsbBroad304_03368	GPRC5B	GPCR / Class C : Orphans
1747	0	oe	ccsbBroad304_07244	GPR65	GPCR / Class A : Orphans
1748	0	oe	ccsbBroad304_02128	GPR55	GPCR / Class A : Orphans
1749	0	oe	ccsbBroad304_06319	GPR35	GPCR / Class A : Orphans
1750	0	oe	ccsbBroad304_04082	SLC52A2	SLC52 family of riboflavin transporters
1751	0	oe	ccsbBroad304_02766	GPR161	GPCR / Class A : Orphans
1752	0	oe	ccsbBroad304_09761	GPR156	GPCR / Class C : Orphans
1753	0	oe	ccsbBroad304_04678	GPR146	GPCR / Class A : Orphans
1754	0	oe	ccsbBroad304_09233	GPR128	Adhesion Class GPCRs
1755	0	oe	ccsbBroad304_06318	GPER	-
1756	0	oe	ccsbBroad304_02287	GNPDA1	-
1757	0	oe	ccsbBroad304_00661	GNGT2	-
1758	0	oe	ccsbBroad304_00657	GNG4	-
1759	0	oe	ccsbBroad304_00655	GNB2	WD repeat domain containing
1760	0	oe	ccsbBroad304_03439	GNB1L	WD repeat domain containing
1761	0	oe	ccsbBroad304_06294	GNAZ	-
1762	0	oe	ccsbBroad304_06291	GNAI1	-
1763	0	oe	ccsbBroad304_06290	GNA15	-
1764	0	oe	ccsbBroad304_02502	GNA13	-
1765	0	oe	ccsbBroad304_06288	GMDS	Short chain dehydrogenase/reductase superfamily / Extended SDR fold
1766	0	oe	ccsbBroad304_06287	GM2A	-
1767	0	oe	ccsbBroad304_06286	GLUL	-
1768	0	oe	ccsbBroad304_00648	GLRX	-
1769	0	oe	ccsbBroad304_03182	GLOD4	-
1770	0	oe	ccsbBroad304_06278	GK	Glycerol kinases
1771	0	oe	ccsbBroad304_06274	GJA1	Ion channels / Gap junction proteins (connexins)
1772	0	oe	ccsbBroad304_02168	GGPS1	Lanosterol biosynthesis pathway
1773	0	oe	ccsbBroad304_00632	GGCX	Carboxylases
1774	0	oe	ccsbBroad304_07834	GGA2	-
1775	0	oe	ccsbBroad304_07515	GFPT2	-
1776	0	oe	ccsbBroad304_00626	GDI1	-
1777	0	oe	ccsbBroad304_00645	GCLM	-
1778	0	oe	ccsbBroad304_00644	GCLC	-
1779	0	oe	ccsbBroad304_00624	GCK	Hexokinases
1780	0	oe	ccsbBroad304_00620	GCDH	-
1781	0	oe	ccsbBroad304_03822	GATAD2B	GATA zinc finger domain containing
1782	0	oe	ccsbBroad304_06260	GATA3	GATA zinc finger domain containing
1783	0	oe	ccsbBroad304_06257	GATA2	GATA zinc finger domain containing
1784	0	oe	ccsbBroad304_01948	GAS7	-
1785	0	oe	ccsbBroad304_00615	GAPDH	-
1786	0	oe	ccsbBroad304_00612	GALNS	Arylsulfatase family
1787	0	oe	ccsbBroad304_00611	GALE	Short chain dehydrogenase/reductase superfamily / Extended SDR fold
1788	0	oe	ccsbBroad304_00430	GADD45A	-
1789	0	oe	ccsbBroad304_04817	GABPB2	Ankyrin repeat domain containing
1790	0	oe	ccsbBroad304_02834	GABARAPL1	-
1791	0	oe	ccsbBroad304_06235	G6PD	-
1792	0	oe	ccsbBroad304_02268	G3BP2	RNA binding motif (RRM) containing
1793	0	oe	ccsbBroad304_02330	G3BP1	RNA binding motif (RRM) containing
1794	0	oe	ccsbBroad304_03614	G2E3	Zinc fingers, PHD-type
1795	0	oe	ccsbBroad304_06226	FTL	-
1796	0	oe	ccsbBroad304_05348	FOXR1	Forkhead boxes
1797	0	oe	ccsbBroad304_00762	FOXA3	Forkhead boxes
1798	0	oe	ccsbBroad304_06220	FOS	basic leucine zipper proteins
1799	0	oe	ccsbBroad304_00578	FLI1	ETS Transcription Factors
1800	0	oe	ccsbBroad304_00572	FKBP3	-
1801	0	oe	ccsbBroad304_03177	FIS1	-
1802	0	oe	ccsbBroad304_00570	FIGF	-
1803	0	oe	ccsbBroad304_02094	FIBP	-
1804	0	oe	ccsbBroad304_00568	FHL2	-
1805	0	oe	ccsbBroad304_00563	FGG	Endogenous ligands
1806	0	oe	ccsbBroad304_03396	FGFRL1	Immunoglobulin superfamily / I-set domain containing
1807	0	oe	ccsbBroad304_00561	FGFR1	Type V RTKs: FGF (fibroblast growth factor) receptor family
1808	0	oe	ccsbBroad304_00552	FEN1	-
1809	0	oe	ccsbBroad304_00548	FDPS	Lanosterol biosynthesis pathway
1810	0	oe	ccsbBroad304_06204	FDFT1	Lanosterol biosynthesis pathway
1811	0	oe	ccsbBroad304_03574	FBXW7	F-boxes / WD-40 domains
1812	0	oe	ccsbBroad304_07941	FBXO7	F-boxes / other
1813	0	oe	ccsbBroad304_08010	FBXO5	F-boxes / other
1814	0	oe	ccsbBroad304_08418	FBXL12	F-boxes / Leucine-rich repeats
1815	0	oe	ccsbBroad304_00087	FAS	Tumour necrosis factor (TNF) receptor family
1816	0	oe	ccsbBroad304_00539	FANCG	Fanconi anemia, complementation groups
1817	0	oe	ccsbBroad304_02270	FAM20B	-
1818	0	oe	ccsbBroad304_03544	FAIM	-
1819	0	oe	ccsbBroad304_06528	FADS3	Fatty acid desaturases
1820	0	oe	ccsbBroad304_00534	FABP1	Fatty acid-binding proteins
1821	0	oe	ccsbBroad304_00527	F2RL1	GPCR / Class A : Protease activated receptors
1822	0	oe	ccsbBroad304_06186	F2R	Protease activated receptors
1823	0	oe	ccsbBroad304_00532	F11	Chymotrypsin
1824	0	oe	ccsbBroad304_06188	F10	Chymotrypsin
1825	0	oe	ccsbBroad304_00526	EZH2	Chromatin-modifying enzymes / K-methyltransferases
1826	0	oe	ccsbBroad304_03652	EXOC2	-
1827	0	oe	ccsbBroad304_06183	EWSR1	RNA binding motif (RRM) containing
1828	0	oe	ccsbBroad304_03311	EVL	-
1829	0	oe	ccsbBroad304_00521	ETV5	ETS Transcription Factors
1830	0	oe	ccsbBroad304_10428	ETS2	ETS Transcription Factors
1831	0	oe	ccsbBroad304_03129	ERO1L	-
1832	0	oe	ccsbBroad304_00515	ERH	-
1833	0	oe	ccsbBroad304_03266	ERGIC2	-
1834	0	oe	ccsbBroad304_06179	ERG	ETS Transcription Factors
1835	0	oe	ccsbBroad304_00513	ERCC3	General transcription factors
1836	0	oe	ccsbBroad304_00510	EPHX2	-
1837	0	oe	ccsbBroad304_00498	ELK1	ETS Transcription Factors
1838	0	oe	ccsbBroad304_00496	ELF4	ETS Transcription Factors
1839	0	oe	ccsbBroad304_00492	EIF5A	-
1840	0	oe	ccsbBroad304_00491	EIF4EBP2	-
1841	0	oe	ccsbBroad304_00490	EIF4EBP1	-
1842	0	oe	ccsbBroad304_01985	EIF3H	-
1843	0	oe	ccsbBroad304_02044	EIF2S2	Serine/threonine phosphatases / Protein phosphatase 1, regulatory subunits
1844	0	oe	ccsbBroad304_07326	EIF2B2	-
1845	0	oe	ccsbBroad304_02386	EIF1B	-
1846	0	oe	ccsbBroad304_02956	EHF	-
1847	0	oe	ccsbBroad304_04626	EGLN3	-
1848	0	oe	ccsbBroad304_09054	EGFL8	-
1849	0	oe	ccsbBroad304_06136	ECHS1	-
1850	0	oe	ccsbBroad304_06134	ECH1	-
1851	0	oe	ccsbBroad304_02671	ECD	-
1852	0	oe	ccsbBroad304_08596	EAPP	-
1853	0	oe	ccsbBroad304_01655	DYNLT3	Cytoplasmic dyneins
1854	0	oe	ccsbBroad304_00470	DVL2	Dishevelled homologs
1855	0	oe	ccsbBroad304_00469	DUT	-
1856	0	oe	ccsbBroad304_06131	DUSP6	Protein tyrosine phosphatases / Class I Cys-based PTPs : MAP kinase phosphatases
1857	0	oe	ccsbBroad304_06130	DUSP4	Protein tyrosine phosphatases / Class I Cys-based PTPs : MAP kinase phosphatases
1858	0	oe	ccsbBroad304_02612	DUSP14	Protein tyrosine phosphatases / Class I Cys-based PTPs : Atypical dual specificity phosphatases
1859	0	oe	ccsbBroad304_09391	DTX2	RING-type (C3HC4) zinc fingers
1860	0	oe	ccsbBroad304_03113	DSE	-
1861	0	oe	ccsbBroad304_00990	DNAJB9	Heat shock proteins / DNAJ (HSP40)
1862	0	oe	ccsbBroad304_00796	DNAJB2	Heat shock proteins / DNAJ (HSP40)
1863	0	oe	ccsbBroad304_07528	DMTF1	-
1864	0	oe	ccsbBroad304_06103	DMD	-
1865	0	oe	ccsbBroad304_07596	DLC1	Rho GTPase activating proteins
1866	0	oe	ccsbBroad304_10427	DHX8	DEAH-boxes
1867	0	oe	ccsbBroad304_08389	DHX29	DEAH-boxes
1868	0	oe	ccsbBroad304_03351	DHRS7	Short chain dehydrogenase/reductase superfamily / Classical SDR fold cluster 3
1869	0	oe	ccsbBroad304_07379	DHRS3	Short chain dehydrogenase/reductase superfamily / Classical SDR fold cluster 3
1870	0	oe	ccsbBroad304_00443	DHFR	Oxidoreductases
1871	0	oe	ccsbBroad304_06098	DHCR24	-
1872	0	oe	ccsbBroad304_06081	DGKA	EF-hand domain containing
1873	0	oe	ccsbBroad304_05923	DDR1	Type XVI RTKs: DDR (collagen receptor) family
1874	0	oe	ccsbBroad304_06090	DDOST	-
1875	0	oe	ccsbBroad304_06087	DDB2	WD repeat domain containing
1876	0	oe	ccsbBroad304_08093	DCPS	-
1877	0	oe	ccsbBroad304_03980	DCLRE1B	-
1878	0	oe	ccsbBroad304_00422	DARS	Aminoacyl tRNA synthetases / Class II
1879	0	oe	ccsbBroad304_00420	DAP	-
1880	0	oe	ccsbBroad304_06079	CYP51A1	Cytochrome P450s
1881	0	oe	ccsbBroad304_00412	CYP3A5	Cytochrome P450s
1882	0	oe	ccsbBroad304_00415	CYP24A1	Cytochrome P450s
1883	0	oe	ccsbBroad304_08724	CYP20A1	Cytochrome P450s
1884	0	oe	ccsbBroad304_08365	CYCS	-
1885	0	oe	ccsbBroad304_00402	CYB561	Cytochrome b genes
1886	0	oe	ccsbBroad304_08684	CXCR7	-
1887	0	oe	ccsbBroad304_00696	CXCL2	Endogenous ligands
1888	0	oe	ccsbBroad304_00695	CXCL1	Endogenous ligands
1889	0	oe	ccsbBroad304_06068	CXADR	Immunoglobulin superfamily / Immunoglobulin-like domain containing
1890	0	oe	ccsbBroad304_06066	CTSL1	-
1891	0	oe	ccsbBroad304_00397	CTSK	Cathepsins
1892	0	oe	ccsbBroad304_03769	CTNNBIP1	Catenins
1893	0	oe	ccsbBroad304_10758	CTBP2	-
1894	0	oe	ccsbBroad304_00389	CTBP1	-
1895	0	oe	ccsbBroad304_00382	CSNK2A2	Casein kinase 2 (CK2) family
1896	0	oe	ccsbBroad304_10240	CROT	-
1897	0	oe	ccsbBroad304_06038	CRK	SH2 domain containing
1898	0	oe	ccsbBroad304_09309	CREB3L1	basic leucine zipper proteins
1899	0	oe	ccsbBroad304_02455	CREB3	basic leucine zipper proteins
1900	0	oe	ccsbBroad304_03023	CRCP	-
1901	0	oe	ccsbBroad304_06035	CRABP1	Fatty acid-binding proteins
1902	0	oe	ccsbBroad304_00350	COX5B	Mitochondrial respiratory chain complex
1903	0	oe	ccsbBroad304_02154	COX5A	Mitochondrial respiratory chain complex
1904	0	oe	ccsbBroad304_00349	COX4I1	Mitochondrial respiratory chain complex
1905	0	oe	ccsbBroad304_08346	COQ3	-
1906	0	oe	ccsbBroad304_02589	COPS5	-
1907	0	oe	ccsbBroad304_02136	COPS2	-
1908	0	oe	ccsbBroad304_09035	COASY	-
1909	0	oe	ccsbBroad304_02143	CNOT8	-
1910	0	oe	ccsbBroad304_03097	CNOT7	-
1911	0	oe	ccsbBroad304_08339	CMPK1	-
1912	0	oe	ccsbBroad304_00329	CLTA	-
1913	0	oe	ccsbBroad304_06013	CLPTM1	-
1914	0	oe	ccsbBroad304_00328	CLK3	CDC-like kinases
1915	0	oe	ccsbBroad304_02887	CLIC4	Ion channels / Chloride channels : Intracellular
1916	0	oe	ccsbBroad304_00322	CLCN5	Ion channels / Chloride channels : Voltage-sensitive
1917	0	oe	ccsbBroad304_06004	CKB	-
1918	0	oe	ccsbBroad304_06007	CISH	SH2 domain containing
1919	0	oe	ccsbBroad304_03666	CISD1	CDGSH iron sulfur domain containing
1920	0	oe	ccsbBroad304_00312	CIRBP	RNA binding motif (RRM) containing
1921	0	oe	ccsbBroad304_03773	CIAPIN1	-
1922	0	oe	ccsbBroad304_03405	CHRAC1	-
1923	0	oe	ccsbBroad304_00303	CHN1	Rho GTPase activating proteins
1924	0	oe	ccsbBroad304_03071	CHMP4A	Charged multivesicular body proteins
1925	0	oe	ccsbBroad304_04055	CHCHD7	Coiled-coil-helix-coiled-coil-helix domain containing
1926	0	oe	ccsbBroad304_07667	CGRRF1	RING-type (C3HC4) zinc fingers
1927	0	oe	ccsbBroad304_05985	CFL1	-
1928	0	oe	ccsbBroad304_09831	CERS3	Homeoboxes / CERS class
1929	0	oe	ccsbBroad304_03117	CERS2	Homeoboxes / CERS class
1930	0	oe	ccsbBroad304_03640	CEP72	-
1931	0	oe	ccsbBroad304_00290	CEBPG	basic leucine zipper proteins
1932	0	oe	ccsbBroad304_05982	CDX2	Homeoboxes / ANTP class : HOXL subclass
1933	0	oe	ccsbBroad304_05980	CDKN1B	-
1934	0	oe	ccsbBroad304_00282	CDKN1A	-
1935	0	oe	ccsbBroad304_05979	CDK9	Cyclin-dependent kinases, CDK9 subfamily
1936	0	oe	ccsbBroad304_00279	CDK6	Cyclin-dependent kinases, CDK4 subfamily
1937	0	oe	ccsbBroad304_00277	CDK4	Cyclin-dependent kinases, CDK4 subfamily
1938	0	oe	ccsbBroad304_02425	CDIPT	-
1939	0	oe	ccsbBroad304_03533	CDCA8	-
1940	0	oe	ccsbBroad304_03746	CDC42SE1	-
1941	0	oe	ccsbBroad304_00272	CDC25A	Protein tyrosine phosphatases / Class III Cys-based PTPs
1942	0	oe	ccsbBroad304_05970	CDC20	WD repeat domain containing
1943	0	oe	ccsbBroad304_02133	CD83	CD molecules
1944	0	oe	ccsbBroad304_00262	CD59	CD molecules
1945	0	oe	ccsbBroad304_00418	CD55	CD molecules
1946	0	oe	ccsbBroad304_03269	CD320	CD molecules
1947	0	oe	ccsbBroad304_00250	CD19	CD molecules
1948	0	oe	ccsbBroad304_07478	CCP110	-
1949	0	oe	ccsbBroad304_03772	CCNL1	-
1950	0	oe	ccsbBroad304_00240	CCNH	General transcription factor IIH complex subunits
1951	0	oe	ccsbBroad304_00237	CCND3	-
1952	0	oe	ccsbBroad304_05947	CCNC	-
1953	0	oe	ccsbBroad304_01495	CCL2	Chemokine ligands
1954	0	oe	ccsbBroad304_04190	CCDC92	-
1955	0	oe	ccsbBroad304_05944	CCBL1	Hydrogen sulphide synthesis
1956	0	oe	ccsbBroad304_07890	CBX7	-
1957	0	oe	ccsbBroad304_07888	CBX6	-
1958	0	oe	ccsbBroad304_05942	CBS	Hydrogen sulphide synthesis
1959	0	oe	ccsbBroad304_07918	CBLC	RING-type (C3HC4) zinc fingers
1960	0	oe	ccsbBroad304_05939	CBLB	RING-type (C3HC4) zinc fingers
1961	0	oe	ccsbBroad304_00231	CBFB	-
1962	0	oe	ccsbBroad304_00226	CAV1	-
1963	0	oe	ccsbBroad304_00223	CASP9	Caspases
1964	0	oe	ccsbBroad304_00222	CASP6	Caspases
1965	0	oe	ccsbBroad304_00221	CASP3	Caspases
1966	0	oe	ccsbBroad304_03933	CARD9	-
1967	0	oe	ccsbBroad304_05931	CAPG	-
1968	0	oe	ccsbBroad304_04786	CANT1	-
1969	0	oe	ccsbBroad304_00212	CAMLG	-
1970	0	oe	ccsbBroad304_01949	CAMK1	CAMK1 family
1971	0	oe	ccsbBroad304_13822	CALM3	EF-hand domain containing
1972	0	oe	ccsbBroad304_02367	CALCOCO2	-
1973	0	oe	ccsbBroad304_03696	C19ORF10	-
1974	0	oe	ccsbBroad304_03047	BZW2	-
1975	0	oe	ccsbBroad304_02569	BTG3	-
1976	0	oe	ccsbBroad304_00179	BTG1	-
1977	0	oe	ccsbBroad304_00171	BNIP3L	-
1978	0	oe	ccsbBroad304_00170	BNIP1	-
1979	0	oe	ccsbBroad304_00165	BMI1	Polycomb group ring fingers
1980	0	oe	ccsbBroad304_01951	BLZF1	-
1981	0	oe	ccsbBroad304_00164	BLMH	-
1982	0	oe	ccsbBroad304_00161	BID	Endogenous ligands
1983	0	oe	ccsbBroad304_05881	BCL2L2	Serine/threonine phosphatases / Protein phosphatase 1, regulatory subunits
1984	0	oe	ccsbBroad304_00156	BCL2L1	Serine/threonine phosphatases / Protein phosphatase 1, regulatory subunits
1985	0	oe	ccsbBroad304_02391	BCKDK	Pyruvate dehydrogenase kinase (PDHK) family
1986	0	oe	ccsbBroad304_08645	BCCIP	-
1987	0	oe	ccsbBroad304_00152	BCAT2	-
1988	0	oe	ccsbBroad304_00150	BAX	-
1989	0	oe	ccsbBroad304_03599	BATF3	basic leucine zipper proteins
1990	0	oe	ccsbBroad304_00147	BAG1	-
1991	0	oe	ccsbBroad304_00146	BAD	-
1992	0	oe	ccsbBroad304_02604	B3GNT1	-
1993	0	oe	ccsbBroad304_00144	B2M	Immunoglobulin superfamily / C1-set domain containing
1994	0	oe	ccsbBroad304_05876	AZGP1	Immunoglobulin superfamily / C1-set domain containing
1995	0	oe	ccsbBroad304_02131	ATP6V1F	ATPases / V-type
1996	0	oe	ccsbBroad304_00135	ATP6V0C	ATPases / V-type
1997	0	oe	ccsbBroad304_00138	ATP6V0B	ATPases / V-type
1998	0	oe	ccsbBroad304_07657	ATP5L	ATPases / F-type
1999	0	oe	ccsbBroad304_02447	ATP5H	ATPases / F-type
[truncated: 6,555 more rows]
