# Supplementary material for: Pyroptosis-related genes prognostic model for predicting targeted therapy and immunotherapy response in soft tissue sarcoma
Source: Front Pharmacol. 2023 May 5;14:1188473. doi: 10.3389/fphar.2023.1188473 (PMC10196039; doi:10.3389/fphar.2023.1188473)
Supplement: Supplementary file 4 [file DataSheet1.ZIP › row data/R code/clinical.txt]

library(tidyverse)
library(ggplot2)
library(ggstatsplot)
library(survival)
library(stringr)
library(viridis)
library(forestplot)
library(scales)
tcga.surv<- read.table("tcgasurv.txt", row.names = 1, check.names = F, stringsAsFactors = F, header = T,sep = "\t")
tcga.surv <- tcga.surv[,c("status","futime","Age","Gender","Stage","riskscore")] 
mulcox.tcga <- summary(coxph(Surv(futime, status) ~ ., data = tcga.surv))
mulcox.tcga <- data.frame(variable = rownames(mulcox.tcga$conf.int),
                          HR = mulcox.tcga$conf.int[,1],
                          lower.95CI = mulcox.tcga$conf.int[,3],
                          upper.95CI = mulcox.tcga$conf.int[,4],
                          p = mulcox.tcga$coefficients[,5],
                          stringsAsFactors = F)
rownames(mulcox.tcga) <- NULL
head(mulcox.tcga)
hrtable <- rbind(c("Multivariate Cox",NA,NA,NA,NA),
                 c("TCGA Cohort",NA,NA,NA,NA),
                 mulcox.tcga)
tabletext <- cbind(c("Variable",hrtable$variable),
c("HR",format(round(as.numeric(hrtable$HR),3),nsmall = 3)),
                   c("lower 95%CI",format(round(as.numeric(hrtable$lower.95CI),3),nsmall = 3)),
                   c("upper 95%CI",format(round(as.numeric(hrtable$upper.95CI),3),nsmall = 3)),
                   c("pvalue",formatC(as.numeric(hrtable$p), format = "e", digits = 2)))
tabletext
nrow(tabletext) + 1 #把这个数字写入hrzl_lines参数的第四行

# 按需设置，因为注意到第二行的NA变成了字符串，因此会显示在最终的森林图里，这里改为NA
tabletext[2,] <- c("Multivariate Cox",NA,NA,NA,NA) 
tabletext[3,] <- c("TCGA Cohort",NA,NA,NA,NA) 
pdf("forestplot of risk table.pdf", width = 8, height = 6)
forestplot(labeltext=tabletext,
           mean=c(NA,as.numeric(hrtable$HR)),#log2(HR)
           lower=c(NA,as.numeric(hrtable$lower.95CI)), #log2(95%置信区间下限)
           upper=c(NA,as.numeric(hrtable$upper.95CI)),#log2(95%置信区间上限)
           graph.pos=6,#图在表中的列位置
           graphwidth = unit(.25,"npc"),#图在表中的宽度比
           fn.ci_norm="fpDrawDiamondCI",#box类型选择钻石
           col=fpColors(box="#00A896", lines="#02C39A", zero = "black"),#box颜色
           boxsize=0.4,#box大小固定
           lwd.ci=1,clip = c(-Inf, 6),
           ci.vertices.height = 0.1,ci.vertices=F,#不显示区间
           zero=1,#zero线横坐标
           lwd.zero=2,#zero线宽
           xticks = c(0,1,2,3,4,5,6),#横坐标刻度根据需要可随意设置
           lwd.xaxis=2,
           xlab=expression("HR"),#"log"[2]~"
           hrzl_lines=list("1" = gpar(lwd=2, col="black"),#第二行顶部加黑实线
                           "3" = gpar(lwd=1, col="grey50", lty=2),
                           "13" = gpar(lwd=2, col="black")),#最后一行底部加黑线，""中数字为nrow(tabletext) + 1
           txt_gp=fpTxtGp(label=gpar(cex=1.2),#各种字体大小设置
                          ticks=gpar(cex=0.85),
                          xlab=gpar(cex=1),
                          title=gpar(cex=1.5)),
           lineheight = unit(.75,"cm"),#固定行高
           colgap = unit(0.3,"cm"),
           mar=unit(rep(1.5, times = 4), "cm"),
           new_page = F
)
invisible(dev.off())

realdata <- tcga.surv
#realdata[1:3,1:6]
Coxoutput=data.frame()
for(i in colnames(realdata[,3:ncol(realdata)])){
  cox <- coxph(Surv(futime, status) ~ realdata[,i], data = realdata)
  coxSummary = summary(cox)
  Coxoutput=rbind(Coxoutput,cbind(gene=i,HR=coxSummary$coefficients[,"exp(coef)"],
                                  coef=coxSummary$coefficients[,"coef"],
                            z=coxSummary$coefficients[,"z"],
                            pvalue=coxSummary$coefficients[,"Pr(>|z|)"],
                            lower=coxSummary$conf.int[,3],
                            upper=coxSummary$conf.int[,4]))
}
for(i in c(2:6)){
  Coxoutput[,i] <- as.numeric(as.vector(Coxoutput[,i]))
}
Coxoutput <- arrange(Coxoutput,pvalue)# %>% #按照p值排序


head(Coxoutput)
hrtable <- rbind(c("Univariate Cox",NA,NA,NA,NA),
                 Coxoutput)
tabletext <- cbind(c("Variable",hrtable$gene),
                   c("HR",format(round(as.numeric(hrtable$HR),3),nsmall = 3)),
                   c("lower 95%CI",format(round(as.numeric(hrtable$lower),3),nsmall = 3)),
                   c("upper 95%CI",format(round(as.numeric(hrtable$upper),3),nsmall = 3)),
                   c("pvalue",formatC(as.numeric(hrtable$p), format = "e", digits = 2)))
tabletext
nrow(tabletext) + 1 #把这个数字写入hrzl_lines参数的第四行

# 按需设置，因为注意到第二行的NA变成了字符串，因此会显示在最终的森林图里，这里改为NA
tabletext[2,] <- c("Univariate Cox",NA,NA,NA,NA) 
pdf("Unicox.pdf", width = 8, height = 6)
forestplot(labeltext=tabletext,
           mean=c(NA,as.numeric(hrtable$HR)),#log2(HR)
           lower=c(NA,as.numeric(hrtable$lower)), #log2(95%置信区间下限)
           upper=c(NA,as.numeric(hrtable$upper)),#log2(95%置信区间上限)
           graph.pos=6,#图在表中的列位置
           graphwidth = unit(.25,"npc"),#图在表中的宽度比
           fn.ci_norm="fpDrawDiamondCI",#box类型选择钻石
           col=fpColors(box="#00A896", lines="#02C39A", zero = "black"),#box颜色
           boxsize=0.4,#box大小固定
           lwd.ci=1,clip = c(-Inf, 5),##########设置显示上限，该数据有个14，不好看
           ci.vertices.height = 0.1,ci.vertices=F,#不显示区间
           zero=1,#zero线横坐标
           lwd.zero=2,#zero线宽
           xticks = c(0,0.5,1,1.5,2,2.5,3,3.5,4,4.5,5),#横坐标刻度根据需要可随意设置
           lwd.xaxis=2,
           xlab=expression("HR"),#"log"[2]~"
           hrzl_lines=list("1" = gpar(lwd=2, col="black"),#第二行顶部加黑实线
                           "2" = gpar(lwd=1, col="grey50", lty=2),#第二行顶部加灰色虚线
                           #"9" = gpar(lwd=1, col="grey50", lty=2),
                           "15" = gpar(lwd=2, col="black")),#最后一行底部加黑线，""中数字为nrow(tabletext) + 1
           txt_gp=fpTxtGp(label=gpar(cex=1.2),#各种字体大小设置
                          ticks=gpar(cex=0.85),
                          xlab=gpar(cex=1),
                          title=gpar(cex=1.5)),
           lineheight = unit(.75,"cm"),#固定行高
           colgap = unit(0.3,"cm"),
           mar=unit(rep(1.5, times = 4), "cm"),
           new_page = F
)
invisible(dev.off())
tr <-  tcga.surv
ROC.a <- timeROC(T=tr$futime, 
                 delta=tr$status, marker=tr$risk_score,
                 #other_markers=as.matrix(tr[,c("age","sex")]),
                 cause=1,
                 weighting="marginal",
                 times=c(0,0.5,1,1.5,2,2.5,3,3.5,4,4.5,5,5.5,6,6.5,7,7.5,8,8.5,9,9.5,10),
                 iid=TRUE)

# ROC.b的设置与其他两个相比，marker设置不同，可以看到tr$b前后多一个负号(“-”)
# 原因在于该变量和结局事件的关系是该变量数值增大，结局事件发生率反而降低。
ROC.b <- timeROC(T= tr$futime, delta= tr$status, marker=tr$Age,
               #other_markers=as.matrix(tr[,c("age","sex")]),
               cause=1,weighting="marginal",
               times=c(0,0.5,1,1.5,2,2.5,3,3.5,4,4.5,5,5.5,6,6.5,7,7.5,8,8.5,9,9.5,10),
               iid=TRUE)

ROC.c <- timeROC(T=tr$futime, delta=tr$status,marker=-tr$Gender,
               #other_markers=as.matrix(tr[,c("age","sex")]),
               cause=1,weighting="marginal",
               times=c(0,0.5,1,1.5,2,2.5,3,3.5,4,4.5,5,5.5,6,6.5,7,7.5,8,8.5,9,9.5,10),
               iid=TRUE)
ROC.d <- timeROC(T=tr$futime, delta=tr$status,marker=tr$Stage,
               #other_markers=as.matrix(tr[,c("age","sex")]),
               cause=1,weighting="marginal",
               times=c(0,0.5,1,1.5,2,2.5,3,3.5,4,4.5,5,5.5,6,6.5,7,7.5,8,8.5,9,9.5,10),
               iid=TRUE)
pdf("timeROC.pdf", 6, 5)
plotAUCcurve(ROC.a, conf.int=FALSE, col="red")
plotAUCcurve(ROC.b, conf.int=FALSE, col="darkblue", add=TRUE)
plotAUCcurve(ROC.c, conf.int=FALSE, col="darkgreen", add=TRUE)
plotAUCcurve(ROC.d, conf.int=FALSE, col="purple", add=TRUE)

# 图例设置
legend("topright", c("Riskscore","Age","Gender","Stage"),
       col=c("red","darkblue","darkgreen","purple"),
       bty='n', lty=1, lwd=2, cex=0.8)
dev.off()

library(survival)
library(ggplotify)
library(magick)
library(cowplot)
pbc <-  tcga.surv
Srv = Surv(pbc$futime, pbc$status)

#此处选择5年的时间节点，输入文件的time列的单位是天，5年是1825天。
#下面每两行计算1种cox模型的系数，后面将画图对比
coxmod1 = coxph(Srv ~Age+Stage+Subtype+, data=pbc)
pbc$model1 = c(1 - (summary(survfit(coxmod1, newdata=pbc), times=3)$surv))

coxmod2 = coxph(Srv ~ ascites + spiders + edema + chol + albumin + alk.phos + ast + trig + platelet + protime, data=pbc)
pbc$model2 = c(1 - (summary(survfit(coxmod2,newdata=pbc), times=3)$surv))

coxmod3 = coxph(Srv ~ trt + age + sex + hepato + catbili + copper + stage + ascites + spiders + edema + chol + albumin + alk.phos + ast + trig + platelet + protime, data=pbc)
pbc$model3 = c(1 - (summary(survfit(coxmod3,newdata=pbc), times=3)$surv))

coxmod4 = coxph(Srv ~ stage, data=pbc)
pbc$model4 = c(1 - (summary(survfit(coxmod4,newdata=pbc), times=3)$surv))

head(pbc)
pdf("net_benefit.pdf",width = 6,height = 6)
stdca(data=pbc, outcome="status", ttoutcome="time", timepoint=3,
      predictors=c("model1","model2","model3","model4"), 
      cmprsk=TRUE, smooth=TRUE, 
      xstop=0.5,intervention="FALSE")
dev.off()
library(survival)
library(regplot)
library(rms)
library(nomogramEx)
dd <- datadist(pbc)
pbc$Stage <- factor(pbc$Stage,
         labels = c("I", "II", "III", "IV"))
pbc$Gender<-factor(pbc$Gender,labels=c("Male","Female"))
options(datadist="dd")
options(na.action="na.delete")
summary(pbc$time)
coxpbc <- cph(formula = Surv(futime,status) ~  Age + Gender + Stage + Riskscore+Grade,data=pbc,x=T,y=T,surv = T,na.action=na.delete)  
print(coxpbc)
surv <- Survival(coxpbc) 
surv3 <- function(x) surv(1,x)
surv4 <- function(x) surv(3,x)
surv5 <- function(x) surv(5,x)
x <- nomogram(coxpbc,fun = list(surv3,surv4,surv5),lp=T,
            funlabel = c('1-year survival Probability','3-year survival Probability','5-year survival Probability'),
            maxscale = 100,fun.at = c(0.95,0.9,0.8,0.7,0.6,0.5,0.4,0.3,0.2,0.1))

pdf("nomogram_classical.pdf",width = 12,height = 10)
plot(x, lplabel="Linear Predictor",
     xfrac=.35,varname.label=TRUE, varname.label.sep="=", ia.space=.2, 
     tck=NA, tcl=-0.20, lmgp=0.3,
     points.label='Points', total.points.label='Total Points',
     total.sep.page=FALSE, 
     cap.labels=FALSE,cex.var = 1.6,cex.axis = 1.05,lwd=5,
     label.every = 1,col.grid = gray(c(0.7,0.8, 0.95)))
dev.off()
f1 <- cph(formula = Surv(futime,died) ~  Age+Grade+Stage+Gender+riskscore,data=pbc,x=T,y=T,surv = T,na.action=na.delete,time.inc = 1) 

#参数m=50表示每组50个样本进行重复计算
cal1 <- calibrate(f1, cmethod="KM", method="boot",u=1,m=100,B=1000) 
f3 <- cph(formula = Surv(futime,died) ~   Age+Grade+Stage+Gender+riskscore,data=pbc,x=T,y=T,surv = T,na.action=na.delete,time.inc = 3) 

#参数m=50表示每组50个样本进行重复计算
cal3 <- calibrate(f3, cmethod="KM", method="boot",u=3,m=100,B=1000)

f5<- cph(formula = Surv(futime,died) ~ Age+Grade+Stage+Gender+riskscore,data=pbc,x=T,y=T,surv = T,na.action=na.delete,time.inc = 5) 

#参数m=50表示每组50个样本进行重复计算
cal5 <- calibrate(f5, cmethod="KM", method="boot",u=5,m=100,B=1000)
pdf("calibration_compare.pdf",width = 6,height = 6)
plot(cal1,lwd = 2,lty = 1,errbar.col = c("#8ecfc9"),
     bty = "o", #只画左边和下边框
     xlim = c(0,1),ylim= c(0,1),
     xlab = "Nomogram-prediced OS (%)",ylab = "Observed OS (%)",
     col = c("#8ecfc9"),
     cex.lab=1.2,cex.axis=1, cex.main=1.2, cex.sub=0.6)
lines(cal1[,c('mean.predicted',"KM")],
      type = 'b', lwd = 1, col = c("#8ecfc9"), pch = 16)
mtext("")

plot(cal3,lwd = 2,lty =1,errbar.col = c("#fa7f6f"),
     xlim = c(0,1),ylim= c(0,1),col = c("#fa7f6f"),add = T)
lines(cal3[,c('mean.predicted',"KM")],
      type = 'b', lwd = 1, col = c("#fa7f6f"), pch = 16)

plot(cal5,lwd = 2,lty =1,errbar.col = c("#82b0d2"),
     xlim = c(0,1),ylim= c(0,1),col = c("#82b0d2"),add = T)
lines(cal5[,c('mean.predicted',"KM")],
      type = 'b', lwd = 1, col = c("#82b0d2"), pch = 16)

abline(0,1, lwd = 2, lty = 3, col = c("#224444"))

legend("topleft", #图例的位置
       legend = c("1-year","3-year","5-year"), #图例文字
       col =c("#8ecfc9","#fa7f6f","#82b0d2"), #图例线的颜色，与文字对应
       lwd = 2,#图例中线的粗细
       cex = 1.2,#图例字体大小
       bty = "n")#不显示图例边框
dev.off()
