# Supplementary material for: Pyroptosis-related genes prognostic model for predicting targeted therapy and immunotherapy response in soft tissue sarcoma
Source: Front Pharmacol. 2023 May 5;14:1188473. doi: 10.3389/fphar.2023.1188473 (PMC10196039; doi:10.3389/fphar.2023.1188473)
Supplement: Supplementary file 4 [file DataSheet1.ZIP › row data/R code/lasso.txt]

options("repos"= c(CRAN="https://mirrors.tuna.tsinghua.edu.cn/CRAN/"))
options(BioC_mirror="http://mirrors.tuna.tsinghua.edu.cn/bioconductor/")
BiocManager::install("survcomp")


library(survival)
library(glmnet)
library(pbapply)
library(survival)
library(survminer)
library(survcomp)
library(tidyverse)
Sys.setenv(LANGUAGE = "en") #显示英文报错信息
options(stringsAsFactors = FALSE) #禁止chr转成factor


display.progress = function (index, totalN, breakN=20) {
  
  if ( index %% ceiling(totalN/breakN)  ==0  ) {
    cat(paste(round(index*100/totalN), "% ", sep=""))
  }
} 


## 加载训练集表达谱和生存数据
expr <- read.table("easy_input_expr.txt",sep = "\t",row.names = 1,check.names = F,stringsAsFactors = F,header = T)
surv <- read.table("easy_input_surv.txt",sep = "\t",row.names = 1,check.names = F,stringsAsFactors = F,header = T)
pct = 0.1

# 1. 根据情况对表达谱做对数转换
expr <- scale(log2(expr + 1))

# 2. 取方差大于1的基因
expr <- expr[,apply(expr, 2, sd) > 0]

# 3. 取表达量为0的样本数目小于总样本数pct%的样本，这里pct默认为0.1，即10%
expr <- expr[,apply(expr, 2, function(x) sum(x == 0) < pct * nrow(expr))]

# 4. 防止基因名出错
colnames(expr) <- make.names(colnames(expr))


## 加载免疫基因集
immune.gene <- read.csv("InnateDB_genes.csv",row.names = NULL,check.names = F,stringsAsFactors = F,header = T)

# 取出基因和样本
comgene <- unique(intersect(colnames(expr),immune.gene$name))
comsam <- intersect(rownames(surv),rownames(expr))

expr.surv <- cbind.data.frame(surv[comsam,c("OS","OS.time")],
                              as.data.frame(expr[comsam,comgene]))
expr.surv <- expr.surv[which(expr.surv$OS.time > 0),]
expr.surv <- cbind.data.frame(data.frame("OS" = surv$status,
                                                  "OS.time" = surv$futime,
                                                  stringsAsFactors = F,
                                        as.data.frame(t(expr))) )

# 单变量cox模型筛选基因
Coxoutput <- NULL
for(i in 3:ncol(expr.surv)){
  display.progress(index = i,totalN = ncol(expr.surv),breakN = 20)
  g <- colnames(expr.surv)[i]
  cox <- coxph(Surv(OS.time,OS) ~ expr.surv[,i], data = expr.surv)
  coxSummary = summary(cox)
  Coxoutput=rbind(Coxoutput,data.frame(gene=g,
                                       HR=as.numeric(coxSummary$coefficients[,"exp(coef)"])[1],
                                       z=as.numeric(coxSummary$coefficients[,"z"])[1],
                                       pvalue=as.numeric(coxSummary$coefficients[,"Pr(>|z|)"])[1],
                                       lower=as.numeric(coxSummary$conf.int[,3][1]),
                                       upper=as.numeric(coxSummary$conf.int[,4][1]),stringsAsFactors = F))
}
cox.res <- Coxoutput[which(Coxoutput$pvalue < 0.05),"gene"] # 取出FDR<0.05的基因为候选基因

# KM估计筛选基因
kmoutput <- NULL
for(i in 3:ncol(expr.surv)){
  display.progress(index = i,totalN = ncol(expr.surv),breakN = 20)
  g <- colnames(expr.surv)[i]
  tmp <- expr.surv[,c("OS.time","OS",g)]
  tmp$group <- ifelse(tmp[,3] > median(tmp[,3]),"High","Low")
  fitd=survdiff(Surv(OS.time, OS)~ group, data=tmp, na.action=na.exclude)
  p.val <- 1-pchisq(fitd$chisq, length(fitd$n)-1)
  
  kmoutput=rbind(kmoutput,data.frame(gene=g,
                                      pvalue=p.val,
                                      stringsAsFactors = F))
}
km.res <- kmoutput[which(kmoutput$pvalue < 0.05),"gene"]
Coxoutput <- arrange(Coxoutput,pvalue)# %>% #按照p值排序
kmoutput <- arrange(kmoutput,pvalue)# %>% #按照p值排序
write.csv(Coxoutput,'cox_output.csv', row.names = F)
write.csv(kmoutput,'km_output.csv', row.names = F)
# 取出交集基因
candidate.gene <- intersect(cox.res,km.res)
# 运行1000次multivariate cox model with lasso penalty
iter.times <- 300 # 设置迭代次数，速度非常慢请耐心，例文是1000次
surv.obj <- Surv(expr.surv$OS.time, expr.surv$OS)
lasso_fea_list <- list()

list.of.seed <- 1:iter.times
lasso_fea_list <- pblapply(list.of.seed, function(x){ # 大概运行2天
  set.seed(list.of.seed[x])
  cvfit = cv.glmnet(x = as.matrix(expr.surv[,candidate.gene]), 
                    y = surv.obj, 
                    nfolds = 10, # 10-fold交叉验证选取最优lambda
                    alpha = 1, # alpha = 1 意味着 lasso
                    family = "cox", # 依赖cox模型
                    maxit = 1000) 
  
  # 取出最优lambda
  fea <- rownames(coef(cvfit, s = 'lambda.min'))[coef(cvfit, s = 'lambda.min')[,1]!= 0]
  if(is.element("(Intercept)", fea)) {
    lasso_fea <- sort(fea[-1]) # 去掉截距项并排序
  } else {
    lasso_fea <- sort(fea)
  }
  return(lasso_fea)
})
save(lasso_fea_list,file = "lasso_fea_list.rda") # 保存该结果

# 输出每次运行的基因集合
lasso_res <- NULL
for(i in 1:iter.times) {
  lasso_res <- rbind.data.frame(lasso_res,
                                data.frame(iteration = i,
                                           n.gene = length(lasso_fea_list[[i]]),
                                           genelist = paste0(lasso_fea_list[[i]], collapse = " | "),
                                           stringsAsFactors = F),
                                stringsAsFactors = F)
}

uniquelist <- unique(lasso_res$genelist)
uniquelab <- LETTERS[1:length(uniquelist)]
lasso_res$uniquelab <- NA
for (i in 1:length(uniquelist)) {
  lasso_res[which(lasso_res$genelist == uniquelist[i]),"uniquelab"] <- uniquelab[i]
}
lasso_res$label <- paste(lasso_res$n.gene,"genes",lasso_res$uniquelab,sep = "_") # 最终模型标签
write.table(lasso_res,"lasso_res.txt",row.names = T, quote = F,sep = "\t")


sel.iter <- lasso_res[which(lasso_res$label == "13_genes_A"),"iteration"][1] # 选中模型为35_genes_A的某一次迭代种子（随便算哪个，基因集合都是一样的）
set.seed(sel.iter) # 设置当前种子以复现该基因集
cvfit = cv.glmnet(x = as.matrix(expr.surv[,candidate.gene]), 
                  y = surv.obj, 
                  nfolds = 10, # 10-fold交叉验证选取最优lambda
                  alpha = 1, # alpha = 1 意味着 lasso
                  family = "cox", # 依赖cox模型
                  maxit = 1000) 
myCoefs <- coef(cvfit, s="lambda.min")
fea <- rownames(coef(cvfit, s = 'lambda.min'))[coef(cvfit, s = 'lambda.min')[,1]!= 0]
if(is.element("(Intercept)", fea)) {
  lasso_fea <- fea[-1] # 去掉截距项并排序
  lasso_coef <- myCoefs@x; names(lasso_coef) <- lasso_fea
} else {
  lasso_fea <- fea
  lasso_coef <- myCoefs@x; names(lasso_coef) <- lasso_fea
}
pdf("glement.pdf",width = 4.5,height = 4)
par(bty="o", mgp = c(2,0.5,0), mar = c(3.1,3.1,2.1,2.1),tcl=-.25,las = 1)
plot(cvfit$glmnet.fit, "lambda", label=FALSE)
dev.off()
pdf("cvfit.pdf",width = 4.5,height = 4)
plot(cvfit)
dev.off()
combine <- cbind(lasso_fea, lasso_coef)
write.csv(combine,"gene_index.csv")
tmp <- as.matrix(expr.surv[,lasso_fea])
risk.score <- apply(tmp,1,function(x) {x %*% as.numeric(lasso_coef)}) # 表达加权系数求和计算riskscore
cindex.tcga <- concordance.index(risk.score,
                                 surv.time = expr.surv$OS.time,
                                 surv.event = expr.surv$OS,
                                 method = "noether")
riskscore <- data.frame(riskscore = risk.score,
                      group = ifelse(risk.score > median(risk.score),"HRisk","LRisk"), # 根据中位数分组
                      row.names = rownames(tmp),
                      futime = expr.surv$OS.time,
                      status = expr.surv$OS,
                      stringsAsFactors = F,expr.surv[,lasso_fea])
write.table(riskscore,"lasso_output.txt",row.names = T, quote = F,sep = "\t")


#简单画生存曲线
  npg<- c("#e64b35","#4dbbd5","#00a087","#f59d4b","#3c5488","#7e6148")
  survival_dat <- riskscore
  i<-"Cisplatine"
  my.surv<-Surv(survival_dat$futime, survival_dat$status)
  fit <- survfit(my.surv ~ group, data = survival_dat)
  
  ##计算HR以及95%CI
  ##修改分组参照
  survival_dat$group <- factor(survival_dat$group, levels = c("LRisk", "HRisk"))
  data.survdiff <- survdiff(my.surv ~group , data = survival_dat)
  p.val = 1 - pchisq(data.survdiff$chisq, length(data.survdiff$n) - 1)
  HR = (data.survdiff$obs[2]/data.survdiff$exp[2])/(data.survdiff$obs[1]/data.survdiff$exp[1])
  up95 = exp(log(HR) + qnorm(0.975)*sqrt(1/data.survdiff$exp[2]+1/data.survdiff$exp[1]))
  low95 = exp(log(HR) - qnorm(0.975)*sqrt(1/data.survdiff$exp[2]+1/data.survdiff$exp[1]))
  
  #如果只想输出p value<=0.05的基因，就把下面这6行放到if (p.val>0.05) next那句的后面

  #只画出p value<=0.05的基因，如果不想筛选，就删掉下面这行
  #if (p.val>0.05) next
  
  HR <- paste("Hazard Ratio = ", round(HR,2), sep = "")
  CI <- paste("95% CI: ", paste(round(low95,2), round(up95,2), sep = " - "), sep = "")
  
  #按照基因表达量从低到高排序，便于取出分界表达量
    
  #每一个图保存为一个pdf文件
  p <- suppressWarnings(ggsurvplot(fit               = fit,
                                 conf.int          = TRUE,
                                 conf.int.style="step",
                                 risk.table        = TRUE,
                                 risk.table.col    = "strata",
                                 palette           = npg,
                                 data              = survival_dat,
                                 censor            = TRUE,
                                 size              = 1.55,
                                 legend.title      = "",
                                 #pval              = F,
                                 surv.median.line  = "none",
                                 xlab              = "Time (Years)",
                                 legend.labs=c(paste0("High Risk","( n=",fit$n[1],")"),
                                               paste0("Low Risk","( n=",fit$n[2],")")),
                                 ylab              = "Overall survival",
                                 risk.table.y.text = FALSE,
                            pval = paste(pval = ifelse(p.val < 0.001, "p < 0.001", 
                                             paste("p = ",round(p.val,3), sep = "")),
                        HR, CI, sep = "\n"))) 
p$plot <- p$plot + 
  theme_bw() +
  theme(axis.text.x = element_text(size = 10,colour = "black"),
        axis.text.y = element_text(colour = "black",size = 10),
        panel.background = element_blank(),
        panel.grid.major = element_blank(),
        panel.grid.minor = element_blank(),
        legend.position = "top")
pdf(paste0("Surv-",i,".pdf"),width = 6.5,height = 7)
print(p)
dev.off()


## 加载测试集表达谱和生存数据
#测试集1
gse1.surv <- read.table("sample30219.txt",sep = "\t",row.names = 1,check.names = F,stringsAsFactors =F,header = T)
gse1.expr <- read.table("expr30219.txt",sep = "\t",row.names = 1,check.names = F,stringsAsFactors =F,header = T)
gse1.expr.surv <- cbind.data.frame(data.frame("OS" = gse1.surv$status,
                                                  "OS.time" = gse1.surv$futime,
                                                  stringsAsFactors = F),
                                       t(log2(as.matrix(gse1.expr[lasso_fea,]) + 1))) # 表达谱对数化

## 计算riskscore和C指数
tmp <- t(log2(as.matrix(gse1.expr[lasso_fea,]) + 1))
risk.score.gse1 <- apply(tmp,1,function(x) {x %*% as.numeric(lasso_coef)}) # 表达加权系数求和计算riskscore
cindex.gse1 <- concordance.index(risk.score.gse1,
                                surv.time = gse1.expr.surv$OS.time,
                                surv.event = gse1.expr.surv$OS,
                                method = "noether")
riskscore1 <- data.frame(riskscore = risk.score.gse1,
                      group = ifelse(risk.score.gse1 > median(risk.score.gse1),"HRisk","LRisk"), # 根据中位数分组
                      row.names = rownames(tmp),
                      futime = gse1.expr.surv$OS.time,
                      status = gse1.expr.surv$OS,
                      stringsAsFactors = F)
write.table(riskscore1,"lasso_output1.txt",row.names = T, quote = F,sep = "\t")
########################################
#测试集2
gse2.surv <- read.table("sample42127.txt",sep = "\t",row.names = 1,check.names = F,stringsAsFactors =F,header = T)
gse2.expr <- read.table("expr42127.txt",sep = "\t",row.names = 1,check.names = F,stringsAsFactors =F,header = T)
gse2.expr.surv <- cbind.data.frame(data.frame("OS" = gse2.surv$status,
                                                  "OS.time" = gse2.surv$futime,
                                                  stringsAsFactors = F),
                                       t(log2(as.matrix(gse2.expr[lasso_fea,]) + 1))) # 表达谱对数化

## 计算riskscore和C指数
tmp <- t(log2(as.matrix(gse2.expr[lasso_fea,]) + 1))
risk.score.gse2 <- apply(tmp,1,function(x) {x %*% as.numeric(lasso_coef)}) # 表达加权系数求和计算riskscore
cindex.gse2<- concordance.index(risk.score.gse2,
                                surv.time = gse2.expr.surv$OS.time,
                                surv.event = gse2.expr.surv$OS,
                                method = "noether")
riskscore2 <- data.frame(riskscore = risk.score.gse2,
                      group = ifelse(risk.score.gse2 > median(risk.score.gse2),"HRisk","LRisk"), # 根据中位数分组
                      row.names = rownames(tmp),
                      futime = gse2.expr.surv$OS.time,
                      status = gse2.expr.surv$OS,
                      stringsAsFactors = F)
write.table(riskscore2,"lasso_output2.txt",row.names = T, quote = F,sep = "\t")
########################################
#测试集3
gse3.surv <- read.table("sample72094.txt",sep = "\t",row.names = 1,check.names = F,stringsAsFactors =F,header = T)
gse3.expr <- read.table("expr72094.txt",sep = "\t",row.names = 1,check.names = F,stringsAsFactors =F,header = T)
gse3.expr.surv <- cbind.data.frame(data.frame("OS" = gse3.surv$status,
                                                  "OS.time" = gse3.surv$futime,
                                                  stringsAsFactors = F),
                                       t(log2(as.matrix(gse3.expr[lasso_fea,]) + 1))) # 表达谱对数化

## 计算riskscore和C指数
tmp <- t(log2(as.matrix(gse3.expr[lasso_fea,]) + 1))
risk.score.gse3 <- apply(tmp,1,function(x) {x %*% as.numeric(lasso_coef)}) # 表达加权系数求和计算riskscore
cindex.gse3<- concordance.index(risk.score.gse3,
                                surv.time = gse3.expr.surv$OS.time,
                                surv.event = gse3.expr.surv$OS,
                                method = "noether")
riskscore3 <- data.frame(riskscore = risk.score.gse3,
                      group = ifelse(risk.score.gse3 > median(risk.score.gse3),"HRisk","LRisk"), # 根据中位数分组
                      row.names = rownames(tmp),
                      futime = gse3.expr.surv$OS.time,
                      status = gse3.expr.surv$OS,
                      stringsAsFactors = F)
write.table(riskscore3,"lasso_output3.txt",row.names = T, quote = F,sep = "\t")


par(mfrow = c(1,2)) # 创建画图并分割成左右两块
## 图A
par(bty="o", mgp = c(1.9,.33,0), mar=c(5.1,3.1,2.1,2.1)+.1, las=1, tcl=-.25)
plotdata <- sort(table(lasso_res$label))
a <- barplot(plotdata,
        ylab = "Frequency",
        col = "#00CDCD",
        main = "Frequency of models",
        border = NA,
        xaxt = "n",
        ylim = c(0,max(plotdata) + 70))
axis(side = 1, at = a, names(plotdata), las = 2) # 添加x轴标签
text(a, as.numeric(plotdata) + 30, as.numeric(plotdata), xpd = T) # 添加基因数目
par(new = T, bty="o", mgp = c(1.9,.33,0), mar=c(5.1,3.1,2.1,2.1)+.1, las=1, tcl=-.25) # 补全黑色边框
plot(NULL, NULL,
     col = "white",
     xlim = range(a), ylim = range(plotdata),
     xlab = "", ylab = "",
     xaxt = "n", yaxt = "n")

## 图B
par(bty="o", mgp = c(1.9,.33,0), mar=c(5.1,3.1,2.1,2.1)+.1, las=1, tcl=-.25)
cindex <- c( cindex.tcga$c.index,cindex.gse1$c.index, cindex.gse2$c.index,cindex.gse3$c.index)
b <- barplot(cindex,
        border = NA,
        ylim = c(0,1),
        col = "#00CDCD",
        main = "C-index",
        ylab = "C-index",
        xaxt = "n")
axis(side = 1, at = b, labels = c("TCGA","GSE30219","GSE42127","GSE72094"), las = 2) # 添加x轴标签
text(b , as.numeric(cindex) + 0.05, round(as.numeric(cindex),3), xpd = T) # 添加C-index
par(new = T, bty="o", mgp = c(1.9,.33,0), mar=c(5.1,3.1,2.1,2.1)+.1, las=1, tcl=-.25) # 补全黑色边框
plot(NULL, NULL,
     col = "white",
     xlim = range(b), ylim = c(0,1),
     xlab = "", ylab = "",
     xaxt = "n", yaxt = "n")
dev.copy2pdf(file = "frequency and cindex of model.pdf", width = 8, height = 4.5) # 保存图片

sessionInfo()
