# Supplementary material for: Pyroptosis-related genes prognostic model for predicting targeted therapy and immunotherapy response in soft tissue sarcoma
Source: Front Pharmacol. 2023 May 5;14:1188473. doi: 10.3389/fphar.2023.1188473 (PMC10196039; doi:10.3389/fphar.2023.1188473)
Supplement: Supplementary file 4 [file DataSheet1.ZIP › row data/tcga/checkpoint-GEO.txt]

Tag	Group	BTNL2	CD160	CD200	CD244	CD27	CD28	CD40	CD40LG	CD44	CD48	CD70	CD80	CD86	CTLA4	HHLA2	ICOS	ICOSLG	IDO1	KIR3DL1	LAG3	LAIR1	NRP1	PDCD1LG2	TNFRSF14	TNFRSF25	TNFRSF4	TNFRSF8	TNFRSF9	TNFSF14	TNFSF15	TNFSF18	TNFSF4	TNFSF9	VTCN1
GSM1542334	Low-risk	4.307234774	-5.974677577	25.56040713	4.3245977	-2.812271916	4.990328408	19.08639817	4.455660595	342.6617074	7.091895976	6.480390657	4.687496695	10.2090227	1.570724288	4.431188717	-11.05798835	-2.783873144	121.6566734	4.805381973	-4.077548149	70.74478025	31.71226056	-11.14598888	40.95883865	0.222685831	-1.322494592	-8.435051291	-4.290611625	-0.104156747	-4.107531382	2.468130862	153.5342109	-0.721824866	-9.622552624
GSM1542335	Low-risk	4.509893229	-4.601812873	34.19454437	4.225472938	7.569111609	5.595150187	18.21847742	4.325080993	393.1756765	16.51306057	16.32748047	3.558293794	15.12269312	2.764237952	4.470344878	1.83633821	2.313634212	127.5133175	4.804788956	-5.396458728	80.3655941	40.63186187	-8.589117395	61.67869925	0.953694538	-0.398405003	-1.898741797	-0.024042784	2.850182748	7.814159756	3.547040494	155.2628101	2.833782037	24.88262264
GSM1542336	Low-risk	4.448517935	-5.913368332	53.41816	4.409554765	3.122808092	5.128711335	24.4901621	4.262168678	358.2661358	17.84703232	18.08042003	3.929636742	15.65402704	2.843618273	4.462406277	-3.800540792	-0.896483723	123.27338	4.660840858	-2.021255758	78.83007983	43.49975421	-7.801858601	42.4040717	4.22933529	-4.144716749	-6.966730169	-1.346269273	-1.520784377	-1.890429761	2.325794609	157.0297063	1.694101666	-9.995070963
GSM1542337	Low-risk	4.082087695	-5.878603592	56.07685879	4.501568391	1.836636545	5.308444243	6.177832005	4.260414241	361.5476303	10.61220138	12.55365202	4.295730077	10.3313407	3.029337695	4.591531016	-4.040989339	-1.024699367	118.3321117	4.848742979	-1.551527357	70.44195389	42.60920791	-10.94576627	52.71845109	-0.091613777	-3.297722854	-3.340657144	1.177043301	1.376778778	-4.095033178	2.536583611	156.5986029	-2.780104434	2.320861535
GSM1542338	Low-risk	4.418378049	-3.538919492	55.47774695	4.185583994	1.033613743	5.183226821	10.12399962	4.156798987	339.5302406	7.423418693	10.59286391	4.07938478	8.119463803	2.339431108	4.42010957	-9.46501673	-1.218499971	119.5950805	4.877884869	-5.903898894	73.24085904	45.34800386	-20.73991598	38.21673276	2.0767853	-3.141413981	-9.170092045	0.531693595	-3.544455369	-10.67746496	2.527132416	149.4686545	-1.07404326	-5.504089841
GSM1542339	Low-risk	4.74290024	1.390737708	66.73181389	4.678255292	12.35242851	5.611442171	24.15049238	4.550134783	361.8208468	25.07836065	21.71420594	4.799865201	19.02123694	1.341467813	4.736351772	1.238905543	4.668915538	136.56753	5.049368401	-0.458720502	93.39334167	54.16341916	-3.666467574	60.15397346	5.874836377	7.837744379	10.76818847	5.024302022	9.15502155	-2.473191764	3.950326542	160.7895142	9.700710193	-6.669857743
GSM1542340	High-risk	4.233591377	-6.7097035	83.58465592	4.314152025	-7.817858894	5.596977264	17.44468778	4.242797894	383.2522208	23.78274255	5.74608235	4.921372629	32.28669666	2.839924035	4.21777925	-9.598083142	-2.860290455	117.8663331	4.800142186	-5.342394074	97.36773216	66.45097197	2.549562777	39.08446288	5.976148625	-6.770109074	-13.65603312	-0.110981087	-6.733779391	1.50137008	2.333877591	169.7223539	-4.550244021	-5.834003732
GSM1542341	Low-risk	4.383808256	-5.424692546	42.18149609	4.465084934	-0.281604461	5.02007612	21.45547082	4.188194413	333.2980077	13.49432994	12.28724373	3.828725417	10.00677093	2.940798105	4.71302584	-5.254981264	-2.387606055	120.1833463	4.910522899	-4.788898832	67.31335726	30.1235502	-8.787088907	50.579821	0.03944599	-4.657436803	-6.349795245	0.742829472	-2.995462917	-0.496082253	2.044700508	159.2672587	5.466319156	-0.426584204
GSM1542342	Low-risk	4.361432662	-2.142764125	31.31339709	4.508755933	3.774643945	5.220375184	14.85400816	4.366008861	374.4579314	14.73268025	17.27194889	3.786843481	9.701539976	2.910633583	4.368364384	-6.406538538	-0.901998375	129.6289849	4.955893081	-9.960082896	76.37713141	32.19262706	-8.704548668	44.84217691	7.016092633	0.032310642	-9.08095255	-2.392968219	-3.343536645	-11.19401307	1.782950835	152.5047945	-0.937264585	-10.38185638
GSM1542343	High-risk	4.16170864	-2.98396807	46.52845999	4.27889105	-4.06596894	5.059308801	28.85545247	4.409937266	337.842477	15.27453513	14.98234014	4.090056435	11.07636852	0.238569839	4.507125498	-8.986442151	-3.851614684	124.4155003	5.041473317	-9.582464647	85.97510078	29.18924242	-9.995678101	35.55864517	5.693547193	-1.170709436	-11.57141722	8.025106502	-1.072946508	-4.042780048	2.268624355	149.7218754	-4.610277619	-7.52234028
GSM1542344	Low-risk	4.413930753	-6.621678494	80.45762639	4.296431489	-1.128107042	5.589682148	22.54643443	4.28145399	375.2654166	14.98136607	17.64064409	4.569974373	17.78049084	2.53916421	4.768522233	-2.17300469	1.998905182	121.6275878	4.361960581	-1.356127017	86.71361699	63.18636491	-1.670369464	44.15763426	13.94494818	5.4695302	-7.501087033	0.873619072	-3.093373137	-1.496603374	3.288616631	166.6022951	-0.65018903	-8.584893248
GSM1542345	Low-risk	4.297383774	-3.244189852	74.29937009	4.407093428	-2.093141633	5.682803701	21.99361359	4.356453926	384.9969448	24.15629667	18.35530406	5.20400864	30.62033549	7.74043765	4.584800317	1.091494189	-0.543939941	135.3774799	5.156819436	-3.341000668	104.6973365	63.92526081	3.064939026	50.00172778	2.647840134	0.878149545	-8.138506437	3.787294177	-3.262775198	-4.453758226	3.72732887	156.539797	0.990942188	16.33319886
GSM1542346	High-risk	4.465746316	-3.356276168	38.56063437	4.522825395	0.427422637	5.116799059	30.09957857	4.273716473	360.6650347	14.25632431	24.5212208	4.508875794	15.32430026	2.200759793	4.451166076	-1.514776793	2.549451207	124.3575341	4.670156526	-0.740390676	75.12598517	25.17210605	-13.22750364	65.19644963	8.73620635	1.230325757	2.426524141	1.08303529	4.035186082	-5.920302806	2.977779684	154.1572181	5.672817701	-5.413961263
GSM1542347	Low-risk	4.487256796	-4.547353822	51.2967148	4.238860211	8.244762113	5.223171865	23.89123296	4.154864607	344.9551815	13.88189453	15.45698224	4.47912161	12.73402723	0.378981415	4.705362372	-0.704219277	-1.094945521	118.0183154	4.72165602	-2.102686472	78.24453023	43.71872997	-1.966763959	56.31195568	0.912730741	-1.913946579	-4.282783188	-1.429672721	1.202046693	-0.512303326	2.137002263	152.4282004	3.3400228	-8.528612083
GSM1542348	Low-risk	4.54630628	-0.882927638	61.89722084	4.324313909	8.425897788	5.320600569	20.14848428	4.226396156	347.8910523	16.68696551	24.61002356	4.592907895	14.30256623	5.931848618	4.462272065	-2.394053411	4.070378916	128.8113119	5.228370851	-0.015356964	82.46673759	49.71657864	-6.94118902	49.6432234	11.27986307	7.64332078	-0.218054229	-0.228968783	-0.586176291	1.464141387	2.940017005	150.9934212	3.544818264	-9.508809571
GSM1542349	High-risk	4.504415621	-5.1455471	57.62796745	4.241790894	5.144888425	5.636414419	20.52437054	4.359085582	394.3013672	25.02547113	10.09433561	4.592218165	22.68384723	1.610048078	4.528136285	-3.242590869	1.885526576	126.3353523	4.488671374	-3.789370193	123.7090574	74.44181984	-0.684638915	54.1941826	11.4167748	2.343641482	-10.16775023	0.855753728	-0.042629734	-1.075121387	1.899185792	162.3488111	-2.594894398	7.525885335
GSM1542350	High-risk	4.2807901	-3.138439967	65.67333128	4.513351156	28.9501575	5.969331555	16.58506333	4.401673417	376.8709256	52.81471053	19.1712878	5.538431875	28.07760371	0.749687517	4.675372846	0.674807787	1.3509993	139.2296782	4.847760519	-0.9294501	117.9378118	64.52849611	7.813128797	47.715131	2.94299892	-5.534749229	-6.348835035	10.28789078	-2.627923016	-0.258084538	4.771675338	150.5189982	0.947832956	-7.226962559
GSM1542351	Low-risk	4.374809329	-3.033460729	97.96609699	4.516936741	-0.378667204	5.536063711	16.60341092	4.401052617	405.5951533	39.9700879	19.40533412	5.015808156	31.61886294	2.679820033	4.660918283	-3.391778262	4.943925949	135.0374656	4.794220873	0.855517823	94.35262689	76.01437211	17.55337722	61.60432238	7.827078277	-0.19204649	-2.559046206	17.02255204	2.964198909	14.0414564	2.139970233	185.7820029	-1.053925618	-6.25375102
GSM1542352	Low-risk	4.437610539	-3.666846883	53.80826331	4.485266808	4.354675019	5.388393693	22.06110081	4.481059446	381.1388959	29.39095806	20.09784156	4.913594008	24.95648023	1.433487924	4.841908999	-4.800724776	4.123030706	129.3481658	4.92008197	-3.718285184	98.12671702	61.42126209	6.238486149	52.15609901	12.51511661	-2.099803989	-5.441756656	1.84054496	0.66371429	4.182500766	4.210729052	156.5272406	-0.230273175	-0.971980176
GSM1542353	High-risk	4.639747317	2.399000783	64.05450593	4.411617704	1.134645594	5.288920245	14.57703933	4.324086811	353.9560728	23.11899659	26.13045784	5.059107871	9.591469891	0.84521868	5.002942486	-3.563234471	2.172419747	125.8781764	4.887293472	8.025258567	87.35819672	52.78240756	-12.51140453	53.59346149	8.795701389	5.800435314	4.518021553	0.824035578	4.096133745	2.543374602	3.350586155	158.112906	3.583776237	-9.564205193
GSM1542354	Low-risk	4.64500756	0.500811751	42.99116722	4.37810859	3.197138668	5.190231715	3.795357639	4.264395464	346.5624283	15.53495472	16.87956011	3.959946542	15.94185306	1.594965817	4.799504923	-6.559414631	1.863664923	124.7520326	4.641859907	-4.011302261	75.99773036	36.21784246	-12.00940981	57.38195941	8.260977541	1.309442686	-3.05019362	1.450660112	4.983930318	-0.721714724	3.989499533	156.9489267	3.713316819	-8.159143948
GSM1542355	High-risk	4.633808894	0.544567371	39.2732966	4.554719086	4.150626762	5.530048209	22.18809804	4.612286841	329.0018469	18.6226869	26.59065263	4.266167485	11.8417021	2.702199178	4.793425149	-9.338234769	-0.304643463	123.6441185	5.414223967	2.409376035	74.84106887	18.85883803	4.371951202	57.61374764	0.45798383	-1.427213837	-2.002764547	2.169859606	2.834192676	-0.812260223	2.843042276	153.316985	4.278526753	-4.635273959
GSM1542356	Low-risk	4.444883586	-0.541616672	30.73771902	4.597265837	5.037902911	5.376013104	18.16662553	4.469669101	360.8154486	9.948630557	22.67485534	4.301841851	14.80827623	11.14222026	4.592027598	-10.21231988	-2.763390153	118.2299026	5.033618062	-0.432689372	68.78856212	25.59221635	-0.624109407	49.71169735	1.746270856	0.346372128	-3.950230458	1.601799007	4.678844391	-0.844037572	3.961903729	155.9163712	1.337944898	0.517404422
GSM1542357	High-risk	4.637738861	-2.280110534	58.93663999	4.489059777	11.61706097	5.47997839	20.98034802	4.355540719	354.0356242	27.82616383	25.52694579	5.171782923	24.28429527	1.871911546	4.593443528	0.662102267	8.646883022	148.3951123	4.943037016	6.430184399	93.3770764	43.45750754	0.060849515	58.03305215	5.293296762	3.842435678	3.886843514	5.458611387	4.127186928	1.16418449	3.938665157	151.0744101	8.799248247	-9.561450171
GSM1542358	High-risk	4.539611426	-4.145675513	49.44010563	4.321388684	2.622520015	5.580461017	4.268725445	4.212567593	360.5617338	14.27506331	17.49347422	5.036787443	9.219358871	2.612774192	4.525599691	-5.756917605	0.893545841	123.9552521	4.79620792	4.130934795	83.04260114	41.72505752	-14.14520102	51.62680331	2.087148166	1.140910151	-1.539303187	0.10579145	1.245845585	-3.838155197	1.977594923	150.9055264	4.500459468	9.828493407
GSM1542359	Low-risk	4.628883394	-0.85612625	36.90665837	4.753601681	8.152390134	5.34838269	15.14246417	4.31661021	344.5740299	19.82951365	23.58773233	4.764229153	15.90929939	0.937025075	4.638102354	-0.860784069	-1.608530252	128.2476255	5.007352745	4.892345343	78.91049238	29.16803493	-2.682237756	41.7742295	7.252975541	3.519134258	3.633988214	0.480294906	7.204928061	-0.172458544	3.168698022	153.8156838	5.318470456	-8.523889189
GSM1542360	Low-risk	4.424951179	-4.489041538	49.51471461	4.379898653	0.405412126	5.312843738	16.31543354	4.262326128	366.6252096	14.70991324	17.38463786	4.354337965	8.269823085	1.175501879	4.557340675	0.596662009	0.105213302	121.1495195	4.991359004	-2.289409768	73.75111325	37.43155053	-7.932422252	42.45168864	-0.058208776	-3.368273596	-7.002097904	1.443208257	0.597900083	2.519308911	3.008511853	154.1507307	-3.093258412	-4.370890236
GSM1542361	High-risk	4.491956236	-4.25339483	37.30193089	4.452489	1.092428713	5.670152678	18.65977683	4.298467532	379.174054	24.66365077	36.4951464	4.153243363	20.34691267	1.790424593	4.649355976	-3.081517666	6.644408079	119.2769828	4.897489814	6.026034421	88.64461483	63.91970647	22.16837706	64.96426787	5.991753881	0.470244986	-1.109449178	-0.251706492	3.909467042	23.24890991	4.66802794	204.4374805	8.04893472	-5.394872896
GSM1542362	High-risk	4.414900203	-5.217217265	56.36840243	4.554364347	11.57971527	5.590157056	12.97234321	4.216314891	375.8145528	40.90073329	11.3897772	4.404324228	30.07820406	1.681185058	4.549529574	-4.550986172	1.814098711	129.5689703	4.2616877	3.404566153	112.3032676	60.24525623	7.363409556	60.44636506	4.802218864	0.342425907	-3.359061169	3.497245071	2.543242899	-0.214340824	3.139965549	148.4434235	1.508465861	1.865102173
GSM1542363	High-risk	4.493525614	0.478206107	39.83639625	4.436569442	7.865892671	5.483190615	20.53856998	4.151603154	351.3183266	17.21428453	17.07488766	4.505618736	18.23543645	2.673469607	4.723950644	-8.513332311	0.251417213	126.5137574	4.384433248	8.763975309	75.55838541	30.53642302	-7.874644085	51.31296441	3.85285849	-1.197466743	-1.264843163	2.569011504	0.922683924	-7.847552461	3.171266053	150.4844681	5.836313456	7.028800643
GSM1542364	High-risk	4.622471115	-3.859251735	45.14759077	4.37808676	1.566556757	5.611884099	20.07477483	4.233665824	356.0058725	19.02653866	21.34878546	4.437431266	21.20233289	1.738216766	4.639370651	1.316231609	4.542603763	123.8870444	4.773261725	11.7375313	92.50131058	38.92920333	-7.958309872	63.14400225	9.110366745	1.158427525	0.08121122	3.22334165	3.62512186	3.797715633	9.758243431	147.7576342	10.32808258	-6.264475927
GSM1542365	Low-risk	4.381669381	-3.828768368	78.55794044	4.219971767	-0.559261638	5.339616679	39.12962389	4.210444274	381.0189896	11.635491	50.09275634	3.925594158	18.95709654	6.726720414	4.714381374	-3.643156289	2.022605052	193.0564021	4.515866045	19.51099401	85.84424763	49.04921594	-9.878370913	48.76447448	-3.224978484	-5.625416076	-3.090042335	-5.653536703	-0.810500771	0.569855	2.546476844	157.8661725	14.09636169	-9.307988143
GSM1542366	High-risk	4.526795562	-2.416086905	34.48126341	4.368721672	2.336202966	5.387285574	30.98871871	4.243589639	389.7422234	14.8964276	16.40202856	4.361541811	10.30571677	0.914554338	4.347400572	-1.233479317	1.211426101	121.2289927	4.758029169	1.965178165	81.7963893	27.8556952	19.02271854	59.71479577	2.619433692	-1.873810618	-3.960952803	1.40270074	3.728130363	2.700665829	2.586975949	152.2791977	-0.172794199	-5.00434852
GSM1542367	Low-risk	4.549088557	-1.099993192	35.47582008	4.54513024	4.861097172	5.260432358	9.296443566	4.277783168	349.5662653	18.20009614	22.42790276	4.562502299	13.87727347	3.383007558	4.644242523	-11.24201346	-0.592718345	122.278326	4.678078164	-2.273724344	84.7683642	34.28947563	20.87199507	56.7922571	3.716678249	-0.12967694	-2.414694636	1.887357892	4.518248456	0.221899681	2.186278981	153.855655	3.792190747	0.184440329
GSM1542368	High-risk	4.534968501	-4.02750965	63.82792207	4.654711592	54.73817666	5.672091886	25.30064692	4.452133727	387.9355188	50.69667792	27.44689619	5.658655639	25.05575281	7.360724936	4.588538103	17.55634506	21.25107821	153.1276609	4.456051045	14.77366211	108.2764262	78.42361038	6.975220311	55.84896952	5.873739133	-0.403698715	2.515023496	16.74998613	5.030510091	3.07561195	3.342166383	188.8976669	5.695809292	-10.43853112
GSM1542369	Low-risk	4.544371728	-5.082097169	60.036304	4.28020631	0.02094985	5.092156608	8.042585263	4.268349695	373.6062296	16.78626471	10.52659894	5.144021292	24.53940647	2.724150889	4.652328757	6.144602373	1.009353519	130.5318663	4.881850113	2.726588713	81.9142668	33.95318542	-14.90357073	59.30395212	13.24844172	0.147328563	-5.022144887	1.47511748	0.010670504	9.549282764	2.430220836	164.7734539	0.195390578	4.38653771
GSM1542370	Low-risk	4.374691951	-1.107100269	68.76073017	4.500122151	48.99199013	5.988941299	19.59837568	4.758265003	385.1772871	68.0782406	20.49677979	6.977419324	36.33076507	10.53993734	4.609139545	23.70308427	3.972822108	190.6971943	4.972395754	4.183998252	111.9682762	60.09091282	18.12778225	58.55782227	5.329749664	0.265426462	-4.568445662	14.86361604	3.59789239	10.9004184	3.009859016	162.5405056	-1.818821775	-2.766385073
GSM1542371	High-risk	4.477366671	-4.245088968	56.72542277	4.367973993	6.001494191	5.46123931	31.07279853	4.229698097	344.7163342	17.92601634	13.64548294	4.348858444	21.04536618	2.443236144	4.525197057	-5.831374684	0.414755934	126.2919287	4.513432022	0.385956288	84.67095536	48.38757589	-10.07146505	39.99803906	1.357846283	-1.980936096	-5.104402877	-0.043150103	0.895686195	-3.065260941	2.264288172	150.9624488	1.587126905	-8.629662356
GSM1542372	High-risk	4.740430969	2.450120364	61.47144996	4.534116984	8.416877087	5.50465382	4.525591696	4.264926293	376.9861979	17.90482551	16.56441625	4.918058094	15.90140271	2.194928392	4.689928067	-1.104238223	2.007111508	127.916214	4.831740225	5.290321271	87.13541739	36.81013739	-10.32196217	64.28680873	12.00014316	5.542679672	4.083526529	2.367715897	5.469310094	0.708398921	2.722008048	157.5926521	6.01769156	-7.050641148
GSM1542373	High-risk	4.393954873	-2.798755923	73.74419656	4.207244853	-0.760784098	5.409322626	21.61070738	4.288737154	355.3764125	9.867544969	15.88539296	4.469925211	14.98055283	8.588738509	4.394428228	-7.139360132	2.326436081	119.4486286	4.285673887	2.698388323	87.20413357	59.39241214	-8.961048713	41.72739962	12.74090515	-1.632609857	-2.683873506	-1.011317967	4.051871374	0.895074224	2.998471274	155.7269787	1.039586433	-7.924475105
GSM1542374	High-risk	4.450595948	-3.556473117	57.98240318	4.497906402	10.35199786	5.13997721	14.49056635	4.362702421	359.9419281	18.13757442	13.13135155	4.106111816	20.66906508	2.654021429	4.65390574	-9.797546141	1.705578251	127.6874212	4.957331367	0.648603713	86.55370566	46.69989724	-4.409329724	54.02693303	12.98047021	-0.821516953	-3.025388195	0.966862789	1.847095443	-0.001871355	2.142369868	148.4434235	0.563468912	-9.984838024
GSM1542375	Low-risk	4.618380298	-3.00802938	40.96449093	4.480234983	5.538371402	5.09810615	12.45573891	4.243643622	346.0113612	18.32426392	16.24310821	4.346482707	13.18832821	1.500136863	4.465620639	-0.014705745	-0.225994031	124.8093844	4.723302304	-0.281675446	84.78371569	44.06697043	-5.450712404	46.1299986	1.274699529	0.996921189	-1.311093278	-1.506006461	0.836940063	-4.298195473	2.595269424	160.2393341	0.203586654	-9.351182953
GSM1542376	Low-risk	4.578658946	-4.022115121	59.36844162	4.41986946	6.672273516	5.480908418	13.10683902	4.327843106	361.6285333	24.16995688	17.27194889	4.648431157	12.01607374	2.324806811	4.338535912	-6.353940418	2.21141621	123.736291	5.078408504	0.715016468	88.95749277	47.32703304	3.157984386	45.93894057	3.721676808	2.388108661	1.293156273	1.377001396	6.621406325	4.708356052	3.355553821	160.2372414	4.445322227	2.820209281
GSM1542377	Low-risk	4.734975098	-0.156293204	47.37879561	4.5568366	4.620605284	5.338924105	15.93922818	4.419613661	356.8415482	20.28135127	27.38448383	4.78449955	10.58258413	2.21434604	4.735996112	-5.030380462	2.560940064	122.7430805	4.729896293	1.356450206	86.33019531	20.2193154	-11.42262375	61.73025147	5.383514648	5.330449952	8.315011957	5.172288209	5.074424853	1.367346785	2.801995886	146.7309384	3.725664154	-3.009417376
GSM1542378	Low-risk	4.706621955	1.466004225	39.85690079	4.738358855	21.89993844	5.465421139	3.944371974	4.645958537	357.108779	23.15629946	28.08334809	5.312985974	12.71033718	2.289971062	4.691223206	6.937945959	1.968705901	124.8331444	5.351346525	9.146599544	78.25019566	22.82110422	-6.493220633	56.41545365	8.915422961	8.690994479	10.0765172	2.536529062	10.43063529	6.052976664	3.858972012	156.6747784	8.868968117	2.728801585
GSM1542379	High-risk	4.685389703	-2.543500532	46.06047387	4.513083738	7.710375786	5.091576165	26.80626605	4.263509248	324.316425	16.78749062	28.76892082	4.133164558	9.723296142	1.726126532	4.602831612	-0.608039858	1.141114296	122.2185163	4.950246149	5.863172993	72.24118479	38.64761498	-7.280604487	46.66893575	4.177764795	2.38127496	0.520827364	2.564139138	0.964860634	-0.078456095	1.824691856	152.006305	1.987989544	-5.575818808
GSM1542380	Low-risk	5.210618408	17.03632619	92.89475398	5.638253211	48.36703597	6.80971432	47.62695093	5.420151133	390.1403665	66.02080326	36.73824637	8.223282384	50.78088833	9.557178431	5.580702213	30.53496523	12.17842635	166.5565877	5.253335072	29.3986517	124.0526383	80.18383212	27.64029466	62.04625478	16.33194276	13.96122149	26.0892992	19.91778858	23.86553962	30.15217324	7.008240525	198.3279497	19.78028736	10.7436527
GSM1542381	High-risk	5.383136976	20.92886387	88.09720696	5.839520738	40.8921223	6.813988492	45.65562211	5.398085713	388.8436017	62.15076153	41.13850992	8.128214604	49.16190725	8.854021437	5.747714816	29.04500395	14.45939118	159.261642	5.74668048	28.21473589	127.9941327	69.13102654	14.50676698	68.41098637	24.93921673	18.16510244	31.05598542	17.47596872	24.67952695	29.45838996	9.982356723	195.6534343	24.41798922	13.36298991
GSM1542382	High-risk	5.278158184	17.54709385	92.64973326	5.668187655	43.68655505	6.700597601	44.9407043	5.346631222	393.8609383	58.20804048	33.07633637	8.113672798	44.16733612	7.429297321	5.560624195	23.64379185	13.59772691	163.6037887	5.444308487	26.96691032	121.3703313	72.99769071	22.77729892	67.83013845	19.20501667	14.4383293	25.05931394	16.51085803	23.7052913	29.59081774	9.52192147	182.4796669	19.29565444	11.33411296
GSM1542383	High-risk	5.193072673	16.10401465	99.21256667	5.538462632	35.18165775	6.422037648	35.60864171	5.076722324	418.7738438	50.19825549	29.4465957	7.435706564	39.96082168	8.265507946	5.486204002	20.53831689	10.29536987	148.5348049	5.599807129	23.6853193	113.0532974	58.37882873	16.06315073	71.01968614	20.23471973	12.07704507	20.94385389	10.87438994	19.8927021	26.45775731	6.144792867	190.8382601	14.46795263	11.0145304
GSM1542384	Low-risk	5.075169334	15.58134477	87.20965301	5.453543769	38.41990899	6.297413862	32.8442184	5.284047303	396.6073918	59.92099542	31.50601073	8.588360284	58.37250107	8.613163223	5.416749629	29.22725302	10.58134393	169.9409591	5.424920391	19.81685979	118.7402925	63.79986732	20.75931514	54.50329915	14.44687661	13.12625876	19.79416245	12.23865253	18.82252602	31.49280507	8.922433676	201.0884766	16.51058514	30.59565283
GSM1542385	Low-risk	5.407147158	18.43975989	72.62557877	5.70184958	43.55268785	6.630139715	39.11717943	5.284704092	391.4120301	52.63380035	40.08424199	8.48765971	44.76796747	7.983768866	5.659786251	26.44023577	13.63678903	158.3243495	5.625638747	28.91957879	115.2076228	40.77661141	18.37027547	65.1586709	20.57389021	18.0449833	30.05320611	15.48775663	27.50374434	31.85777922	7.477600736	186.617632	17.51806387	13.10657607
GSM1542386	High-risk	5.204562608	18.05006942	92.00823387	5.589397577	41.58978331	6.580122664	46.7252068	5.284263233	393.3558256	62.2113568	35.52178337	8.163793175	55.15049344	7.221626188	5.50887901	25.45931499	12.63364769	174.5655634	5.606489628	29.06074761	124.5351136	69.05208755	18.23120767	68.11446272	22.28924921	14.27229925	25.64488201	14.75604184	24.02474512	29.97812911	6.366843314	183.6890585	19.47405215	11.68783811
GSM1542387	Low-risk	5.332038719	17.93721246	65.778094	5.694651124	43.69593658	6.584693654	43.4381165	5.340346739	387.560353	48.88722588	41.47638421	8.087827083	37.04017724	7.143986127	5.648049468	22.64961908	13.59155575	153.7859778	5.622828558	31.03644362	105.8371844	42.04030856	17.26311072	67.42598478	21.97177978	14.96067429	28.10814073	14.25294612	25.47045614	23.80999949	7.531866169	191.9848697	18.61229327	20.70502528
GSM1542388	High-risk	5.24735316	14.75538251	77.19275117	5.55162069	39.57383706	6.534214886	37.88150918	5.251239329	393.1349354	56.93116139	26.94316685	8.084397593	38.9448893	7.657240967	5.542512374	21.92007633	11.50806796	164.3782429	5.435745153	22.59351364	113.7459419	69.38568474	21.06746536	65.12522099	24.45557571	11.66962176	21.11861211	12.47711188	21.4496484	26.0393334	6.484909572	198.0544293	14.55949322	11.1383096
GSM1542389	Low-risk	5.246896692	13.00387328	75.44469548	5.523781929	39.34128339	6.534096159	42.79946085	5.285221426	399.0893177	49.44554306	36.94898438	7.913459517	40.93920453	11.3319087	5.633453984	22.91752794	11.75819679	151.4992791	5.395588205	22.77923574	112.5949458	58.78160274	18.27647974	68.19434899	18.90680998	12.23710767	19.86713841	11.14886658	22.95989906	25.73964242	6.002330318	185.9190771	19.27862363	12.99234105
GSM1542390	Low-risk	5.301820581	18.00657068	76.18285916	5.610026967	38.63333877	6.408733627	27.23735463	5.167111822	431.7992241	52.96724951	33.22735885	8.215273853	37.54346988	12.76704385	5.487640064	22.65563029	10.84007299	156.7291498	5.139515748	23.69449694	101.7798228	62.81809515	32.52567631	57.19857517	15.5641154	12.25886001	24.17079963	24.88846213	21.8578587	28.39936661	6.168199834	185.2182201	14.65284334	21.28131685
GSM1542391	Low-risk	5.232998349	17.27770994	103.6462011	5.525893985	40.07340348	6.540659125	47.24962877	5.199901801	392.6502898	50.0229495	34.55554767	8.028261237	40.50440352	6.690816084	5.580702213	17.89078713	10.74829343	149.4632898	5.363237832	22.42848295	113.2318498	70.20688591	13.33957297	59.4804496	15.73321298	11.94595352	23.76639118	14.54748545	21.27723372	24.59459419	6.746175109	191.2220678	15.80934163	13.23271672
GSM1542392	High-risk	5.258582256	14.57436611	79.63899528	5.491571702	40.96555081	6.630383765	35.6882543	5.253592074	396.2181307	55.51890613	33.74226077	7.911850147	46.85188587	6.634120216	5.516186818	16.56463142	12.42757042	154.7716096	5.247838606	25.78316138	118.7033759	69.91957491	20.63262838	77.71498159	22.95149725	10.04743595	21.19062786	10.79547671	21.66748416	25.87100652	6.210298696	188.7147619	13.72828336	8.62425359
GSM1542393	Low-risk	5.203693146	20.8393832	97.57771676	5.793317455	44.47153645	6.844356223	38.32201087	5.387833502	403.9882926	69.72306963	33.73205134	9.465313611	51.82421736	8.683964364	5.813659563	26.66456334	15.82636821	164.7012565	5.553706741	27.95292279	140.9869739	91.33745743	27.47496406	73.74998619	21.8702237	16.75880382	28.26609527	19.59191325	22.51889752	30.83305945	7.061811326	199.0424095	19.52950872	13.74465886
GSM1542394	High-risk	5.188694934	16.83219038	81.93309222	5.477622305	37.87217202	6.304392372	33.93518202	5.197211664	387.9237406	58.06951197	32.1817593	7.826496065	42.46906591	7.1430702	5.497336834	20.14881757	10.02042511	231.0200243	5.537743978	22.32385783	115.3423139	77.52885625	18.16617597	54.33821399	19.84629516	12.15433326	22.32095506	12.17989753	21.37746134	26.46772929	5.824546824	189.5365789	15.92653488	9.152627462
GSM1542395	High-risk	5.222864774	16.11043671	80.20519646	5.482594097	40.1971675	6.478815544	34.67802007	5.270205244	387.1660716	53.43502404	32.99446831	7.866423766	43.78716726	10.16077418	5.486626768	21.16963095	9.665846158	147.3511044	5.468166334	21.91586993	110.2421476	78.08378559	24.24088743	57.52520374	14.84980919	12.37541792	22.06361878	13.49744272	22.40175287	27.86061424	6.268837164	188.092801	16.37880927	15.15719802
GSM1542396	High-risk	5.194424685	17.08616136	104.247036	5.566470576	35.36495839	6.589581249	35.01641344	5.171192013	410.7318169	53.11435943	27.43437519	8.195060933	50.49821932	8.153581693	6.134827322	17.68695233	13.2959967	169.6253193	5.523409797	20.21300019	116.2493309	66.13538431	19.22956938	73.08885847	16.61344694	12.80507482	23.61803874	15.12997207	17.82372591	23.86929948	9.621822069	200.8589035	16.38242831	11.59141234
GSM1542397	Low-risk	5.21011412	18.60185263	67.40277779	5.652966659	39.70481764	6.607878401	35.9799012	5.166634975	394.7809925	55.99929008	30.91752388	8.655168294	44.42873243	10.01330997	5.67077145	15.74724298	11.92120725	202.6310822	5.234947137	23.38128905	111.3865645	60.52381494	18.40216601	60.05165608	22.13441581	16.34907053	23.45704353	16.51238662	18.59194455	17.83452837	7.367112273	183.5626573	18.34576113	17.86410558
GSM1542398	High-risk	5.128832503	20.14597221	78.01999763	5.61451304	45.0963102	6.57981925	41.89484492	5.369681826	390.6481823	53.02626861	37.61105616	7.809252816	46.87025775	8.314082596	5.572025449	16.90481146	12.44516478	152.1680422	5.444445677	24.00286571	118.0754269	66.70159066	22.49953851	64.26398408	18.3702574	14.67288886	25.49188855	13.32127324	23.33809901	25.47904157	6.085370323	185.7051995	17.90668561	5.256731103
GSM1542399	High-risk	5.239606257	16.30703731	86.17581032	5.526308756	36.47919538	6.417585386	39.9512768	5.209407251	364.155062	51.24186028	33.62051815	7.8367079	38.32040675	7.751764611	5.580702213	24.72403427	10.90880918	152.7561031	5.453332073	22.831298	106.3417732	77.09662739	17.05375866	60.59669291	21.60676309	13.85322977	23.52105753	12.07624032	20.0948954	23.83964949	6.366043436	187.69267	14.20333645	12.02906727
GSM1542400	High-risk	5.16693231	16.91216641	85.71351033	5.544400403	38.36794975	6.601783748	40.70384705	5.343837619	397.6797908	47.98407603	31.7076951	7.747694417	39.11394277	8.746613756	5.410240378	20.12313329	12.24099138	150.7039323	5.623633998	20.28441893	114.2256759	68.59595818	18.48283034	54.8669194	18.80488816	13.57478053	19.87914104	10.09681759	20.67749017	28.30283793	6.828583631	185.1956185	15.73440608	24.04637505
GSM1542401	Low-risk	5.242497217	17.0859901	121.2613298	5.61602477	34.99276427	6.705432428	38.99496853	5.264618037	419.0798849	64.8968134	33.88056963	8.646431715	49.39558459	10.16828478	5.542512374	17.14307412	11.92330807	164.8243581	5.284048012	24.48777893	117.0742906	91.94624706	25.00826152	63.71776666	20.67788462	13.37496697	23.6814126	23.0894125	21.67941877	28.44031817	9.138948123	196.1795479	15.61550975	6.992788569
GSM1542402	Low-risk	5.24644892	18.54833548	81.76509278	5.560352706	31.98291718	6.696923659	33.65007643	5.296355353	374.0258052	51.1324035	31.01210557	8.251542153	41.24636937	12.1580136	5.534580483	21.41936955	10.72754784	153.3228619	5.466759027	21.00528099	111.8750707	63.54453586	18.10864792	57.72078736	14.72521098	12.35202934	23.84496837	11.97067238	21.41199062	28.85076451	6.910571165	188.867113	17.00085952	13.54501815
GSM1542403	High-risk	5.212166049	18.48325863	137.9208432	5.619261074	37.28005321	6.54024358	30.56943641	5.274771279	373.7894681	58.19262897	31.55397578	8.835130336	48.74870125	8.558238147	5.541076312	26.86566576	11.15460507	175.3611149	5.573391345	25.02892607	115.4647603	77.15435889	21.21653804	52.96893192	18.84365746	13.7025996	25.23263185	13.77574082	23.44296143	28.02309089	7.160259515	187.6545823	15.00229423	9.856338808
GSM1542404	Low-risk	5.198206843	17.69274613	82.66987744	5.769282579	42.53876106	6.737224884	40.09869569	5.387370151	381.9880876	54.29579221	37.98803448	8.451697956	41.54112513	8.860585579	5.580702213	21.51787148	12.3454415	155.969648	5.76346196	24.18942214	113.912798	76.4356606	21.58571801	63.30416831	18.29930225	15.57551485	26.54587906	11.85297129	22.46385923	28.74732193	7.05650687	187.2948411	17.19596872	11.3025286
GSM1542405	Low-risk	5.108969653	17.51130159	104.1100518	5.560729275	40.74977564	6.84353173	39.56773241	5.452437274	402.6135212	59.32344893	36.82146284	8.811487926	49.61024543	9.100588928	5.744607823	21.45366079	13.15806477	149.9155498	5.345637635	24.35328476	126.4598978	84.35480694	29.66315581	66.2755045	18.47620245	11.75557239	22.57861141	14.44602558	23.7935843	33.00907654	6.198532064	187.3408813	16.58158232	31.85243485
GSM1542406	High-risk	5.209444634	18.58010326	89.43706709	5.758776871	46.37724974	7.137374487	41.69653141	5.39117593	416.2753125	77.30868768	32.78238189	9.821654931	64.00557539	9.831345849	5.710014848	32.6942205	11.14600484	176.4116772	5.386188452	23.55800037	138.2566022	73.80929801	43.26403632	68.59319002	16.93762175	12.85801194	22.94541163	18.72654277	20.88130565	29.25163776	6.818942992	192.6202241	14.90042871	43.24907553
GSM1542407	Low-risk	5.224116799	18.26473741	91.8879635	5.618049507	42.70167492	6.85082025	32.43450875	5.166832912	393.9765967	53.21961308	32.47860324	8.619857952	46.25641155	8.231588124	5.518220119	18.7557188	10.47479299	152.7552838	5.40826725	22.85849719	112.962285	72.90276194	25.38669601	60.60397319	15.95302764	11.37971885	21.79059908	14.78441621	24.0367956	29.97440624	6.288097393	191.7475535	15.14961071	35.82665255
GSM1542408	Low-risk	5.157585598	17.39998592	83.61050199	5.545944879	38.83594372	6.402638974	42.81812753	5.285221426	418.6247815	51.43695606	30.78326027	7.744092494	42.61878056	7.758115037	5.580702213	21.04257575	10.9053297	151.1787234	5.311782593	21.09689054	109.4943109	52.57033265	18.14003823	55.40959506	15.74345393	10.18507246	23.16529972	15.55119292	22.63291368	29.07067972	6.745985664	184.3671047	13.20309582	10.55326099
GSM1542409	High-risk	5.291495725	15.7527709	83.71336933	5.508419037	41.8881881	6.621393492	48.91606851	5.250362111	385.0021582	55.67687417	34.5882949	8.69107257	42.89226363	7.471094113	5.580702213	19.61655192	12.19726807	150.6902089	5.263929708	23.82865738	116.410156	80.05019126	19.48231759	66.52933032	21.17981304	13.22029433	23.00190399	12.2114246	21.0731865	24.38252361	6.635202509	182.4428348	17.35020397	12.4977162
GSM1542410	High-risk	5.231146396	18.25292082	71.03552871	5.614371145	40.32616352	6.469713139	41.30086166	5.231522156	375.3349275	49.32557842	40.57872505	8.10098943	35.01572569	10.75234076	5.580702213	21.40639079	11.24664722	150.6252784	5.747738173	27.61518557	107.7378448	57.60627014	17.55775436	58.40159149	20.20058323	15.09869579	26.41112959	13.58476317	23.66438916	29.67139127	8.262912906	189.5208834	20.27790628	11.28314505
GSM1542411	Low-risk	5.161028666	16.03071757	79.19685523	5.584518563	37.62789144	6.590630004	36.86840315	5.27498721	433.2769103	54.59701729	31.7496886	8.220600101	45.92974674	8.184875858	5.553604942	27.18002491	10.24140507	156.5415275	5.573794065	19.95302262	110.9441127	63.85642063	24.32142669	59.26341869	16.04885366	10.5123201	20.28883064	10.91126707	21.29924903	29.9241475	7.02914261	176.8232133	15.16930259	37.21833226
GSM1542412	High-risk	5.129632408	18.16626585	92.74105603	5.622022574	50.32976009	6.703414069	53.0809713	5.307318336	401.1746452	64.11030071	31.64008172	9.097553427	50.26567008	14.48278844	5.562201179	28.02569338	12.3612633	170.9278199	5.494613097	24.45423882	126.8032959	83.89817264	27.13667414	61.40677113	20.16425225	12.8286559	24.8176611	17.02064131	21.41639369	38.90876069	7.504880798	193.4968708	18.0497444	9.907700291
GSM1542413	High-risk	5.32911298	19.2365232	82.56890547	5.721927761	44.85202962	6.616637816	48.59698	5.415364669	386.9919081	54.20017076	40.2849632	8.281794475	38.53490643	10.76278233	5.686796285	23.84298161	15.53849028	158.5275388	5.785071655	33.28112797	119.0184469	71.48320657	23.15335725	75.82289704	25.81298914	16.38978398	30.94620141	15.64978669	26.34214677	31.51102053	6.966941541	190.3138207	20.30983904	8.624548771
GSM1542414	High-risk	5.372846898	20.56297783	88.01053648	5.750284985	44.18738437	6.830729001	43.06956927	5.344530396	399.987167	70.25091404	41.70888949	8.881840382	51.90205609	9.316717118	5.607994091	22.94539811	15.40009879	168.9178437	5.683033001	27.97895392	127.5906079	74.3723064	29.59249637	67.56431002	22.245969	16.63204349	28.84286141	17.65433555	26.52000734	31.28392551	7.104415375	201.8563011	21.24898165	10.87441785
GSM1542415	High-risk	5.366108571	17.15355015	70.2677282	5.59381816	43.98802688	6.605490669	34.62026505	5.271887704	380.4686948	51.55779635	39.32990009	8.246388337	38.23612175	8.648121095	5.580702213	20.66632842	13.49307984	151.770676	5.468250419	28.70899362	113.9003706	62.60130746	16.86254044	68.26223263	20.49379136	16.00873298	28.47206031	14.59410731	24.18198082	26.37479051	7.010829605	186.4219613	19.52227062	8.636060828
GSM1542416	High-risk	5.297838447	18.69056265	71.63894822	5.643454218	40.12247609	6.58323595	39.13807973	5.349870183	384.8225883	51.17180794	39.08757064	7.920644204	40.09667685	8.241877035	5.650814222	19.42993106	12.52269815	154.8125752	5.659883233	27.72164622	116.7138962	60.90521314	18.08826298	65.67065135	20.55036041	17.10664882	27.77318747	13.3005418	25.43337771	28.61582486	7.623620638	190.2075098	19.04902705	42.59052686
GSM1542417	High-risk	5.30455069	15.5998403	82.82788307	5.601616943	42.37440389	6.503147985	36.46363938	5.303652012	390.968898	52.78196106	33.1160183	8.296968535	38.14861362	7.918402225	5.936348868	21.69588538	14.50830089	150.4911162	5.49526807	22.49155838	113.3215829	67.9351597	16.13668658	74.11518054	27.06799308	17.57721167	26.19748286	14.72518352	22.26780705	25.55323304	6.067520406	180.9561558	20.00285873	24.93191786
GSM1542418	High-risk	5.23659792	17.34295804	84.45170532	5.658249529	42.02566359	6.656708182	38.27845528	5.328029691	394.4985079	62.3180115	36.17672782	8.826796099	44.45693487	9.768330086	5.601981423	24.31240275	13.12162868	166.9517007	5.512076103	27.08822206	123.2249372	86.89145847	23.65635246	67.44880943	21.32428358	15.68331408	27.65220101	15.73863573	24.40364029	29.33566823	6.981865588	189.2511299	18.83422599	41.09336917
GSM525806	Low-risk	4.711364452	4.734047258	76.55745735	4.809824867	5.475561581	5.646083312	56.41548448	4.606757951	1596.450697	29.04332818	10.9247208	6.031940058	19.12476765	5.42295962	4.856925839	16.4087253	6.634029456	-8.498328411	4.961533657	2.447657287	49.70038203	160.6589245	3.788395755	52.56014639	9.061153804	39.71845175	3.518245268	5.839462843	4.217905358	4.570356435	4.636246712	-3.924398848	11.64697177	4.7603923
GSM525807	Low-risk	4.647029606	4.672869376	114.7718326	4.742719529	92.67237562	5.607785229	17.94344662	4.606757951	400.1933672	112.6683615	60.08985941	5.961624537	27.27083311	5.42295962	4.682496879	6.810132155	5.577902581	3704.373909	4.838303055	5.114494769	141.5491357	51.70907183	15.85259925	64.10621735	8.946491775	6.573752836	3.518245268	5.992378032	7.967458595	9.029604542	4.589562183	99.92802851	8.841097602	4.714522544
GSM525808	High-risk	4.75425435	4.764636199	-1.078625922	4.837785424	1.272753088	5.684381394	21.04214785	4.656085766	124.786431	8.636634585	11.80348843	6.000688716	14.19586314	4.837164391	4.842782951	4.06658523	5.608514954	-40.07964992	5.043687391	2.470581392	0.303021946	41.61072147	3.799859996	48.51787535	13.19663098	4.830502236	3.518245268	8.645456554	4.198794485	8.097251039	4.667369732	-23.00463659	5.759987821	4.783327178
GSM525809	High-risk	4.818589196	4.825814081	1.125902624	4.888114428	5.605466571	5.808850162	11.28372251	4.705413582	123.1282737	0.781146468	13.83611617	6.10225558	15.67071363	4.883411383	5.007783319	5.656161164	5.700352074	2.382823738	5.166917993	2.676898332	40.18310893	21.08543273	3.876288273	53.95851236	12.24875821	4.887846006	3.564092926	6.107064423	4.110884471	4.696453425	4.714054261	-31.64690687	6.019932567	4.836841895
GSM525810	High-risk	4.75425435	4.764636199	-11.72302199	4.854561759	1.272753088	5.684381394	8.070396081	4.656085766	153.0362352	-3.597447589	13.9583795	5.961624537	5.606578361	4.837164391	4.889925913	4.188860301	5.547290208	-40.07964992	5.043687391	2.470581392	-10.88770183	59.13286856	3.849538376	18.24286998	9.305766133	4.84197099	3.518245268	14.28038125	4.252304929	3.886375791	4.690711996	333.3533799	5.981705398	4.783327178
GSM525811	Low-risk	4.711364452	12.23598504	165.185618	4.82100909	88.10277657	5.646083312	36.46305805	4.606757951	104.0327204	222.0300523	15.14280543	15.96205422	168.7265719	15.31210802	4.856925839	5.87014254	5.577902581	294.6686038	5.043687391	10.8149554	303.4994257	10.19235786	4.23167976	95.79487138	8.480199524	4.819033482	3.541169097	13.44699348	4.198794485	5.495067696	4.667369732	-1.861257402	6.134614072	4.7603923
GSM525812	High-risk	4.711364452	4.734047258	-8.418139503	4.793048532	1.272753088	5.646083312	15.26885862	4.656085766	60.25583956	-3.780844199	11.03170121	5.930373194	5.606578361	4.814040895	4.809782877	4.158291533	94.01704875	-40.1025737	5.043687391	2.447657287	1.082437326	25.16603742	3.811324238	55.39508506	5.567783988	4.830502236	3.49532144	5.732422211	3.957997489	2.201261468	4.636246712	-39.11242239	5.545915677	4.7603923
GSM525813	Low-risk	4.711364452	11.22654999	10.70051014	4.776272198	1.242187208	7.465242227	46.44691294	4.606757951	619.100695	13.26739898	11.4672643	5.860057673	24.16065615	4.790917399	4.696639768	4.127722765	5.516677835	101.6351308	4.899918356	2.432374551	155.4334274	105.574582	3.876288273	40.39512656	7.043102094	4.876377252	9.486082008	5.694193414	3.881553997	4.516860742	4.690711996	-9.326772929	9.689740742	4.737457422
GSM525814	Low-risk	4.75425435	11.83832881	5.355388066	4.871338093	76.20500779	5.760977559	28.53099423	5.955051562	-10.48711076	223.8716599	12.72810481	6.031940058	20.76773583	27.1513379	4.941783171	47.48952014	5.639127327	800.8943402	5.105302692	7.735484042	130.1329928	62.13218942	3.90303817	95.79487138	12.16467272	4.887846006	3.541169097	15.89363649	4.267593627	4.188244343	4.690711996	-47.28093426	5.981705398	4.813907016
GSM525816	High-risk	4.711364452	4.764636199	24.04230161	4.826601201	1.272753088	5.646083312	35.31680605	4.656085766	382.6107869	15.47197906	22.6925656	6.071004237	21.72294988	4.814040895	4.790925692	4.188860301	5.669739701	-33.42411374	5.043687391	2.447657287	64.99067788	49.40895571	3.90303817	35.68041724	8.258519602	4.830502236	3.541169097	5.732422211	4.168217089	6.438884562	4.690711996	642.9927046	5.981705398	4.783327178
GSM525817	Low-risk	4.711364452	4.734047258	49.52237245	4.809824867	1.242187208	5.760977559	53.8287758	4.606757951	324.116805	7.475122724	34.19295939	13.40725695	108.349402	4.814040895	4.809782877	4.158291533	5.639127327	42.77451633	4.899918356	2.447657287	446.8163392	50.16547231	5.401032396	64.10621735	11.60665085	4.807564728	19.74067471	5.915920437	6.201613951	7.302457889	4.667369732	166.070815	12.12098866	4.783327178
GSM525818	Low-risk	4.75425435	4.886991963	42.94699355	4.837785424	159.5658039	5.646083312	16.28520206	4.656085766	51.90392287	187.8915376	10.9247208	6.000688716	21.72294988	5.453790947	4.720211249	5.021859229	5.669739701	-5.724551564	5.043687391	3.532731564	56.7953544	12.72554223	3.826609893	136.0723962	9.122306887	4.819033482	3.518245268	7.689736625	16.70112745	8.578712274	4.636246712	-29.83592715	5.545915677	4.7603923
GSM525819	High-risk	4.711364452	6.202316426	64.63695638	4.809824867	7.301872909	5.760977559	42.35479331	4.606757951	195.1931651	119.6450742	11.68886657	5.961624537	122.700538	5.392128292	4.809782877	4.257640029	5.577902581	1.43530768	4.961533657	2.470581392	482.0925265	84.93849033	4.789606181	84.92888005	14.60315187	4.819033482	3.518245268	6.030606829	4.233194056	20.28662676	4.667369732	-43.41445437	5.721760653	4.813907016
GSM525820	Low-risk	4.58269476	18.28494813	49.96557056	4.776272198	26.94045078	5.722679476	103.0297324	4.557430136	267.135796	46.43544	108.6971716	5.766303645	90.10099272	5.006736694	4.682496879	4.188860301	5.884026313	1109.99853	4.838303055	5.970328001	255.3170367	43.62427828	9.528159344	247.475552	105.9505683	5.033116889	3.472397611	7.743256941	8.418475192	11.57064995	4.566219919	375.632497	39.74394061	4.661007827
GSM525821	High-risk	4.58269476	4.558160847	105.537265	4.725943194	1.066433398	5.377996735	3.344017013	4.524544926	4.375174652	-3.096927675	62.82550125	5.664736781	-0.705476107	4.744670407	4.611782436	3.76089755	5.432493808	-40.377659	4.776687754	2.409450447	-9.573393541	2.084639564	3.700503236	12.14507738	9.305766133	5.201325281	3.449473782	5.663610376	3.923597918	4.570356435	4.566219919	-47.24272794	10.82891036	4.661007827
GSM525822	High-risk	4.711364452	4.764636199	-9.705706436	4.837785424	1.349167787	5.684381394	71.93191568	4.656085766	-99.56912793	3.299029089	12.49121962	6.000688716	36.80004851	4.837164391	4.842782951	4.036016462	5.516677835	214.5500081	5.043687391	699.6690108	31.2351147	-2.458280821	3.826609893	55.87648974	11.69073634	10.88600432	3.518245268	5.732422211	4.022974456	2.254757161	4.667369732	-47.31914059	5.652951749	4.7603923
GSM525823	High-risk	4.711364452	4.734047258	-0.432932119	4.826601201	1.135206628	5.684381394	9.277781518	4.656085766	497.8641807	-3.257399709	10.9247208	5.961624537	10.92521021	4.837164391	4.757925619	4.219429069	5.608514954	-37.70321852	4.961533657	2.447657287	37.47425841	66.28920993	4.266072485	17.79203068	9.061153804	4.864908498	3.541169097	6.466415116	4.007685758	4.528324105	4.636246712	369.7334408	6.409849685	4.783327178
GSM525824	Low-risk	4.711364452	4.703458317	235.3866708	4.793048532	1.104640748	5.607785229	18.39430573	4.606757951	594.0602275	-2.435935727	34.73550288	5.899121852	12.55289496	4.790917399	4.809782877	4.188860301	5.639127327	-34.48624868	4.899918356	2.470581392	21.64524899	43.54404167	13.06678856	41.54132818	8.480199524	4.819033482	48.51772101	5.694193414	3.85862095	3.454589128	4.636246712	263.0919518	10.34724804	4.7603923
GSM525825	Low-risk	4.647029606	4.703458317	20.85203933	4.759495863	13.02533393	5.492890982	12.56370391	4.557430136	834.0269171	57.17942472	44.12685435	5.797554988	22.70873078	4.790917399	4.673068287	5.289335949	5.608514954	150.6996518	4.838303055	2.447657287	108.6111946	195.3937346	5.389568154	33.31924191	9.183459969	8.137326291	3.49532144	5.915920437	4.175861438	8.448794163	4.589562183	29.18520072	21.99124356	4.7603923
GSM525826	Low-risk	4.711364452	47.77268726	1.760134406	5.704562709	146.5294561	7.67588168	146.0027197	4.606757951	740.2073077	204.9436015	22.6925656	6.141319758	85.53124869	11.04967695	4.7814971	97.40831824	5.639127327	2700.090942	4.961533657	75.01008918	383.6493074	91.70129023	179.9135383	112.1549891	9.244613051	8.684003563	3.518245268	15.68720099	37.0312739	8.983751091	25.79211913	5102.96198	11.57051743	4.737457422
GSM525827	High-risk	4.711364452	4.734047258	-4.597466114	4.837785424	1.242187208	5.646083312	25.8334812	4.606757951	722.5865209	-2.370982762	11.68886657	5.930373194	12.8203549	4.814040895	4.833354358	4.257640029	5.608514954	-38.76535345	5.043687391	2.409450447	-5.813860528	49.01541425	3.887752515	81.55140596	12.84500076	4.830502236	3.49532144	19.57889254	4.003863583	12.91950563	4.636246712	120.1773797	5.614724581	4.783327178
GSM525828	Low-risk	4.58269476	4.672869376	1204.477552	4.742719529	1.203979858	5.722679476	17.61485438	4.557430136	565.1303496	6.722432471	14.6079034	6.360079157	18.42937182	4.767793903	4.70606836	4.097153997	5.493718555	-31.50615785	4.899918356	2.432374551	110.3266725	37.29704854	62.95534626	22.81239376	8.946491775	6.183815202	13.29907885	5.556569744	12.28269367	4.486291775	21.85505718	657.6104438	5.477106774	4.714522544
GSM525829	High-risk	4.711364452	4.734047258	-14.50065154	4.809824867	1.242187208	5.454592899	33.85342434	4.606757951	-110.8705779	-2.306029796	10.8177404	6.000688716	3.092454971	4.790917399	4.908783098	4.219429069	5.577902581	-34.48624868	4.961533657	2.432374551	-9.959280568	-5.893171845	3.799859996	27.45068963	11.92770453	4.796095974	3.518245268	6.183522017	4.775942843	4.524502984	4.667369732	-44.64469797	5.584142846	4.783327178
GSM525830	High-risk	4.711364452	4.764636199	7.067049744	4.826601201	1.242187208	5.684381394	9.743923996	4.656085766	111.7962587	-0.953479799	49.44530888	6.000688716	3.359914906	4.837164391	4.880497321	4.219429069	5.639127327	-38.76535345	5.043687391	2.447657287	6.38933911	51.25821851	3.849538376	31.0650454	7.425308858	7.91177413	3.541169097	7.307448654	4.03444098	4.543608588	4.667369732	979.9801153	5.652951749	4.813907016
GSM525832	High-risk	4.711364452	4.734047258	-2.259214	4.826601201	1.272753088	5.646083312	18.35227649	4.656085766	-0.530525727	40.73104129	11.68886657	6.031940058	79.37967018	4.860287887	4.7814971	4.257640029	5.608514954	-37.01550525	4.961533657	2.539353705	104.2671	59.25131308	3.799859996	102.8783974	6.102873457	5.136335675	3.518245268	5.694193414	4.065018376	6.438884562	4.636246712	49.47275827	5.545915677	4.783327178
GSM525833	Low-risk	4.647029606	4.734047258	-10.1565459	4.776272198	1.310960438	5.646083312	30.43377254	4.606757951	938.1240452	37.61329892	83.09828843	5.860057673	80.57177732	4.814040895	4.734354137	4.257640029	5.730964447	367.1153759	4.899918356	2.493505496	199.6958155	95.79717808	6.302886062	75.1326769	5.980567293	4.84197099	3.49532144	7.024555555	4.149106216	8.807979529	4.612904448	305.027212	17.37340161	4.737457422
GSM525834	High-risk	4.647029606	33.4647101	68.31626485	4.787456421	7.936114918	5.607785229	27.95404739	4.557430136	407.3990922	157.5508609	10.71840145	5.961624537	77.61443461	4.814040895	4.635353917	5.702014316	5.577902581	141.4995766	4.838303055	11.13589287	391.6344944	31.61935326	12.14964924	86.31196334	8.946491775	4.78462722	3.472397611	5.556569744	4.179683613	24.85286625	4.589562183	39.40157151	4.811954042	4.714522544
GSM525836	Low-risk	4.58269476	4.672869376	27.79038221	4.725943194	1.173413978	5.684381394	36.17267421	4.524544926	174.3554004	6.653658743	11.4672643	5.899121852	55.1095915	4.767793903	4.7814971	4.158291533	5.577902581	-39.33080658	4.899918356	2.432374551	84.10163737	31.8944502	3.788395755	35.00033762	11.5302095	4.765512631	3.49532144	5.915920437	4.065018376	3.859627945	4.589562183	92.70703346	5.691178918	4.714522544
GSM525838	High-risk	4.711364452	5.039936668	117.9468122	4.82100909	131.6820799	5.607785229	63.17837126	4.606757951	437.2459235	77.9261662	33.66569881	5.899121852	34.19422457	4.837164391	4.757925619	4.257640029	5.577902581	521.3465381	4.961533657	38.78236281	61.76221712	24.47447427	3.945073722	122.1727913	11.60665085	15.88638104	3.518245268	5.992378032	5.26900336	4.555071951	4.612904448	88.73357586	5.94347823	4.737457422
GSM525839	High-risk	4.75425435	4.764636199	10.76546159	4.837785424	1.272753088	5.722679476	48.98777154	4.656085766	510.770299	-3.51339081	17.44288419	5.930373194	4.88061568	4.837164391	4.790925692	4.219429069	7.009031028	-37.7796311	5.043687391	2.447657287	5.946142129	81.43864586	3.838074135	24.92904608	10.63584567	4.830502236	3.541169097	5.954149234	4.141461867	4.543608588	4.667369732	1166.847241	5.217162028	4.783327178
GSM525840	Low-risk	4.647029606	4.672869376	247.1008554	4.759495863	1.203979858	5.416294817	6.117946846	4.557430136	-46.88251716	-1.541877255	27.37677915	5.695988124	12.29307674	4.767793903	4.475067845	4.036016462	5.463106182	113.1352249	4.776687754	2.432374551	21.96236407	49.55414576	3.738717375	55.87648974	13.73936459	46.04155809	58.84872648	5.487757909	3.801288332	3.821416736	4.589562183	96.78746876	10.14082133	4.714522544
GSM525841	High-risk	4.711364452	4.764636199	31.74095849	4.837785424	0.653794019	5.684381394	3.023066453	4.656085766	37.43134263	-3.173342929	12.49121962	6.000688716	5.201567603	4.837164391	4.842782951	4.219429069	5.547290208	-26.39415589	5.043687391	2.447657287	-12.97378417	92.31261678	3.826609893	11.5949006	5.980567293	4.84197099	3.541169097	5.808879805	3.988574885	35.79273543	4.690711996	-13.85804285	5.614724581	4.783327178
GSM525842	Low-risk	4.711364452	4.79522514	42.65662237	4.854561759	1.272753088	5.760977559	41.59444616	4.656085766	-37.14752918	8.522011704	11.9181103	6.071004237	34.19422457	4.837164391	4.941783171	4.257640029	5.669739701	-31.33805016	5.043687391	2.447657287	77.78990105	28.20738698	3.849538376	81.55140596	5.980567293	15.8978498	3.541169097	5.915920437	4.233194056	17.5354197	4.690711996	71.31149254	5.691178918	4.813907016
GSM525843	High-risk	4.711364452	4.764636199	9.367095125	4.837785424	1.242187208	5.684381394	52.00241429	4.656085766	277.9099978	-2.25635988	11.58188616	6.000688716	16.60300255	4.837164391	4.842782951	4.219429069	5.516677835	-40.07964992	5.043687391	2.470581392	65.38038557	81.20939841	3.826609893	65.19892955	6.057008645	5.002533546	3.541169097	5.954149234	3.973286187	5.751082797	4.667369732	59.85723688	5.584142846	4.783327178
GSM525844	Low-risk	4.647029606	4.734047258	72.01467669	4.809824867	3.947267584	5.607785229	23.78169012	4.606757951	694.0157831	6.638375692	25.66509264	5.899121852	12.68280407	4.814040895	4.7814971	4.257640029	5.577902581	-33.63042772	4.961533657	2.470581392	55.04549045	52.49997555	4.208751277	66.86474257	11.60665085	5.403939934	3.518245268	5.694193414	4.137639693	3.836701219	4.636246712	667.521164	6.662148997	5.295539461
GSM525845	High-risk	4.58269476	4.672869376	144.7220913	4.742719529	42.79650101	5.157782761	35.21364337	4.557430136	133.283532	66.60906708	59.64665486	5.961624537	73.63310243	4.767793903	4.70606836	7.222810523	5.547290208	116.4286073	4.838303055	70.92959859	98.20370683	31.30986919	3.864824032	70.89937226	8.426690577	4.968127284	3.403626125	5.587152782	3.938886616	52.90371488	4.566219919	212.881202	42.84798669	4.737457422
GSM525846	High-risk	4.75425435	4.79522514	102.8475109	4.854561759	3.427647624	5.722679476	15.1236667	4.705413582	324.116805	25.03534811	16.12091201	6.10225558	21.72294988	4.860287887	4.95592606	4.318777565	5.700352074	-10.85183604	5.105302692	2.516429601	19.10068701	5.431652397	3.849538376	193.9632192	19.15141235	6.894877947	3.564092926	5.915920437	4.225549707	4.642957732	4.690711996	-47.34970565	5.836442158	4.836841895
GSM525847	High-risk	4.711364452	4.703458317	3.746884569	4.793048532	5.032356322	5.607785229	12.00968211	4.606757951	124.786431	21.50878413	11.4672643	5.961624537	22.91505702	4.837164391	4.757925619	4.257640029	5.577902581	6.363919433	4.961533657	2.470581392	31.8655242	21.08543273	3.788395755	45.13275991	10.49825123	5.189856527	3.49532144	5.694193414	4.137639693	4.581819798	4.636246712	-11.64971737	5.584142846	4.7603923
GSM525848	Low-risk	4.711364452	4.79522514	23.69079966	4.809824867	73.48464448	5.646083312	129.6686288	4.606757951	280.6532166	103.3036721	39.03000209	5.930373194	92.12604652	4.837164391	4.7814971	4.655034013	5.577902581	517.4494963	4.961533657	18.51745449	301.054201	56.37425753	6.784384206	95.03073697	11.60665085	6.443773625	3.49532144	7.024555555	5.880551289	16.82851233	4.636246712	181.75069	5.94347823	4.7603923
GSM525849	High-risk	4.711364452	4.764636199	-11.19194838	4.826601201	1.242187208	5.684381394	5.483687407	4.656085766	190.9140495	-3.761740385	18.37514202	6.000688716	12.68280407	4.837164391	4.790925692	4.188860301	5.608514954	-40.07964992	5.043687391	2.447657287	11.10021737	42.6079479	3.815145652	37.08642456	9.122306887	4.830502236	3.541169097	5.694193414	3.931242267	5.181735781	4.667369732	244.0040728	5.981705398	4.783327178
GSM525850	High-risk	4.711364452	4.734047258	61.10283349	4.837785424	7.691587878	5.684381394	22.17693732	4.656085766	166.4161127	26.31912437	11.80348843	6.031940058	94.19695059	4.814040895	4.833354358	4.257640029	5.608514954	-30.45930543	4.961533657	2.493505496	191.1680943	75.14962404	3.799859996	129.9516796	8.044483814	4.830502236	3.541169097	8.102607634	4.233194056	21.65840916	4.636246712	-10.79389574	5.584142846	4.783327178
GSM525851	High-risk	4.711364452	4.672869376	5.508215001	4.82100909	1.135206628	5.30140057	2.637161614	4.606757951	456.7541059	-1.904849712	12.72810481	5.82880633	3.092454971	4.814040895	4.734354137	3.91374139	5.608514954	-38.76535345	4.961533657	2.447657287	-11.06727302	-4.949436491	8.691269713	91.30940239	5.980567293	4.819033482	3.541169097	5.120761456	4.049729678	6.633761729	4.612904448	-38.8296956	4.873117512	4.737457422
GSM525852	High-risk	4.75425435	4.79522514	10.03189229	4.854561759	2.029258616	5.722679476	38.28941956	4.656085766	-41.91568656	1.155581213	12.72810481	6.031940058	26.3461859	4.860287887	4.91821169	4.288208797	5.669739701	-38.76535345	5.043687391	2.470581392	66.87426505	25.96076193	3.849538376	28.03143179	11.69073634	4.84197099	3.701635898	6.107064423	4.03444098	4.642957732	4.690711996	49.47275827	5.691178918	4.813907016
GSM525853	High-risk	4.711364452	4.734047258	7.082332438	4.809824867	1.242187208	5.607785229	4.734802769	4.606757951	30.16448739	-1.946878102	12.72810481	5.860057673	7.387097358	4.790917399	4.757925619	4.127722765	5.547290208	-39.85041216	4.899918356	2.447657287	7.971093853	29.27338764	3.799859996	26.02939963	20.77961317	6.504940313	10.28841601	5.992378032	4.156750565	3.836701219	4.612904448	50.17575462	5.477106774	4.7603923
GSM525854	High-risk	4.711364452	4.703458317	-11.27982387	4.793048532	1.242187208	5.646083312	68.72241009	4.606757951	143.8667018	-2.370982762	97.5253605	5.930373194	7.975509215	4.814040895	4.757925619	4.219429069	6.634029456	-38.76535345	4.961533657	2.447657287	19.79604779	95.86595232	3.876288273	35.00033762	5.980567293	4.819033482	3.518245268	104.6838408	4.019152281	5.05181767	4.636246712	435.899151	5.94347823	4.783327178
GSM525855	High-risk	4.647029606	4.703458317	15.90044662	4.776272198	217.8243711	5.646083312	70.85061796	4.557430136	71.60313717	120.2449339	25.04613456	6.000688716	29.18890293	5.392128292	4.767354211	5.060070189	5.608514954	0.510715398	4.961533657	2.493505496	48.23706786	64.84877176	3.85335979	53.01862704	8.6483705	4.853439744	3.49532144	8.874829337	16.44121958	4.513039621	4.612904448	68.75931016	6.539822058	4.783327178
GSM525856	Low-risk	4.647029606	4.672869376	54.21415937	4.776272198	1.242187208	5.569487147	15.74264278	4.606757951	215.2285956	17.25627524	33.66569881	5.860057673	27.97387065	4.814040895	4.734354137	4.127722765	5.547290208	-40.12549747	4.961533657	2.447657287	148.2735037	82.40912675	3.864824032	37.44556773	5.980567293	4.84197099	3.518245268	5.663610376	3.870087474	31.22267481	4.612904448	95.75589804	5.94347823	4.7603923
GSM525857	Low-risk	4.711364452	4.79522514	42.90114546	4.826601201	1.242187208	5.760977559	9.732461476	4.656085766	-60.25475339	8.602247721	11.9181103	6.071004237	15.2198526	4.837164391	4.960640356	4.257640029	5.639127327	157.5538607	5.043687391	2.447657287	151.1084361	131.869265	3.849538376	37.80471091	9.000000722	4.830502236	3.541169097	6.030606829	4.049729678	4.585640918	4.667369732	-44.4231013	5.691178918	4.813907016
GSM525858	Low-risk	4.75425435	4.734047258	35.87110643	4.843377536	1.272753088	5.722679476	9.675148877	4.705413582	1492.888458	1.533836721	12.85036813	5.961624537	16.28969234	4.837164391	4.790925692	4.257640029	5.608514954	50.26294969	5.105302692	2.470581392	37.21063262	17.97912973	3.864824032	35.68041724	5.674801882	4.654648009	3.541169097	5.808879805	11.83549924	4.581819798	4.690711996	94.73196858	5.691178918	4.813907016
GSM525859	Low-risk	4.711364452	4.734047258	341.8344521	4.826601201	1.135206628	8.882271277	10.52337535	4.656085766	275.1897029	-1.687066238	10.9247208	6.000688716	31.74123488	4.837164391	4.856925839	4.257640029	5.639127327	-16.62098623	4.961533657	2.409450447	315.4466409	43.78093071	3.822788479	53.95851236	10.56704845	4.819033482	3.518245268	5.587152782	4.03444098	7.466766088	4.667369732	516.3463849	4.934280982	4.783327178
GSM525862	High-risk	4.75425435	4.825814081	46.12197313	4.871338093	1.272753088	5.808850162	11.16145563	4.705413582	389.5643497	2.485206634	11.58188616	6.141319758	11.78108201	4.860287887	5.007783319	4.288208797	5.700352074	-37.94009753	5.105302692	2.470581392	77.53391659	56.16793482	3.918323825	28.32944421	6.347485785	4.853439744	3.564092926	6.183522017	4.267593627	4.75759136	4.714054261	135.1542584	5.759987821	4.836841895
GSM525863	Low-risk	4.75425435	4.79522514	31.72185513	4.854561759	0.684359898	5.722679476	6.381584805	4.656085766	96.53662679	-3.452258606	12.72810481	6.031940058	9.43507629	4.837164391	4.91821169	4.257640029	5.639127327	-40.1942688	5.043687391	2.470581392	8.666454634	36.44119138	3.849538376	71.4953971	15.30641232	11.21477527	3.541169097	5.992378032	4.049729678	8.047576467	4.667369732	-34.96321571	8.841097602	4.783327178
GSM525866	High-risk	4.882924042	4.886991963	261.6652624	4.927259209	1.310960438	5.885446327	28.81755723	4.836954422	46.18824704	-3.238295895	155.55459	6.250699458	7.776824692	4.906534879	5.342498351	4.387557293	5.792189193	-36.39656331	5.228533294	2.516429601	40.28244618	1.538266465	3.937430895	407.9819851	6.385706462	4.89931476	3.587016754	6.267625371	8.364964748	4.849298262	4.791861809	-47.20452162	6.019932567	8.200624049
GSM525867	High-risk	4.647029606	4.734047258	98.01817978	8.39996046	498.3350929	5.684381394	41.38047912	4.656085766	-30.30094423	205.627518	290.013679	5.930373194	32.53597297	4.837164391	4.734354137	7.711910811	5.608514954	3678.485325	4.961533657	132.9393011	171.4038013	12.4886532	19.48676381	192.5266465	9.061153804	4.807564728	3.518245268	23.66172808	4.03444098	4.497755137	4.612904448	38.76734655	5.614724581	4.7603923
GSM525868	Low-risk	4.711364452	4.734047258	72.21335171	4.809824867	0.837189298	5.607785229	2.931366294	4.606757951	327.1809574	-2.879144201	10.9247208	5.899121852	0.096903698	4.814040895	4.7814971	4.158291533	5.547290208	-26.39415589	4.899918356	2.447657287	-2.730584978	13.28337771	35.15456056	28.9178277	5.980567293	4.819033482	3.518245268	5.694193414	4.007685758	3.848164582	4.636246712	-39.65495218	5.515333943	4.737457422
GSM525871	High-risk	4.818589196	4.825814081	0.720911244	4.888114428	1.310960438	5.885446327	17.73330042	4.754741397	13.0174599	-4.17820352	14.21818906	6.172571101	3.161230383	4.883411383	5.139783613	4.318777565	5.730964447	-40.00323733	5.310687029	2.967270321	-1.676081815	62.65563778	3.887752515	14.62851421	12.66918565	4.89931476	3.564092926	6.466415116	4.191150136	2.464918811	4.737396525	79.28133153	5.836442158	4.859776773
GSM525872	Low-risk	4.882924042	4.886991963	68.30862351	4.944035543	1.310960438	5.847148244	42.39682255	4.787626607	1395.584426	1.1364774	12.49121962	6.321014979	12.95026401	4.975905366	5.153926502	4.387557293	5.730964447	-39.98031356	5.310687029	2.516429601	58.57578365	16.8978459	33.07953285	46.378299	8.763032529	4.876377252	3.587016754	6.382311763	4.321104071	4.776696964	4.768519544	133.8628847	13.12254047	4.913291489
GSM525873	High-risk	4.711364452	4.703458317	4.896907259	4.776272198	1.203979858	5.569487147	6.576447644	4.606757951	-65.06111716	14.28754262	10.8177404	5.82880633	3.161230383	4.790917399	4.720211249	4.219429069	5.516677835	-36.54174722	5.166917993	2.432374551	25.39714067	-1.140107959	3.811324238	-0.302672184	5.942346616	4.796095974	3.518245268	5.663610376	4.133817518	4.501576258	4.636246712	-26.46612946	5.446525039	4.783327178
GSM525874	Low-risk	4.75425435	39.4295536	428.8044405	5.251601677	185.1647284	5.722679476	70.2431044	4.656085766	135.018102	253.0928531	32.36665101	6.031940058	143.9597819	5.453790947	4.889925913	6.565582012	5.639127327	451.6429778	5.043687391	45.59846319	240.1260781	19.86660043	7.239132453	112.1549891	16.26957336	6.179992284	3.541169097	6.344082965	4.248482755	5.812220732	4.690711996	141.7715935	5.836442158	4.783327178
GSM525875	High-risk	4.882924042	5.009347727	-13.69831013	4.960811878	1.310960438	6.009915095	6.908860724	4.787626607	-100.9904056	-3.303248861	19.33796569	6.2819508	-2.470711679	4.929658374	5.559355977	4.517474557	5.85341394	-39.92682475	5.37230233	2.516429601	-10.47507016	-0.062644924	3.941252308	7.483857467	104.4981826	4.910783514	3.587016754	6.986326758	4.351681467	4.127106409	4.815204074	-47.09754391	6.058159735	4.966806205
GSM525876	Low-risk	4.711364452	4.764636199	169.2966625	4.837785424	1.417941017	5.722679476	45.80119099	4.656085766	170.3590121	46.91303534	12.72810481	6.031940058	27.50008448	4.837164391	4.889925913	4.555685517	5.577902581	-33.97428435	5.043687391	2.470581392	131.15311	57.42497503	3.826609893	57.84795652	11.69073634	7.181596796	3.518245268	5.87769164	4.233194056	4.555071951	4.690711996	278.7794681	5.652951749	4.813907016
GSM525877	Low-risk	4.818589196	4.978758786	48.02466848	4.960811878	618.7035282	6.909920032	43.35967423	4.836954422	677.3425148	216.2186722	12.49121962	6.399143336	70.91265281	5.507745771	5.384927017	8.231579866	5.822801567	-36.8779626	5.228533294	2.539353705	447.7524018	57.99809366	3.964180791	103.6883799	12.92908625	6.191461038	3.564092926	6.344082965	5.05878376	6.370104386	4.737396525	-43.85000645	6.409849685	4.890356611
GSM525878	Low-risk	4.882924042	4.948169845	30.07132422	4.910482874	5.093488082	5.923744409	35.47346049	4.836954422	598.996493	95.04318311	18.21467141	6.321014979	31.21395672	5.476914443	5.177497983	19.72543663	5.792189193	34.78940117	5.228533294	2.493505496	254.5834693	42.15709457	3.929788067	58.85661394	6.057008645	4.887846006	3.564092926	7.024555555	4.305815373	7.138149689	4.737396525	-45.75268134	23.84908395	4.890356611
GSM525879	Low-risk	4.647029606	4.703458317	96.29123541	4.759495863	0.623228139	7.51311483	32.04616702	4.557430136	619.100695	8.468521026	10.29812127	5.82880633	98.46866784	4.790917399	4.649496805	4.219429069	5.669739701	-38.80355975	4.961533657	2.386526342	200.7999873	340.7251582	3.864824032	29.52149389	8.763032529	4.864908498	3.472397611	5.694193414	3.854798776	4.501576258	4.589562183	-40.00645035	6.134614072	4.683942706
GSM525880	High-risk	4.92581394	5.10111455	44.35300135	4.977588212	2.846895905	6.009915095	5.861950566	4.836954422	321.0755764	0.261522741	25.24481246	6.360079157	3.635016554	4.95278187	6.007214119	4.418126061	5.730964447	-37.49690454	5.433917631	2.516429601	101.2716997	81.36987163	5.129712013	1.661153253	6.423927138	4.910783514	3.609940583	6.55051847	4.366970166	3.278817566	4.815204074	-33.30506129	13.65772083	4.989741083
GSM525881	High-risk	4.75425435	4.79522514	0.957792994	4.871338093	1.272753088	5.722679476	6.580268484	4.705413582	5.208073937	2.038177398	13.08725332	6.031940058	11.53654721	4.860287887	4.95592606	4.288208797	5.700352074	13.79122272	5.105302692	2.470581392	33.8828346	24.26433077	3.838074135	32.34114987	16.16255547	4.887846006	3.564092926	5.915920437	4.084129249	3.928408121	4.714054261	83.92722041	5.836442158	4.813907016
GSM525882	High-risk	4.882924042	120.1767106	30.65206658	6.9627878	44.77564173	5.885446327	9.778311556	4.836954422	-10.48711076	131.3251457	12.37659776	6.399143336	17.91737709	5.561700595	5.399069906	6.13761926	5.76157682	176.5118231	5.228533294	118.9173905	45.31043952	15.90061948	3.914502411	95.03073697	10.01667071	4.853439744	3.587016754	6.588747267	4.294348849	4.71555903	4.768519544	-47.17395656	8.397662447	4.890356611
GSM525883	Low-risk	4.882924042	4.886991963	421.9272284	4.944035543	1.310960438	5.885446327	11.04683043	4.787626607	510.770299	-2.970842506	12.49121962	6.211635279	3.49746573	4.906534879	5.125640724	4.349346333	5.792189193	-39.98031356	5.228533294	2.493505496	-9.271561114	41.37765323	3.90303817	17.13487508	6.263400297	5.075168987	8.928268842	6.183522017	4.206438834	4.684990062	33.02044037	931.0760218	18.45905319	4.890356611
GSM525884	Low-risk	4.75425435	6.32467219	-10.77549498	4.837785424	1.272753088	5.722679476	23.70909416	4.656085766	1314.04435	11.52895195	97.5253605	6.000688716	30.9541385	4.837164391	4.91821169	4.257640029	5.700352074	92.85532475	5.043687391	2.470581392	244.2103675	46.32175666	3.971823619	47.2264882	8.594861553	4.864908498	3.518245268	5.992378032	4.248482755	4.581819798	4.690711996	-47.34970565	5.981705398	4.836841895
GSM525885	Low-risk	4.75425435	4.79522514	-4.08549588	4.854561759	1.494355717	5.808850162	59.57149831	4.705413582	705.3248743	24.37435616	55.76479437	6.10225558	20.57669302	4.860287887	4.970068949	4.257640029	5.639127327	244.8246744	5.043687391	2.470581392	50.38428082	94.09310534	6.257029096	77.64667911	6.347485785	4.864908498	3.541169097	6.068835626	4.084129249	3.943692605	4.690711996	489.4109271	6.539822058	4.813907016
GSM525886	Low-risk	4.711364452	4.734047258	118.6689195	4.826601201	2.487746816	5.684381394	45.57958227	4.656085766	1757.933822	-4.239335723	19.8423019	6.000688716	-1.568989612	4.814040895	4.880497321	4.188860301	5.608514954	80.23960691	5.043687391	2.447657287	-3.105010013	7.903704112	3.876288273	41.93103673	5.827684587	4.853439744	3.518245268	5.808879805	4.233194056	2.384675272	4.636246712	103.1297184	39.74394061	4.783327178
GSM525887	High-risk	4.58269476	4.734047258	10.57824859	4.759495863	2.946235015	5.569487147	16.73988202	4.557430136	288.9898507	4.899928662	9.801426526	5.860057673	3.635016554	4.790917399	4.70606836	4.219429069	5.516677835	122.0754974	4.899918356	2.447657287	2.366180306	83.76168673	3.788395755	13.84145577	5.942346616	4.788450138	3.449473782	5.839462843	4.145284042	2.163050259	4.589562183	508.5217299	5.614724581	4.683942706
GSM525888	Low-risk	4.818589196	4.79522514	1.443018515	4.888114428	1.272753088	5.847148244	6.912681564	4.754741397	241.476385	-0.873243782	27.59838142	6.141319758	8.174193739	4.883411383	5.111497836	4.288208797	5.700352074	-39.7510758	5.105302692	2.447657287	39.0407305	29.72806176	3.849538376	17.5704317	6.17931481	4.853439744	3.541169097	6.183522017	4.279060151	9.201554983	4.714054261	300.1062376	6.019932567	4.836841895
GSM525889	Low-risk	4.75425435	4.79522514	-14.37456932	4.888114428	1.272753088	5.847148244	6.813339724	4.705413582	13.91148941	-2.48178488	67.15820775	6.211635279	6.829252351	4.883411383	5.248212426	4.349346333	5.700352074	-26.27189575	5.105302692	2.470581392	1.804542753	113.7319706	3.876288273	31.69927696	9.183459969	4.876377252	3.564092926	6.183522017	4.259949278	9.950494683	4.714054261	130.0269698	10.9053647	4.859776773
GSM525890	High-risk	4.818589196	4.825814081	116.4834943	4.871338093	1.310960438	5.808850162	13.01456303	4.705413582	-22.86598088	9.374041787	11.13868162	6.10225558	9.992921297	4.860287887	5.0313548	4.288208797	5.700352074	-34.36398854	5.105302692	2.470581392	45.20346094	7.838750667	3.876288273	45.54539249	9.366919215	4.574366731	3.564092926	6.107064423	4.084129249	4.230276673	4.714054261	-42.55863273	5.759987821	4.836841895
GSM525891	High-risk	4.647029606	4.64992767	52.68971069	4.793048532	16.20418545	5.607785229	31.51507026	4.557430136	998.2303368	32.54314682	14.87535441	6.000688716	74.19094744	10.98030646	4.673068287	51.64687258	5.639127327	676.4488038	4.838303055	2.447657287	244.3402701	97.11917174	23.95017518	41.54132818	9.000000722	5.419231606	3.426549954	7.445072323	4.080307074	15.06697559	4.589562183	152.8514272	7.671346246	4.714522544
GSM525892	Low-risk	4.818589196	4.886991963	-8.685586641	4.904890763	160.7043829	5.885446327	161.1408878	4.787626607	330.2603924	188.5296049	85.5588378	6.172571101	69.84281306	4.906534879	5.191640872	7.115819835	5.730964447	2979.684592	5.310687029	54.72989812	450.7745467	49.09565086	4.258429657	75.1326769	6.057008645	4.876377252	3.564092926	15.47311973	4.279060151	14.92559411	4.714054261	-20.88800629	6.096386904	4.859776773
GSM525893	Low-risk	4.818589196	5.330531607	70.01646451	4.944035543	222.4780263	5.847148244	17.79061302	4.787626607	208.4125758	215.1794248	17.29005504	6.211635279	51.38807754	15.70520745	5.073783466	79.59436871	5.669739701	1576.550852	5.166917993	21.21485745	139.9635603	23.73324083	8.316771156	87.71797065	11.84361904	4.89931476	3.564092926	8.760142945	4.294348849	5.861895304	4.737396525	81.11523504	6.058159735	4.890356611
GSM525894	Low-risk	4.818589196	4.856403022	22.27715051	4.910482874	1.272753088	6.009915095	11.82246095	4.836954422	840.6289812	5.786345609	73.37071283	6.250699458	13.08781483	4.883411383	5.342498351	4.418126061	5.730964447	-39.98031356	5.228533294	2.493505496	113.5436713	56.65317527	45.88891204	23.33200516	7.830448027	4.876377252	3.587016754	6.267625371	4.321104071	24.4592908	4.768519544	1397.552303	15.60730642	4.890356611
GSM525895	Low-risk	4.539804862	4.672869376	27.20199851	4.658837856	2.892744725	5.30140057	10.13364968	4.524544926	-20.24502258	57.14503786	9.503409678	5.695988124	8.074851477	4.814040895	4.489210734	3.974878926	5.493718555	68.78536037	4.838303055	2.447657287	69.85820335	280.8953935	6.367850097	55.87648974	11.30088544	6.726669556	3.426549954	5.189573291	3.698089619	3.645645173	4.566219919	-37.64529959	5.217162028	4.615138071
GSM525896	Low-risk	4.75425435	4.79522514	-14.40895538	4.854561759	1.272753088	5.760977559	11.82246095	4.705413582	256.6596041	-3.979523859	98.94667163	6.071004237	11.53654721	4.860287887	4.91821169	4.257640029	5.639127327	-40.05672614	5.105302692	2.470581392	-0.006451809	49.84452587	3.90303817	26.02939963	6.102873457	4.853439744	3.541169097	6.030606829	4.603944988	3.928408121	4.690711996	574.3206595	6.578049227	4.813907016
GSM525897	Low-risk	4.711364452	4.64992767	83.95810171	4.776272198	1.104640748	5.760977559	58.76148023	4.606757951	770.3979965	-3.956599283	21.22540573	5.860057673	12.16316763	4.790917399	4.663639694	4.158291533	5.463106182	148.0252113	4.899918356	2.409450447	33.23714245	75.18783194	3.918323825	34.32025799	7.379444046	4.853439744	3.49532144	5.694193414	4.317281897	4.471007291	4.667369732	81.11523504	57.14494771	4.737457422
GSM525898	Low-risk	4.818589196	4.825814081	126.9865254	4.888114428	1.272753088	5.971617012	24.00329884	4.787626607	1706.683771	41.7855718	81.30254588	6.211635279	37.10571701	4.883411383	5.087926355	4.318777565	5.730964447	-38.4979094	5.166917993	2.493505496	250.3196086	159.3216477	3.918323825	64.64875278	12.3328437	4.876377252	3.564092926	6.344082965	4.88296373	4.696453425	4.768519544	-38.92903204	39.20111482	4.859776773
GSM525899	Low-risk	4.75425435	4.79522514	309.8706986	4.854561759	1.272753088	5.885446327	17.51551254	4.754741397	1246.312063	0.208032063	20.35427956	7.782015253	60.44350677	4.860287887	5.0313548	4.800235661	5.700352074	-32.77460676	5.105302692	2.493505496	188.7878209	105.6242523	3.876288273	146.8619741	8.205010655	4.876377252	3.541169097	6.183522017	4.24466058	4.746127997	4.690711996	657.6104438	6.29516818	4.836841895
GSM525900	High-risk	4.75425435	4.79522514	55.00885944	4.871338093	124.3768346	5.760977559	47.61991082	4.705413582	555.7545017	93.15190557	29.42468981	6.000688716	21.52426536	5.476914443	4.880497321	10.53187966	5.639127327	104.683993	5.105302692	4.396206164	186.2509002	79.9103295	318.107327	48.51787535	9.000000722	5.816815076	3.587016754	8.760142945	4.252304929	4.627673249	4.714054261	729.9732197	7.097938718	4.813907016
GSM525901	Low-risk	4.711364452	4.703458317	6.585644897	4.793048532	1.242187208	5.722679476	38.159511	4.606757951	195.1931651	15.31150703	11.24566202	5.930373194	42.2027392	4.814040895	4.809782877	4.188860301	5.547290208	-40.12549747	4.899918356	2.470581392	281.6375884	132.9467281	3.799859996	48.95343197	11.60665085	6.141763104	3.518245268	5.839462843	3.99239706	4.543608588	4.667369732	83.92722041	5.545915677	4.737457422
GSM525902	High-risk	4.711364452	4.734047258	64.09060008	4.82100909	1.242187208	5.416294817	3.932426371	4.656085766	215.2285956	6.535215099	10.9247208	5.930373194	7.677482431	39.34512806	4.856925839	8.537267546	5.639127327	34.24687181	5.043687391	2.447657287	9.491717978	-6.653509235	3.799859996	-8.219104685	5.942346616	4.853439744	3.49532144	5.770651008	4.164394914	4.516860742	6.558093158	352.5405954	5.652951749	4.813907016
GSM525903	Low-risk	4.711364452	4.734047258	99.49295971	4.809824867	2.709349445	5.684381394	10.93220523	4.606757951	460.7428529	21.65397311	39.63367724	5.961624537	88.11414749	4.814040895	4.833354358	4.257640029	5.639127327	82.83763481	4.961533657	2.447657287	271.726787	62.03284886	3.933609481	46.79857293	6.102873457	4.84197099	3.49532144	5.808879805	4.019152281	27.39773278	4.690711996	-24.2119564	8.183590303	4.7603923
GSM525904	Low-risk	4.647029606	6.248199838	399.4349242	4.742719529	1.173413978	5.454592899	20.49576773	4.557430136	102.5197473	76.71116366	11.03170121	6.946041834	50.59333945	4.767793903	4.852211543	4.188860301	5.577902581	-36.19024933	4.899918356	3.364621465	184.7723034	81.43864586	3.895395342	53.95851236	9.122306887	5.530096227	3.472397611	15.26668422	4.183505787	49.37682028	4.636246712	258.7440722	8.130072268	4.7603923
GSM525905	High-risk	4.818589196	4.856403022	0.377050639	4.927259209	1.310960438	5.847148244	4.559044129	4.754741397	176.3726978	-0.999328951	12.26197589	6.141319758	1.808647283	4.883411383	5.0313548	4.288208797	5.730964447	-38.73478842	5.166917993	2.493505496	-12.35865733	38.1987552	3.887752515	129.9516796	9.122306887	4.876377252	3.587016754	6.068835626	4.259949278	4.654421095	4.714054261	-47.24272794	5.759987821	4.859776773
GSM525906	High-risk	4.647029606	4.672869376	38.3010547	4.776272198	1.203979858	5.454592899	34.75896341	4.557430136	195.1931651	64.17142047	11.9181103	5.82880633	37.10571701	4.767793903	4.720211249	4.219429069	5.577902581	-32.31613125	4.838303055	2.447657287	204.9874347	78.66475167	5.28638998	68.56876231	11.5302095	4.887846006	3.518245268	5.518340947	7.504975474	10.73382447	4.589562183	152.8514272	5.377716136	4.661007827
GSM525907	High-risk	4.818589196	4.825814081	10.46362839	4.888114428	1.272753088	5.760977559	19.89589585	4.754741397	199.5410522	12.99230407	29.19544608	6.10225558	22.91505702	4.883411383	4.904068802	4.288208797	5.669739701	5.003775414	5.105302692	2.447657287	118.9804757	67.16799184	4.048251896	28.32944421	6.141094133	4.853439744	3.564092926	5.915920437	4.095595772	4.658242216	4.714054261	104.2071367	6.019932567	4.836841895
GSM525908	Low-risk	4.647029606	4.703458317	100.6659064	4.793048532	101.0397853	5.722679476	109.1583597	4.606757951	372.3485507	201.8869913	15.69299038	5.961624537	154.7498799	8.475261074	4.602353843	14.64337895	5.608514954	326.5632169	4.961533657	3.089532211	500.1413415	68.61607159	26.90794949	120.2930206	9.000000722	8.760461922	3.923232909	5.954149234	17.17125492	12.37308534	4.589562183	46.68369669	5.94347823	4.737457422
GSM525909	Low-risk	4.711364452	4.734047258	10.92975054	4.793048532	1.135206628	5.646083312	93.90174562	5.034265682	277.9099978	-3.979523859	11.68886657	5.961624537	3.222364083	4.814040895	4.809782877	4.219429069	5.608514954	-38.76535345	5.043687391	2.409450447	-15.10571448	39.36027563	3.876288273	10.54803646	25.32787365	5.308366984	3.541169097	5.915920437	3.957997489	3.848164582	4.636246712	220.3390763	5.347134401	4.783327178
GSM525910	High-risk	4.647029606	4.64992767	-1.162680737	4.776272198	1.104640748	5.569487147	17.46966246	4.557430136	584.2870332	-2.271642931	13.20951664	5.766303645	7.295396809	4.790917399	4.673068287	4.097153997	5.577902581	-40.14842125	4.838303055	2.432374551	-6.505400645	141.0659087	3.784574341	23.33200516	8.594861553	4.53996047	3.518245268	6.267625371	4.022974456	4.555071951	4.589562183	-18.8554299	5.691178918	4.683942706
GSM525911	High-risk	4.75425435	4.79522514	-14.37456932	4.854561759	1.135206628	5.722679476	5.025186608	4.656085766	1078.203951	-3.788485724	24.63349585	6.031940058	1.869780982	4.860287887	4.889925913	4.127722765	5.669739701	-39.41486043	5.043687391	2.470581392	-12.24021676	139.6292913	3.826609893	11.5949006	12.16467272	4.830502236	3.541169097	5.915920437	4.217905358	3.3399555	4.690711996	-47.34970565	26.95313003	4.813907016
GSM525912	Low-risk	4.75425435	4.825814081	285.2502792	4.854561759	1.272753088	5.808850162	3.493029772	4.705413582	62.71633103	-2.477964117	10.29812127	6.031940058	3.428690318	4.860287887	4.880497321	4.257640029	5.669739701	-34.03541442	5.105302692	2.447657287	11.11167936	13.94819532	24.44313757	111.2838759	6.90550766	4.876377252	3.564092926	5.915920437	4.084129249	4.581819798	4.690711996	-47.31914059	5.691178918	4.813907016
GSM525913	Low-risk	4.647029606	6.286436014	5.294257292	4.776272198	1.203979858	5.760977559	18.42869329	4.557430136	118.1996495	41.88109086	10.71840145	5.930373194	19.30052704	4.767793903	4.805068581	4.127722765	5.547290208	-16.62098623	4.961533657	8.339152126	169.6348341	95.71312068	3.773110099	29.52149389	12.84500076	4.84197099	3.472397611	5.87769164	4.405191911	4.543608588	4.667369732	-47.45668335	5.515333943	4.783327178
GSM525914	Low-risk	4.75425435	7.624702183	-14.42423807	4.837785424	1.173413978	5.722679476	28.28263963	4.705413582	375.7412781	-0.78536624	11.13868162	6.000688716	3.986535326	4.837164391	4.842782951	4.257640029	11.08047666	-37.74142481	5.043687391	2.470581392	-6.493938654	163.5321592	3.838074135	57.35126915	6.102873457	7.108961354	3.518245268	5.992378032	4.049729678	3.210037389	4.667369732	-47.34970565	5.981705398	4.813907016
GSM525915	Low-risk	4.647029606	6.087607897	24.03466027	4.776272198	1.242187208	5.607785229	21.25229405	4.606757951	210.674394	33.63970571	14.08828428	5.961624537	37.10571701	4.790917399	4.81921147	4.188860301	5.884026313	73.56114696	4.961533657	2.432374551	128.0851171	51.33463433	3.822788479	32.99066412	12.75327114	4.796095974	3.49532144	5.992378032	31.15659161	4.543608588	4.667369732	-29.5226353	9.315114491	4.737457422
GSM525916	Low-risk	4.647029606	4.672869376	129.2521847	4.759495863	1.203979858	5.569487147	19.98759601	4.557430136	186.6884228	18.04717312	22.87596059	5.860057673	5.362043564	4.767793903	4.753211322	4.219429069	5.577902581	87.29248854	4.961533657	2.447657287	74.02654737	49.34018147	3.864824032	5.749272353	8.885338693	4.845793908	3.472397611	5.732422211	6.369789631	4.459543928	4.667369732	-1.158261058	8.130072268	4.783327178
GSM525917	High-risk	5.354712914	4.64992767	41.83517759	4.70916686	1.203979858	5.760977559	10.56922543	4.557430136	197.363288	11.82315068	10.71840145	5.727239467	11.65881461	4.767793903	4.635353917	4.036016462	5.463106182	-36.14440178	4.961533657	2.608126018	148.9268372	100.3286361	3.773110099	17.79203068	9.183459969	4.788450138	3.449473782	5.732422211	4.099417947	4.253203399	4.612904448	536.4123458	5.981705398	5.020320921
GSM525918	Low-risk	4.539804862	4.917580904	17.21857894	4.988772435	150.755189	5.377996735	10.66856727	4.524544926	519.5195621	91.12690134	10.71840145	5.664736781	67.25227255	9.192089446	4.550496585	14.75036964	5.516677835	292.33802	4.715072453	36.91022761	168.954756	53.80286525	11.59172282	162.0529662	16.16255547	11.48237953	3.449473782	5.663610376	4.710965875	7.738065673	4.542877654	278.7794681	5.408297871	4.638072949
GSM525919	High-risk	4.75425435	4.79522514	575.1706174	4.854561759	6.07159624	5.569487147	11.20348487	4.705413582	-85.31050346	40.41773875	12.03273216	6.071004237	7.578140169	5.453790947	4.970068949	4.983648269	23.2565481	25.59696716	5.105302692	9.470074611	20.88111626	-5.629537272	3.872466859	13.45174722	5.644225341	4.84197099	3.541169097	6.068835626	4.259949278	4.627673249	4.690711996	-44.53772027	5.691178918	4.813907016
GSM525920	Low-risk	4.818589196	4.825814081	6.386969881	4.888114428	165.3274723	5.847148244	83.34858557	5.691969882	283.4117179	154.5859491	41.18489315	6.141319758	39.26067991	5.507745771	5.0313548	8.116946986	5.700352074	1692.835525	5.105302692	12.25153262	276.1855014	23.07606479	3.918323825	163.2755812	11.76717769	5.396294098	3.564092926	6.14529322	32.43319791	24.31026708	4.714054261	-27.17676707	8.787579566	4.836841895
GSM525921	Low-risk	4.75425435	4.764636199	72.11019353	4.826601201	1.272753088	5.760977559	35.68360669	4.656085766	195.1931651	-1.610650984	15.97572432	6.000688716	10.68831713	4.837164391	4.790925692	4.257640029	5.639127327	-34.42511861	5.043687391	2.470581392	10.97413547	79.07357629	3.891573928	45.54539249	8.709523582	4.562897978	3.541169097	5.732422211	8.567539999	14.6313678	4.667369732	366.8221189	9.819713115	4.783327178
GSM525922	High-risk	4.647029606	4.703458317	-10.64177142	4.759495863	2.365483296	5.224804405	26.37604047	4.557430136	158.6907808	4.582805358	20.35427956	5.860057673	66.74027782	4.860287887	4.673068287	4.158291533	5.432493808	-7.764767592	4.961533657	2.432374551	161.5197445	72.13119922	19.75044137	19.61831192	5.90412594	4.807564728	3.518245268	38.64741656	4.11852882	23.77913127	4.636246712	642.9927046	5.446525039	4.683942706
GSM525923	High-risk	4.818589196	4.825814081	14.58995565	4.927259209	1.310960438	5.847148244	5.135990968	4.754741397	437.2459235	7.601207893	11.24566202	6.141319758	4.727781432	4.883411383	5.021926207	4.219429069	5.730964447	-38.70422338	5.166917993	2.493505496	25.53850523	64.16867098	14.12532019	18.24286998	11.84361904	4.876377252	3.587016754	6.14529322	4.294348849	4.711737909	4.737396525	1545.319078	5.94347823	4.859776773
GSM525924	Low-risk	4.75425435	4.886991963	20.5119994	4.871338093	1.524921597	5.847148244	16.89271562	4.705413582	210.674394	12.08296254	18.8489124	6.250699458	12.8203549	4.860287887	6.195785968	4.318777565	5.76157682	-40.02616111	5.577686666	2.493505496	64.97157457	36.90732787	3.90303817	65.19892955	11.30088544	4.876377252	3.564092926	6.344082965	4.516034973	55.68931203	4.714054261	-27.17676707	6.211068409	4.836841895
GSM525925	High-risk	4.647029606	4.703458317	573.6576307	4.793048532	1.792373047	5.263102487	5.869592246	4.606757951	-100.7840911	10.11526975	11.13868162	5.797554988	-0.506791584	4.767793903	4.74378273	4.219429069	5.493718555	6.715417325	4.961533657	62.97493435	-9.244816469	-7.062333862	3.776931513	-5.361241987	28.64542835	4.796095974	3.518245268	5.954149234	4.133817518	7.027337183	4.636246712	-5.582553269	5.515333943	4.783327178
GSM525926	Low-risk	4.711364452	4.734047258	15.91190864	4.826601201	1.242187208	5.722679476	6.098842646	4.656085766	12.12343039	-0.097628953	11.36028389	5.961624537	19.47628643	4.837164391	4.767354211	4.257640029	6.343211911	-33.97428435	5.043687391	2.432374551	54.31956436	91.1702003	3.868645445	46.378299	10.3606568	4.864908498	3.518245268	5.694193414	4.217905358	4.161496497	4.667369732	-34.46653351	5.584142846	4.783327178
GSM525927	Low-risk	4.75425435	4.79522514	10.64702071	4.854561759	166.5042586	5.808850162	37.83856045	4.705413582	506.4376944	130.0986809	26.50565298	6.10225558	118.2989116	11.1113396	4.842782951	11.47951146	5.975863433	637.6082867	5.043687391	3.746689872	401.1823328	39.72707156	13.7393574	80.22945342	6.102873457	4.89931476	3.541169097	7.942046686	4.198794485	4.684990062	4.690711996	-14.3852901	5.691178918	4.813907016
GSM525928	High-risk	4.711364452	4.764636199	-6.316769139	4.826601201	1.135206628	5.808850162	20.24359229	4.656085766	629.3629312	5.904789253	11.4672643	6.071004237	12.8203549	4.837164391	4.866354432	4.257640029	5.639127327	-38.76535345	5.043687391	2.447657287	35.93071031	75.88321589	20.66758069	23.33200516	6.102873457	4.830502236	3.541169097	5.87769164	4.198794485	4.612388765	4.690711996	-42.96361976	5.981705398	4.813907016
GSM525929	High-risk	4.647029606	4.703458317	174.0228355	4.759495863	1.203979858	5.607785229	4.551402449	4.557430136	624.2127099	-2.027114118	11.58188616	5.899121852	3.49746573	4.790917399	4.720211249	4.127722765	5.608514954	18.76568203	4.899918356	2.432374551	-10.36045025	-2.164079922	6.321993131	78.28855202	5.391968877	4.796095974	3.518245268	5.694193414	4.156750565	14.65047341	4.612904448	67.09351447	5.545915677	4.737457422
GSM525930	Low-risk	4.647029606	4.703458317	32.10392247	4.793048532	25.89356939	5.684381394	28.23678955	4.606757951	147.4963088	88.75038694	11.68886657	5.961624537	46.04652055	5.392128292	4.795639988	4.318777565	5.577902581	160.3582026	4.899918356	2.470581392	165.2181469	69.68207225	7.430203145	69.14950446	13.46417572	4.887846006	3.49532144	5.992378032	4.191150136	8.4373308	4.612904448	48.76212066	5.721760653	4.7603923
GSM525931	High-risk	4.58269476	4.672869376	-2.595433258	4.759495863	1.203979858	5.454592899	3.878934611	4.557430136	-70.73094533	-2.019472593	10.71840145	5.797554988	21.33322255	4.767793903	4.658925398	3.852603854	5.577902581	-38.83412478	4.776687754	2.432374551	3.604075323	13.23370742	3.738717375	97.33078155	21.35292331	4.834325154	3.472397611	5.556569744	3.950353139	4.516860742	4.667369732	248.1456382	5.477106774	4.661007827
GSM525932	Low-risk	4.711364452	5.934663192	19.87776762	4.742719529	1.203979858	5.722679476	3.084199893	4.557430136	-98.7515112	1.763082483	10.71840145	5.82880633	3.031321272	4.767793903	4.682496879	4.127722765	10.55241323	-40.14842125	4.838303055	2.363602238	-11.36146412	86.7151581	3.765467272	11.41914969	105.9505683	8.561670187	3.49532144	5.418946074	4.091773598	15.5255101	4.589562183	-47.52545473	5.446525039	4.737457422
GSM525933	High-risk	4.647029606	4.672869376	213.7119907	4.804232755	1.203979858	5.923744409	125.8134012	4.557430136	960.2684684	33.08187436	58.32468269	5.930373194	206.2244548	4.790917399	4.720211249	4.158291533	5.608514954	-20.90773227	4.899918356	2.585201914	608.7398845	139.782123	69.98292631	79.57993917	5.942346616	4.93754394	3.518245268	5.87769164	4.206438834	20.45475608	4.636246712	5.260401218	14.69749981	4.737457422
GSM525934	High-risk	4.75425435	4.764636199	-10.92832192	4.837785424	1.272753088	5.684381394	47.77274442	4.656085766	1526.693472	33.38371461	10.9247208	6.071004237	134.8661441	4.860287887	4.81921147	4.219429069	8.570262061	347.668373	5.043687391	2.470581392	568.7681016	46.74968524	3.90303817	66.30692445	7.333579235	4.84197099	3.541169097	5.518340947	4.217905358	17.64241108	4.667369732	-34.84095547	5.721760653	4.7603923
GSM525935	High-risk	4.75425435	4.79522514	-0.199871043	4.854561759	1.135206628	5.569487147	4.49026901	4.656085766	603.9709649	-2.264001406	77.23729041	6.071004237	3.092454971	4.860287887	4.91821169	4.257640029	5.700352074	-40.05672614	5.105302692	2.447657287	-12.97378417	51.45689964	3.85335979	34.65647713	15.30641232	4.574366731	3.541169097	6.986326758	4.068840551	2.965485651	4.690711996	36.88759545	5.867023893	4.836841895
GSM525936	High-risk	4.711364452	4.734047258	-12.52918407	4.809824867	1.135206628	5.569487147	4.035589051	4.606757951	1163.916164	-2.306029796	25.45113182	5.860057673	12.68280407	4.814040895	4.734354137	4.127722765	5.639127327	-34.42511861	4.961533657	2.447657287	11.50902838	22.64049463	3.880109687	14.82718916	5.980567293	4.819033482	3.609940583	5.839462843	4.022974456	3.871091307	4.636246712	-38.73800043	14.21583749	4.737457422
GSM525937	Low-risk	4.647029606	4.703458317	80.33228266	4.793048532	2.319634476	5.569487147	5.995679966	4.557430136	28.15483132	16.80924601	11.68886657	5.930373194	3.031321272	4.767793903	4.7814971	4.158291533	5.516677835	-40.00323733	4.899918356	2.409450447	-0.625399317	1.114158675	3.85335979	-0.302672184	5.90412594	4.811387646	3.472397611	5.915920437	4.107062296	14.08494751	4.636246712	-47.38791197	5.545915677	4.714522544
GSM525938	Low-risk	4.647029606	4.734047258	-11.18048636	4.793048532	1.203979858	5.760977559	3.088020733	4.606757951	166.4161127	-3.521032335	10.00010443	5.961624537	17.09207215	4.790917399	4.856925839	4.219429069	71.08838122	-38.80355975	4.961533657	2.432374551	-5.294250274	185.5857643	3.841895548	67.43020203	6.018787969	146.4199156	3.518245268	5.808879805	4.007685758	6.580266036	4.667369732	-47.34970565	29.84310397	4.7603923
GSM525940	Low-risk	4.882924042	4.588749788	154.5182979	4.70916686	1.203979858	5.492890982	3.760488571	4.557430136	666.4231288	-0.999328951	12.72810481	5.766303645	10.33679836	4.744670407	4.70606836	4.036016462	5.463106182	-36.49589967	4.899918356	2.409450447	13.28945763	49.89037536	3.738717375	16.27904454	5.865905264	4.776981385	3.472397611	5.663610376	3.824221379	4.390763752	4.636246712	32.06595748	99.08779698	6.465218256
GSM525941	High-risk	4.818589196	4.79522514	1.07623387	4.888114428	1.272753088	5.808850162	36.22998681	4.754741397	259.2499973	-2.29838827	12.26197589	6.10225558	42.8828516	4.883411383	5.007783319	4.219429069	5.730964447	-40.30888768	5.166917993	2.493505496	16.28485791	187.7254073	3.90303817	18.01362965	10.3606568	4.876377252	3.564092926	6.221750814	4.279060151	3.981903814	4.714054261	-34.84095547	5.759987821	4.836841895
GSM525942	Low-risk	4.647029606	4.703458317	-4.265067529	4.776272198	5.093488082	5.760977559	17.63777942	4.557430136	608.9836432	0.341758757	11.13868162	5.797554988	22.11267721	4.790917399	4.673068287	4.318777565	7.766687265	11.83506054	4.899918356	2.432374551	89.66834428	49.3287191	5.362818257	38.89742312	9.000000722	4.84197099	3.49532144	5.663610376	3.908309219	3.821416736	4.589562183	90.70502213	6.7080216	4.737457422
GSM525943	High-risk	4.647029606	4.672869376	-12.39928118	4.742719529	1.203979858	5.531189064	3.875113771	4.557430136	85.07471001	-0.349799292	11.03170121	5.961624537	25.01652794	4.767793903	4.611782436	4.06658523	5.547290208	-39.80456461	4.838303055	2.432374551	11.8108608	20.2601419	3.799859996	104.513645	8.946491775	4.78462722	3.49532144	11.3138266	3.977108361	13.37804014	4.589562183	-28.87312781	5.347134401	4.737457422
GSM525944	Low-risk	4.58269476	4.64992767	31.52700078	4.70916686	2.709349445	5.684381394	18.89101493	4.524544926	135.018102	34.02178198	25.45113182	5.766303645	24.36698238	4.767793903	4.526925103	4.158291533	5.516677835	-33.14138717	4.776687754	2.409450447	222.9483744	60.4204751	3.872466859	53.95851236	12.41692919	4.788450138	3.49532144	5.808879805	4.003863583	24.11538991	4.542877654	-14.65273437	5.446525039	4.683942706
GSM525945	Low-risk	4.711364452	4.703458317	34.37340246	4.742719529	3.473496444	5.607785229	5.434016487	4.557430136	-90.01753062	16.0107066	29.19544608	5.899121852	3.092454971	4.767793903	4.70606836	4.097153997	5.516677835	108.8561201	4.899918356	2.432374551	125.1775921	61.37185203	3.799859996	6.314731818	8.946491775	4.776981385	3.449473782	5.663610376	4.183505787	3.294102049	4.667369732	-6.866285724	5.905251061	4.737457422
GSM525946	Low-risk	4.647029606	4.672869376	180.6326005	4.725943194	1.203979858	8.757802509	21.53503621	4.557430136	32.20470858	14.18820279	19.33796569	5.766303645	27.97387065	4.767793903	4.635353917	4.06658523	5.577902581	44.58549461	4.838303055	2.432374551	138.9625464	37.88162955	3.864824032	52.0940244	9.183459969	4.834325154	3.518245268	5.663610376	4.554256719	4.455722807	4.589562183	-26.82526889	5.477106774	4.661007827
GSM525947	Low-risk	4.58269476	4.64992767	106.1944208	4.692390525	0.837189298	9.858872378	26.96827067	4.524544926	131.5566032	-0.307770902	44.80694408	5.797554988	12.68280407	4.721546912	4.597639547	4.036016462	5.516677835	-11.30267029	4.715072453	2.386526342	111.7517801	113.0136619	3.750181616	49.83982789	14.80189939	19.60608024	3.449473782	5.449529112	3.969464012	3.733530955	4.566219919	-7.179577573	18.45905319	41.196269
GSM525948	Low-risk	4.711364452	4.703458317	-14.46244481	4.793048532	1.242187208	5.646083312	20.30854657	4.606757951	339.6362403	27.17879598	11.24566202	5.860057673	64.73814916	4.814040895	4.734354137	4.219429069	5.608514954	-22.13033363	4.899918356	2.447657287	544.8354646	52.61842007	3.880109687	94.2742439	9.244613051	4.807564728	3.49532144	5.350134239	3.99239706	17.01192613	4.612904448	-43.96462542	5.477106774	4.7603923
GSM525949	Low-risk	4.75425435	4.734047258	-14.0612741	4.854561759	1.272753088	5.684381394	11.60467307	4.705413582	339.6362403	8.437954925	12.85036813	5.930373194	33.91148121	4.837164391	4.833354358	4.288208797	5.608514954	-33.97428435	5.105302692	2.493505496	341.2170171	57.2262939	3.864824032	117.526854	9.305766133	4.876377252	3.564092926	6.030606829	4.252304929	4.486291775	4.690711996	-43.6666161	5.584142846	4.836841895
GSM525950	High-risk	5.118818478	5.231117549	-13.06025767	5.313114903	1.379733667	6.402470439	8.601492839	4.984937867	239.0082523	0.490768503	11.9181103	6.430394679	0.051053423	11.45819204	6.162785894	4.555685517	10.11618691	-33.8367417	5.783071003	2.631050123	41.03893758	31.02330988	4.315750865	102.0684149	12.24875821	5.923856779	20.4207483	7.070430111	40.29158879	4.975395252	4.978599925	-37.43898544	6.249295578	5.127350353
GSM525951	Low-risk	4.711364452	4.64992767	-1.521824035	4.759495863	1.242187208	5.569487147	7.646282842	4.606757951	116.5873399	16.27433923	10.8177404	5.797554988	28.94436813	4.790917399	4.673068287	4.127722765	5.516677835	-39.7510758	4.838303055	2.447657287	203.9902414	12.06072462	3.864824032	14.82718916	7.142475853	4.796095974	7.919620379	5.556569744	3.99239706	188.9700095	4.612904448	-22.59964956	5.446525039	4.737457422
GSM525952	Low-risk	4.647029606	4.703458317	142.2195502	4.793048532	228.8433708	5.722679476	68.31740105	4.606757951	288.9898507	312.7999118	18.68844179	8.688304193	133.8956467	26.27264506	4.696639768	189.8788414	5.577902581	1937.256461	4.961533657	53.21690723	330.1370926	50.19603864	16.65509616	116.6098927	9.756770114	6.13029435	3.472397611	30.64230644	4.122350994	22.57547818	4.636246712	-23.81461064	6.578049227	4.737457422
GSM525953	Low-risk	4.711364452	4.734047258	-4.100778573	4.809824867	1.242187208	5.684381394	5.456941527	4.606757951	224.5433133	7.968001112	12.61348295	5.930373194	7.387097358	4.814040895	4.833354358	4.219429069	5.639127327	-40.1025737	5.043687391	2.447657287	15.02021825	76.84987599	3.838074135	11.96168512	12.84500076	4.819033482	3.518245268	34.87805716	4.019152281	4.570356435	4.636246712	-45.01911994	5.721760653	4.783327178
GSM525954	High-risk	4.711364452	4.734047258	33.35328266	4.826601201	1.601336297	5.646083312	5.506612447	4.656085766	131.5566032	17.03467101	11.36028389	5.899121852	3.161230383	4.837164391	4.757925619	4.349346333	5.730964447	-30.64269563	4.961533657	2.432374551	8.219436989	58.33432326	4.804891836	20.32895692	11.00276416	4.830502236	3.49532144	5.694193414	4.217905358	2.228009314	4.636246712	35.04605068	5.614724581	4.783327178
GSM525955	Low-risk	4.75425435	4.79522514	-13.43086299	4.854561759	1.272753088	5.808850162	11.62377727	4.705413582	110.2221554	8.949937127	11.4672643	6.10225558	29.93014903	4.837164391	5.017211911	4.257640029	5.700352074	-14.07644714	5.105302692	2.470581392	165.1684783	57.01997119	3.937430895	144.6459843	6.515656761	4.853439744	3.518245268	6.107064423	5.333980328	21.21515914	4.690711996	-46.33341745	5.652951749	4.813907016
GSM525956	High-risk	4.647029606	4.734047258	78.55566954	4.809824867	1.203979858	5.722679476	19.06295273	4.606757951	1416.681994	19.10170363	27.16281834	6.031940058	26.12457624	4.790917399	4.970068949	4.318777565	5.700352074	-34.55502	4.961533657	2.447657287	137.1439106	70.15585032	5.240533014	11.24339877	9.183459969	5.721242126	3.49532144	5.992378032	4.271415802	4.570356435	4.667369732	-28.54455343	5.867023893	6.174709797
GSM525957	Low-risk	4.711364452	4.703458317	221.4603163	4.793048532	1.242187208	8.001415381	15.34527542	4.606757951	48.45006528	5.205589678	15.41789791	5.797554988	34.47696793	4.790917399	4.673068287	4.127722765	5.516677835	-38.35272549	4.899918356	2.493505496	131.6803616	136.6108665	4.770499112	31.0650454	15.94087554	17.88576715	3.518245268	5.694193414	4.019152281	16.09103599	4.636246712	250.2393447	9.4986049	4.683942706
GSM525958	Low-risk	4.711364452	4.734047258	12.05684919	4.809824867	1.242187208	5.684381394	84.08600769	4.606757951	1069.951371	-0.693667935	28.72931716	5.961624537	28.45529853	4.814040895	4.809782877	4.219429069	5.639127327	-27.76194117	4.961533657	2.447657287	297.0577868	61.81506378	3.788395755	17.13487508	9.061153804	4.853439744	3.541169097	5.808879805	4.137639693	4.528324105	4.636246712	6.070375267	10.48486585	4.7603923
GSM525959	Low-risk	4.711364452	4.672869376	112.1011819	4.82100909	1.272753088	5.808850162	4.704236049	4.656085766	156.7881026	-2.286925982	11.58188616	5.899121852	3.222364083	4.814040895	4.710782656	3.974878926	5.547290208	-32.46895642	5.043687391	2.447657287	-2.302670651	44.98830063	6.046851335	107.8529124	5.391968877	4.819033482	3.49532144	5.694193414	4.049729678	20.29809012	4.690711996	-47.02113127	5.614724581	4.813907016
GSM525960	Low-risk	4.711364452	4.825814081	72.05288343	4.793048532	1.349167787	5.722679476	20.73265981	4.606757951	4.375174652	27.98115615	10.9247208	5.961624537	47.89581496	4.837164391	4.833354358	4.219429069	5.608514954	-34.03541442	5.043687391	2.409450447	140.6971277	27.30950112	3.891573928	7.338671929	9.061153804	4.78462722	3.541169097	5.808879805	51.32620672	2.357927425	4.636246712	76.56868259	5.614724581	4.783327178
GSM525961	High-risk	4.75425435	4.79522514	4.151875948	4.837785424	1.272753088	5.684381394	4.616356729	4.705413582	382.6107869	-1.255320052	11.80348843	6.000688716	-0.506791584	4.837164391	4.889925913	4.219429069	5.608514954	-40.02616111	5.105302692	2.470581392	-7.433821908	12.51539873	3.838074135	17.35647406	7.677565321	4.853439744	3.564092926	6.068835626	4.198794485	2.243293798	4.667369732	-47.49488967	5.721760653	4.813907016
GSM525962	Low-risk	4.75425435	4.79522514	-1.586775483	4.854561759	2.487746816	5.760977559	35.64157745	4.705413582	1013.780337	3.146198581	11.9181103	6.071004237	40.22353568	4.906534879	4.941783171	4.288208797	5.669739701	25.59696716	5.043687391	2.470581392	96.46912554	85.6262327	18.2677328	25.75431124	6.102873457	4.864908498	3.541169097	6.068835626	4.065018376	4.627673249	4.690711996	-44.25499348	5.981705398	4.813907016
GSM525963	Low-risk	4.647029606	4.672869376	-12.46423262	4.742719529	1.203979858	5.263102487	42.68720639	4.557430136	-98.87377164	8.373001959	11.13868162	5.82880633	3.031321272	4.767793903	4.673068287	4.127722765	5.493718555	94.75799812	4.961533657	2.447657287	-4.075458576	393.1234847	3.815145652	15.43849669	7.280070288	4.776981385	5.642520062	5.625381579	4.003863583	3.79849001	4.612904448	-38.54696881	5.614724581	4.737457422
GSM525964	Low-risk	4.711364452	4.764636199	73.90591002	4.82100909	21.34689475	5.760977559	33.96040786	4.656085766	160.6011003	83.65348949	16.26609971	5.930373194	46.78012495	4.814040895	4.809782877	4.257640029	5.945251059	537.2327146	4.961533657	10.50165931	226.5474395	159.9138703	11.62993696	89.85754701	11.69073634	4.887846006	3.49532144	5.770651008	4.099417947	5.506531059	4.636246712	14.31529978	5.981705398	4.783327178
GSM525965	High-risk	4.818589196	4.825814081	49.51855178	4.888114428	4.612075473	5.808850162	51.85340153	4.754741397	45.0649792	3.417472733	42.14771682	6.071004237	11.78108201	4.883411383	4.95592606	4.318777565	5.700352074	-38.35272549	5.166917993	2.493505496	83.31076	110.4690152	3.941252308	36.03191907	6.17931481	5.174564855	3.564092926	5.954149234	4.279060151	9.128953686	4.714054261	-18.62619196	5.867023893	4.836841895
GSM525966	Low-risk	4.711364452	4.734047258	139.3234798	4.809824867	8.264698127	5.607785229	17.73712126	9.29290038	107.1121553	52.61743406	24.83981521	5.82880633	11.53654721	4.814040895	4.710782656	11.89983202	5.608514954	30.05182088	5.043687391	2.447657287	41.34077001	10.02042227	3.876288273	41.54132818	7.990974867	4.853439744	3.541169097	5.839462843	5.188737695	4.543608588	4.612904448	-47.34970565	7.189683923	4.783327178
GSM525967	High-risk	4.75425435	4.886991963	67.28468304	5.710154821	160.7043829	5.847148244	31.29728238	4.705413582	414.7041539	125.5557941	13.08725332	6.172571101	25.89532487	5.207140325	5.300069685	5.83193158	5.730964447	43.97419392	5.310687029	20.76401673	154.6731153	61.0509056	13.33046612	28.03143179	9.305766133	5.931502615	3.564092926	14.28038125	4.301993198	4.684990062	4.768519544	1038.848418	5.721760653	4.913291489
GSM525969	High-risk	4.818589196	4.79522514	-6.163942204	4.854561759	1.272753088	5.760977559	26.96827067	4.705413582	688.4223677	9.068380771	370.8603011	6.031940058	22.91505702	4.860287887	4.95592606	4.288208797	5.700352074	-35.32678711	5.105302692	2.493505496	77.16331221	41.91638475	3.861002618	28.61981528	6.141094133	4.864908498	3.564092926	5.915920437	4.084129249	4.642957732	4.714054261	57.54957497	11.96043455	4.836841895
GSM525970	High-risk	4.882924042	4.886991963	-14.25994912	4.927259209	1.310960438	5.971617012	4.967874008	4.754741397	222.1897997	-3.685325131	12.85036813	6.2819508	3.49746573	4.906534879	5.399069906	4.349346333	5.792189193	-39.92682475	5.228533294	2.493505496	-12.70633772	16.02288478	4.33103652	0.492027604	9.305766133	4.864908498	3.587016754	99.75232593	4.294348849	2.457276569	4.768519544	-45.27128167	5.905251061	4.913291489
GSM525971	Low-risk	4.711364452	4.734047258	151.0567678	4.809824867	1.242187208	5.760977559	61.42842655	4.656085766	160.6011003	4.601909171	24.23614005	5.899121852	24.58095033	4.814040895	4.734354137	4.188860301	5.547290208	20.0799785	5.043687391	2.447657287	271.4822645	61.9717162	3.826609893	42.71045383	19.67885769	4.853439744	3.541169097	5.732422211	109.9698309	2.71329167	4.667369732	-30.149219	51.55613568	4.737457422
GSM525972	Low-risk	4.647029606	4.619338729	11.18191498	4.776272198	1.104640748	5.808850162	54.03510116	4.557430136	95.06950144	-1.553339543	11.36028389	12.57909637	15.06701835	4.767793903	4.673068287	3.883172622	5.493718555	-40.30888768	4.776687754	2.470581392	173.1078173	365.1438329	3.773110099	22.30806505	7.883956974	6.367315265	3.426549954	5.587152782	4.099417947	4.291414608	4.636246712	-47.38791197	5.446525039	4.683942706
GSM525973	High-risk	4.711364452	4.764636199	64.40771597	4.871338093	1.242187208	5.760977559	17.04172838	4.606757951	13.91148941	6.760640098	10.9247208	5.860057673	3.161230383	4.814040895	4.734354137	4.158291533	5.463106182	45.19679529	4.899918356	2.470581392	24.72088321	1.977657419	3.914502411	53.49239037	6.347485785	4.562897978	3.518245268	5.380717277	3.854798776	4.528324105	4.612904448	40.68530397	5.584142846	4.737457422
GSM525975	Low-risk	4.75425435	4.79522514	577.6769791	4.888114428	1.173413978	5.847148244	5.372883047	4.754741397	-57.48096954	-3.52867386	11.13868162	6.10225558	1.701663309	4.860287887	5.0313548	4.288208797	7.720768705	-40.02616111	5.105302692	2.493505496	-8.939163378	-1.178315868	3.864824032	27.45068963	9.305766133	4.876377252	3.564092926	6.107064423	4.233194056	2.361748546	4.714054261	557.1736617	5.759987821	4.836841895
GSM525976	Low-risk	4.647029606	4.734047258	5.492932308	4.793048532	2.846895905	5.607785229	45.24334835	4.606757951	752.1582662	10.06177907	10.8177404	5.899121852	27.50008448	4.837164391	4.757925619	5.289335949	5.76157682	-34.61615007	4.899918356	2.470581392	183.7865722	67.16799184	3.987109274	120.2930206	6.821422172	4.853439744	3.541169097	5.87769164	4.095595772	7.654001013	4.667369732	169.1196796	4.903699247	4.7603923
GSM525977	High-risk	4.711364452	4.764636199	294.3320199	4.837785424	25.89356939	5.722679476	7.245094643	4.656085766	46.18824704	39.47783112	11.68886657	6.000688716	3.291139495	5.453790947	4.833354358	24.73107238	5.577902581	-23.84197554	5.043687391	9.752805232	-9.183685851	-2.28252444	3.799859996	25.75431124	23.65380803	4.864908498	3.541169097	6.030606829	4.065018376	6.091162559	4.667369732	-34.96321571	12.44209687	4.813907016
GSM525978	Low-risk	4.58269476	4.64992767	1.783058447	4.70916686	1.173413978	5.377996735	42.01091771	4.524544926	379.1645706	-0.380365393	11.68886657	5.664736781	3.986535326	4.744670407	4.564639473	4.036016462	5.547290208	-30.45930543	4.715072453	2.409450447	-3.884425394	52.00327273	3.715788892	41.54132818	9.305766133	5.507158719	3.472397611	5.418946074	3.923597918	4.348731422	4.542877654	-44.59120912	5.347134401	4.638072949
GSM525979	Low-risk	4.711364452	4.734047258	177.7556334	4.809824867	1.242187208	5.416294817	13.56094315	4.656085766	156.7881026	-2.290746745	16.26609971	5.961624537	3.092454971	4.790917399	4.842782951	4.219429069	5.608514954	-38.73478842	4.961533657	2.447657287	15.52836652	1.725485219	3.864824032	27.16031856	9.000000722	4.84197099	3.472397611	5.992378032	4.217905358	4.348731422	4.667369732	231.9308747	10.9741736	5.264959623
GSM525980	Low-risk	4.539804862	8.297658885	164.4673314	4.725943194	1.173413978	7.3599225	10.09544128	4.557430136	375.7412781	57.58060481	10.50444063	6.547587214	80.57177732	4.721546912	4.597639547	3.974878926	5.348309782	-14.88642054	4.838303055	2.386526342	255.8328263	103.5495628	5.175568979	47.65440347	5.865905264	4.811387646	3.472397611	5.625381579	4.431947133	34.44770087	4.636246712	-42.42108997	5.377716136	4.714522544
GSM525981	High-risk	4.75425435	4.79522514	40.02799908	4.854561759	1.272753088	5.808850162	23.19328076	4.656085766	2764.02267	-0.028855225	12.03273216	6.10225558	13.21772394	4.860287887	4.970068949	4.288208797	5.669739701	-40.05672614	5.043687391	2.432374551	67.94787153	67.64941149	3.90303817	12.14507738	7.883956974	4.864908498	3.541169097	6.344082965	4.084129249	3.955155968	4.690711996	256.5968769	5.652951749	4.813907016
GSM525982	High-risk	4.882924042	4.856403022	14.2957638	4.910482874	2.029258616	5.923744409	5.006082408	4.754741397	116.5873399	-1.652679373	12.37659776	6.211635279	7.975509215	4.906534879	5.177497983	4.349346333	5.730964447	-36.44241086	5.228533294	2.493505496	19.48275337	36.6016646	3.876288273	38.5306386	11.84361904	4.887846006	3.587016754	6.183522017	4.294348849	4.367837026	4.737396525	-44.25499348	6.019932567	4.890356611
GSM525983	Low-risk	4.647029606	4.619338729	36.15001559	4.776272198	1.066433398	5.722679476	3.970634771	4.557430136	131.5566032	10.0388545	12.26197589	5.766303645	3.092454971	4.790917399	4.673068287	4.097153997	5.463106182	-40.14842125	4.838303055	2.432374551	0.1501954	2.069356401	3.799859996	38.89742312	5.254374442	4.796095974	3.472397611	5.663610376	4.003863583	4.455722807	4.667369732	30.90448526	5.477106774	4.683942706
GSM525984	Low-risk	4.75425435	5.751129546	360.2462772	4.854561759	371.5096155	5.808850162	31.6144121	4.656085766	153.0362352	337.5851995	24.63349585	5.961624537	43.56296401	7.86634235	4.842782951	142.8029387	5.608514954	3429.235113	5.043687391	59.53631869	90.21851984	10.97562	3.849538376	87.71797065	11.69073634	5.369533672	3.541169097	38.64741656	9.209665324	11.09683096	4.667369732	10.70862289	5.721760653	4.7603923
GSM525985	High-risk	4.75425435	8.244128239	-10.13362186	4.871338093	11.89439637	5.722679476	6.729281244	4.705413582	297.4945929	62.42915268	12.85036813	6.000688716	12.8203549	4.860287887	4.81921147	6.091766108	5.639127327	94.75799812	5.105302692	2.493505496	23.22700373	107.0837944	3.826609893	43.10780372	6.515656761	4.876377252	3.564092926	12.49891931	4.561901068	66.8469851	4.690711996	1438.318449	5.981705398	4.813907016
GSM525986	High-risk	4.75425435	4.79522514	-3.527677565	4.871338093	1.272753088	5.684381394	11.23405159	4.705413582	2497.670648	-3.887825555	11.9181103	6.031940058	6.554150703	4.860287887	4.880497321	4.219429069	5.945251059	-37.45105699	5.105302692	2.447657287	17.28205112	156.9871444	3.906859584	7.338671929	6.102873457	4.864908498	3.564092926	5.992378032	4.049729678	3.500442579	4.690711996	-47.28093426	5.759987821	4.813907016
GSM525987	Low-risk	4.75425435	4.79522514	-12.79663121	4.871338093	5.735371561	5.722679476	24.668125	4.705413582	569.8679419	33.68937563	27.59838142	6.000688716	25.01652794	4.860287887	4.880497321	7.826543691	5.639127327	-31.91878581	5.105302692	2.470581392	125.7621536	45.51174899	4.269893899	20.81800294	6.263400297	4.864908498	3.564092926	26.37597267	4.267593627	4.597104281	4.690711996	84.87473723	5.652951749	4.813907016
GSM525988	High-risk	4.882924042	8.083536298	16.84797362	4.927259209	138.4218564	5.923744409	81.99982905	5.231576942	758.1948757	165.1045088	17.90137165	6.211635279	47.89581496	19.99846985	5.125640724	80.71012874	5.669739701	1426.721055	5.228533294	131.1053727	140.842313	50.60486326	40.59243246	86.31196334	5.086203467	4.89931476	3.587016754	9.287700346	4.917363301	4.081252958	4.768519544	1683.908694	6.019932567	4.859776773
GSM525989	Low-risk	4.647029606	160.6152906	41.68235065	4.793048532	42.79650101	5.607785229	62.52882846	4.606757951	493.6232715	165.9259728	11.58188616	35.38476374	73.63310243	10.98030646	4.74378273	166.3943854	6.817703696	712.2481	4.899918356	26.6478702	363.9308624	43.62427828	3.826609893	89.13926066	9.183459969	34.10258523	3.518245268	22.72129967	4.225549707	10.13772961	4.612904448	-40.09814553	63.34539444	4.737457422
GSM525990	Low-risk	5.118818478	5.039936668	3.739243222	5.139759446	1.349167787	6.670557016	11.50533123	4.984937867	219.85921	-1.851359034	13.33177997	6.430394679	23.52639401	5.076107182	5.766785011	4.693244973	5.975863433	-33.90551303	5.433917631	2.608126018	138.4696808	7.445209204	4.032966241	57.35126915	12.00414588	5.014002299	3.678712069	6.718725177	18.62750342	5.395718552	4.869669357	48.06676558	25.35523439	5.0432558
GSM525991	Low-risk	4.92581394	4.948169845	28.71498517	5.011140881	45.79195724	6.182256466	27.18605855	4.984937867	138.5178073	152.1291987	13.08725332	6.399143336	13.08781483	5.106938509	5.304783981	4.555685517	5.914638686	-33.76797037	5.310687029	2.585201914	95.92277064	30.49221994	3.968002205	67.43020203	17.41619365	6.799304997	3.632864412	11.77257216	24.49836354	23.05693942	4.791861809	-24.79269251	6.096386904	4.966806205
GSM525992	High-risk	5.118818478	5.070525609	-15.24568285	5.122983112	39.67878125	6.306725233	169.779807	4.935610052	243.9674416	31.32050275	274.13473	6.430394679	26.12457624	5.076107182	6.049642785	4.983648269	10.62129107	1357.086266	5.433917631	2.676898332	79.60089561	143.2743259	4.032966241	62.49389374	19.15141235	5.014002299	3.701635898	19.57889254	26.16865382	4.96775301	4.869669357	-38.8296956	10.34724804	5.073835637
GSM525994	Low-risk	5.183153324	5.070525609	42.42356129	5.139759446	1.456148367	6.670557016	16.54119834	5.034265682	239.0082523	9.465740092	13.9583795	6.469458857	4.055310738	5.106938509	5.842213751	4.876657581	6.243721698	-15.47479745	5.433917631	2.608126018	-10.63935869	42.71110925	4.044430482	79.57993917	12.24875821	7.498898988	3.724559727	6.894577644	27.18535225	4.910436196	4.893011622	235.896691	6.211068409	5.073835637
GSM525995	Low-risk	5.118818478	5.819954664	10.96795728	5.122983112	2.403690646	6.488641125	17.56518346	4.984937867	170.3590121	51.31837474	13.70621139	6.430394679	31.47377494	5.052983686	5.587641755	5.060070189	6.105966019	396.5953514	5.433917631	2.585201914	33.87519327	90.71934697	4.032966241	89.13926066	12.08823137	7.686221969	3.655788241	7.307448654	26.47824996	4.971574131	4.924134641	-46.83009965	8.076554232	5.073835637
GSM525996	Low-risk	5.118818478	5.131703491	129.5119905	5.100614666	1.310960438	6.814174826	76.31823999	4.984937867	764.2773329	1.05242062	13.33177997	6.586651392	74.19094744	5.052983686	6.016642711	4.586254285	6.105966019	64.20824651	5.37230233	2.608126018	94.98288739	36.67808042	4.120858759	41.15161963	13.19663098	5.327481574	3.655788241	6.68049638	23.7530395	43.17514104	4.846327093	1407.638772	6.830348539	5.020320921
GSM525997	High-risk	4.882924042	5.674657194	-11.24161714	4.927259209	1.310960438	5.847148244	16.36161886	4.754741397	166.4161127	29.2458286	14.74544963	6.141319758	56.83661851	4.906534879	5.021926207	4.318777565	5.730964447	12.22476473	5.166917993	2.516429601	89.55754503	22.67106096	4.23167976	53.01862704	9.817923196	4.876377252	3.587016754	5.770651008	4.309637547	50.4773031	4.737396525	263.0919518	5.759987821	4.859776773
GSM525998	High-risk	4.92581394	4.856403022	22.26186781	4.977588212	0.470398739	5.923744409	4.658385969	4.836954422	393.0869788	-3.597447589	13.08725332	6.211635279	0.799941242	4.95278187	5.087926355	4.387557293	5.730964447	-34.16531582	5.228533294	2.516429601	-11.05963169	-1.610065241	3.929788067	32.34114987	10.63584567	4.922252268	3.609940583	6.107064423	6.966048862	4.727022392	4.791861809	-6.866285724	5.867023893	4.913291489
GSM525999	High-risk	5.183153324	5.131703491	303.0240518	5.173312115	1.417941017	6.814174826	7.890816601	4.984937867	-108.975541	-1.690887	17.14486734	6.469458857	-2.386652842	5.106938509	6.610644036	4.945437309	6.274334071	-38.59724577	5.433917631	2.631050123	-14.48294631	-4.177636729	4.059716137	11.06764786	16.83523937	16.13869363	3.747483555	6.718725177	23.81419429	5.143524572	4.893011622	-31.50172284	6.172841241	5.073835637
GSM526000	Low-risk	4.990148786	4.917580904	4.533943287	5.033509327	1.272753088	6.220554548	5.384345567	4.886282237	164.4599456	0.166003673	12.26197589	6.360079157	1.159101726	4.975905366	5.333069758	4.448694829	5.884026313	-38.63545206	5.310687029	2.56227781	-12.61846245	23.17540536	3.979466447	20.57347993	11.92770453	4.952835612	3.632864412	6.588747267	12.31709324	49.95763066	4.846327093	-35.55923435	6.096386904	4.966806205
GSM526001	Low-risk	5.118818478	5.039936668	-11.47085754	5.122983112	1.310960438	6.862047429	25.23743016	4.935610052	318.0572716	-3.116031489	15.55544415	6.430394679	7.975509215	19.99846985	5.983642638	4.655034013	6.144231485	-38.59724577	5.433917631	2.585201914	20.31565805	3.582389599	4.017680585	37.08642456	12.00414588	5.014002299	6.444854066	7.070430111	33.93149033	4.849298262	4.869669357	283.4100744	6.409849685	5.020320921
GSM526002	High-risk	4.990148786	4.978758786	8.362258023	5.067061997	1.272753088	6.402470439	11.48622703	4.935610052	248.9877612	-3.18862598	13.33177997	6.399143336	4.131727862	5.02986019	5.516927311	4.486905789	5.945251059	-38.63545206	5.310687029	2.585201914	24.88899241	19.90862913	3.990930688	30.13280142	12.00414588	5.533919145	3.655788241	8.42372953	13.40259081	5.132061209	4.869669357	39.40157151	6.058159735	4.989741083
GSM526003	High-risk	5.054483632	5.070525609	-11.1461003	5.100614666	1.310960438	6.814174826	17.1869203	4.935610052	246.4661395	10.87942229	13.58394807	6.430394679	43.91448278	5.052983686	5.587641755	4.693244973	6.105966019	146.7032736	5.37230233	2.585201914	410.6422959	57.39822949	4.017680585	47.65440347	12.00414588	5.002533546	3.655788241	6.894577644	40.230434	34.20697025	4.846327093	-47.05933759	8.451180483	5.073835637
GSM526004	Low-risk	4.92581394	4.948169845	54.76815701	4.977588212	1.349167787	5.971617012	16.59086926	4.886282237	89.30033666	0.223315114	12.49121962	6.211635279	7.677482431	4.929658374	5.130355021	4.387557293	5.822801567	7.066915217	5.228533294	2.539353705	97.38990548	35.44014416	3.941252308	595.4241562	11.92770453	4.929898104	3.609940583	6.221750814	34.08055514	4.788160327	4.768519544	-41.24433522	5.867023893	4.913291489
GSM526005	High-risk	5.118818478	5.039936668	-14.05745343	5.139759446	1.417941017	6.670557016	22.18839984	5.034265682	746.1598631	4.804409594	21.22540573	6.508523035	16.13685809	5.076107182	5.795070789	4.876657581	12.22078756	-36.92381015	5.433917631	2.608126018	18.39386424	34.03027232	4.032966241	33.64781971	12.00414588	5.212794035	3.724559727	7.208053781	27.04010961	5.170272418	4.947476906	-47.02113127	7.14381132	5.0432558
GSM526006	High-risk	5.118818478	5.10111455	11.36912798	5.156535781	1.349167787	6.584386331	7.948129201	4.984937867	-100.8834277	-3.077823862	15.14280543	6.430394679	-2.279668868	5.076107182	5.747927826	4.655034013	6.105966019	4.667560039	5.433917631	2.608126018	-14.90321931	59.25513387	4.044430482	-3.970517358	12.08823137	5.029293971	3.678712069	6.718725177	27.92685411	4.895151713	4.869669357	37.50653789	6.172841241	5.096770516
GSM526007	High-risk	4.990148786	5.070525609	595.1030705	5.033509327	1.494355717	6.182256466	16.64436102	4.886282237	51.90392287	70.85011368	13.20951664	6.399143336	24.58095033	5.42295962	5.304783981	4.555685517	5.822801567	52.2343944	5.310687029	2.56227781	24.17070765	12.37785026	4.755213457	43.10780372	11.92770453	5.262491968	3.655788241	6.428186319	20.33983762	4.834013778	4.815204074	-31.64690687	5.94347823	4.989741083
GSM526008	High-risk	5.054483632	5.039936668	77.52026705	5.083838331	1.417941017	6.134383862	11.46330199	4.984937867	101.0067743	4.834975696	13.20951664	6.430394679	4.131727862	5.052983686	5.516927311	4.655034013	5.945251059	-38.59724577	5.37230233	2.56227781	5.888832174	49.43570125	4.017680585	45.13275991	17.89013004	4.991064792	4.67207798	6.764599734	28.2440946	4.834013778	4.846327093	-47.13575024	6.134614072	5.020320921
GSM526009	Low-risk	4.882924042	4.886991963	109.315911	4.944035543	31.02863722	6.009915095	44.53267211	4.787626607	339.6362403	102.8910297	12.96499	6.321014979	65.23486047	4.975905366	5.219926649	4.418126061	5.822801567	33.71198372	5.166917993	2.867932535	136.162	22.88120446	3.941252308	96.55900579	11.92770453	6.355846511	4.129547367	6.588747267	17.47320671	23.05693942	4.768519544	130.0269698	5.94347823	4.913291489
GSM526010	High-risk	5.054483632	5.009347727	-15.2380415	5.083838331	1.417941017	6.268427151	6.060634246	4.935610052	-54.14173112	34.47263198	12.96499	6.430394679	7.876166954	5.052983686	5.545213089	4.517474557	6.075353646	198.9465582	5.37230233	3.173587261	-1.966452251	12.40841659	4.017680585	36.03191907	12.00414588	5.002533546	3.655788241	7.070430111	24.21552262	58.23417856	4.846327093	-17.18199295	6.134614072	5.096770516
GSM526011	High-risk	4.92581394	4.917580904	98.12133796	4.977588212	15.39418963	6.009915095	15.44461726	4.836954422	-20.90981375	77.40654247	12.61348295	6.250699458	12.29307674	4.95278187	5.153926502	4.418126061	5.730964447	290.0150774	5.228533294	2.539353705	27.76977279	17.2340755	4.113215931	49.39662993	11.92770453	4.922252268	3.609940583	6.267625371	4.340214944	4.727022392	4.791861809	-28.04022997	5.867023893	12.66528036
GSM526012	Low-risk	4.990148786	4.948169845	92.56989953	5.050285662	1.379733667	6.009915095	10.98187615	5.034265682	834.0269171	92.44888523	12.96499	6.360079157	13.35527477	4.975905366	5.304783981	4.486905789	5.884026313	-34.03541442	5.310687029	2.56227781	26.12306676	37.53011679	4.109394517	39.26420763	11.92770453	4.95665853	3.655788241	6.428186319	19.13967481	189.0311475	4.815204074	-43.16229264	6.096386904	4.966806205
GSM526013	High-risk	4.92581394	4.886991963	125.4391527	4.977588212	50.85061037	6.048213177	25.30238444	4.935610052	114.9750302	213.7122519	28.04922743	6.2819508	13.08781483	4.95278187	5.182212279	4.838446621	5.730964447	93.80284081	5.228533294	2.539353705	16.34598853	33.20880227	3.95271655	46.378299	11.92770453	4.922252268	3.609940583	6.267625371	18.26439684	4.788160327	4.791861809	-37.43898544	5.905251061	4.936226367
GSM526014	High-risk	5.226043222	5.131703491	149.452085	5.212456896	1.310960438	7.053537841	20.65624301	5.083593497	565.1303496	2.825254514	49.07087746	6.547587214	9.106482655	5.153185501	7.001930623	5.060070189	6.412089751	309.0341699	5.516071365	2.653974227	15.83019894	8.293424784	4.097930276	32.02021341	12.3328437	5.426877442	3.770407384	7.89617213	41.95041255	4.956289647	5.033065209	2085.266118	7.816609486	5.157930191
GSM526015	High-risk	5.118818478	5.070525609	-15.23040016	5.122983112	1.310960438	6.536513728	34.28517925	4.935610052	608.9836432	3.234076124	12.61348295	6.430394679	4.200503274	5.052983686	5.615927532	4.800235661	5.975863433	-33.90551303	5.37230233	2.585201914	-10.31460229	19.15593333	4.075001793	32.66208632	10.42945402	4.968127284	3.846820146	6.940452201	14.3199127	4.941005164	4.869669357	131.2954198	6.409849685	5.073835637
GSM526016	High-risk	5.118818478	5.039936668	11.3232799	5.122983112	1.417941017	6.488641125	20.12896709	4.984937867	85.07471001	104.2932496	22.6925656	6.430394679	13.21772394	5.076107182	5.644213309	4.762024701	6.075353646	-33.90551303	5.37230233	2.608126018	32.27433521	52.28983205	4.032966241	61.95899965	12.16467272	7.246586401	3.701635898	16.10771776	37.90655187	17.59273651	4.869669357	-47.02113127	6.172841241	5.073835637
GSM526017	High-risk	4.92581394	4.917580904	5.936130421	4.994364547	1.242187208	6.048213177	50.59252433	4.836954422	1770.962201	4.42997485	21.76794923	6.469458857	19.47628643	4.95278187	5.399069906	4.517474557	5.914638686	-31.50615785	5.228533294	2.539353705	44.14131645	35.26820857	3.979466447	18.24286998	11.92770453	4.941366858	3.632864412	6.428186319	26.9521996	4.879867229	4.791861809	-43.54435587	6.134614072	4.966806205
GSM526018	High-risk	4.882924042	4.978758786	-10.71818488	4.960811878	1.563128947	5.971617012	318.4525119	4.787626607	5003.803468	45.93492009	260.9379326	6.2819508	74.19094744	4.929658374	5.191640872	4.387557293	5.85341394	462.0427307	5.166917993	8.789992846	90.83746735	122.6114887	7.525738491	40.76955242	9.366919215	4.922252268	3.587016754	6.718725177	14.62568667	15.30388508	4.791861809	-17.91555436	9.559768369	4.913291489
GSM526019	High-risk	5.054483632	5.009347727	15.65210285	5.067061997	5.865276551	6.584386331	103.706021	5.083593497	629.3629312	80.24918992	13.33177997	6.946041834	158.1351585	5.646486746	5.483927238	6.007701996	6.66464183	81.09542787	5.310687029	2.814442958	424.1215972	73.91550857	9.203339168	50.73386515	9.626819814	5.216616953	3.678712069	10.25106603	27.91156541	10.87520594	4.815204074	-42.0695918	6.29516818	5.020320921
GSM526020	Low-risk	4.92581394	12.81717492	303.1692374	4.994364547	2.946235015	6.009915095	10.93984691	4.886282237	414.7041539	49.58374847	13.08725332	6.469458857	30.9541385	5.052983686	5.290641092	4.555685517	5.884026313	218.1566821	5.228533294	2.539353705	23.20407975	74.56504303	4.010037757	47.2264882	13.19663098	6.60433618	3.655788241	6.940452201	25.92785682	4.879867229	4.815204074	1001.673666	5.94347823	4.966806205
GSM526021	Low-risk	5.118818478	5.10111455	7.24280072	5.156535781	1.417941017	6.354597836	42.64517715	4.984937867	267.135796	1.75926172	15.41789791	6.430394679	7.975509215	5.076107182	5.828070862	4.655034013	6.174843858	-18.07282535	5.433917631	2.608126018	17.03752865	24.59673957	4.032966241	36.73492273	13.92282383	6.183815202	3.770407384	7.208053781	29.79589747	5.021248703	4.869669357	463.7439193	9.37627796	5.096770516
GSM526022	Low-risk	4.882924042	4.856403022	10.99088132	4.927259209	1.310960438	5.722679476	12.54459971	4.787626607	-40.36450715	5.736675694	12.37659776	6.172571101	6.202631931	4.906534879	5.073783466	4.349346333	5.76157682	-27.54034467	5.166917993	2.493505496	-13.46664978	-2.649320367	3.90303817	82.88864118	9.366919215	4.876377252	3.587016754	6.107064423	4.309637547	10.38610247	4.737396525	-47.20452162	5.836442158	4.890356611
GSM526023	High-risk	5.226043222	5.131703491	-12.38017781	5.246009565	1.494355717	6.584386331	7.841145681	5.083593497	433.4252846	20.416046	92.02351098	6.508523035	22.70873078	5.153185501	6.191071672	4.945437309	6.274334071	-33.63042772	5.865224738	2.653974227	8.781074543	35.39429467	4.113215931	24.92904608	13.01317174	5.090460659	3.770407384	9.287700346	35.61324714	4.971574131	4.924134641	170.663215	7.816609486	5.211444907
GSM526024	Low-risk	4.818589196	4.856403022	215.1371019	4.910482874	1.310960438	5.847148244	9.189902198	4.754741397	147.4963088	-3.440796318	68.1592387	6.399143336	37.70941229	4.883411383	5.021926207	4.318777565	5.700352074	-36.64108358	5.166917993	2.493505496	95.60947622	47.13940591	3.918323825	51.18470445	11.45376814	4.593481321	3.892667804	5.770651008	4.110884471	3.542474909	4.737396525	422.5422205	22.90105017	4.859776773
GSM526025	High-risk	5.118818478	5.070525609	23.4271732	5.156535781	1.417941017	6.354597836	7.699774602	5.034265682	24.21193195	-3.077823862	30.62439866	6.430394679	0.051053423	5.076107182	5.7809279	4.800235661	6.205456232	-38.59724577	5.433917631	2.608126018	-11.71296517	54.38362547	4.044430482	13.45174722	16.60591531	6.084419335	3.678712069	7.162179224	33.7556703	27.02326293	4.869669357	-46.74604574	6.662148997	5.0432558
GSM526026	High-risk	5.183153324	19.82968965	10.89154381	5.122983112	1.417941017	6.440768522	9.640761317	4.984937867	239.0082523	285.8367894	33.92550837	6.985106012	31.74123488	5.076107182	6.247643227	4.838446621	7.506482092	-26.03501674	5.37230233	2.585201914	16.11674871	-4.475658419	4.017680585	73.29111297	65.36021003	5.014002299	1620.404655	7.116304668	22.55669886	4.971574131	4.869669357	-47.02113127	6.134614072	5.0432558
GSM526027	High-risk	4.990148786	5.039936668	206.3571944	5.050285662	1.379733667	6.220554548	3.947709731	4.886282237	-49.23603074	0.376145622	13.08725332	6.360079157	5.522519525	5.006736694	5.441498572	4.448694829	5.85341394	-36.24373814	5.310687029	2.56227781	-11.24302355	-3.203335048	3.990930688	13.64278082	8.312028548	4.941366858	3.678712069	6.466415116	8.464341287	11.18471674	4.815204074	54.53891671	5.981705398	5.020320921
GSM526028	High-risk	5.183153324	5.039936668	-3.970875678	5.122983112	1.417941017	6.306725233	17.36267894	4.984937867	349.2107614	55.39512854	14.87535441	6.469458857	13.91311978	5.052983686	5.70549916	4.693244973	6.144231485	67.24182615	5.433917631	2.608126018	-10.5858694	31.58878693	4.032966241	38.5306386	13.73936459	5.23955446	7.20898169	8.813663261	29.01617386	25.61326931	4.869669357	-47.02113127	6.134614072	5.073835637
GSM526029	Low-risk	4.990148786	4.948169845	-14.53121693	5.033509327	1.379733667	6.354597836	14.3403945	4.886282237	-16.17986276	7.119791792	12.26197589	6.360079157	15.51787939	4.975905366	5.5310702	4.586254285	5.945251059	-21.67949938	5.310687029	2.539353705	11.01616277	75.06938743	3.968002205	268.21416	11.92770453	4.95665853	3.655788241	6.466415116	19.38429398	4.879867229	4.791861809	-47.20452162	5.981705398	4.966806205
GSM526030	High-risk	5.118818478	5.070525609	87.63358951	5.122983112	2.579444456	6.622684413	40.38706072	4.984937867	166.4161127	69.40968614	28.04922743	6.906977656	95.60302567	5.076107182	5.983642638	4.800235661	6.014128899	306.5966084	5.433917631	2.608126018	217.160069	62.15511417	4.071180379	58.35228523	19.02146205	5.560679571	3.701635898	6.986326758	97.67771753	82.62821448	4.869669357	698.101505	6.876221141	5.0432558
GSM526031	High-risk	4.882924042	5.200528608	77.07706893	4.960811878	51.99683087	9.791850734	101.1804458	4.787626607	349.2107614	196.2513663	15.28035167	6.211635279	270.2925719	4.95278187	5.116212132	5.579739244	5.792189193	722.8006781	5.228533294	12.89340754	473.2438695	109.3113155	26.8544497	76.37821599	11.84361904	5.266314886	12.34391932	6.267625371	22.78985151	63.66017026	4.768519544	393.8110656	5.867023893	4.890356611
GSM526032	High-risk	4.882924042	4.856403022	15.08664319	4.927259209	2.946235015	5.885446327	39.85596396	4.787626607	379.1645706	31.11800233	115.9794808	6.141319758	71.99013426	4.906534879	5.045497688	4.349346333	5.76157682	104.683993	5.166917993	2.516429601	324.5512823	75.66543081	3.968002205	48.51787535	11.69073634	4.910783514	3.587016754	5.915920437	6.316279188	36.8282592	4.737396525	74.78826794	55.21829842	4.890356611
GSM526033	High-risk	5.118818478	5.10111455	-14.18735632	5.139759446	1.417941017	6.536513728	5.762608726	5.034265682	243.9674416	-3.096927675	15.97572432	6.430394679	-1.920508384	5.076107182	5.70549916	4.838446621	6.044741272	-33.97428435	5.433917631	2.585201914	-10.19998238	-1.678839477	4.032966241	58.85661394	9.756770114	4.964304366	3.678712069	6.718725177	19.58304706	4.971574131	4.869669357	-47.02113127	6.172841241	5.0432558
GSM526034	High-risk	5.183153324	5.10111455	45.39604519	5.212456896	1.456148367	7.053537841	9.885295076	5.083593497	10.35829521	9.775221871	23.25803347	6.469458857	3.772567378	5.153185501	6.24292893	5.060070189	6.412089751	-33.97428435	5.516071365	2.631050123	-10.34516759	-4.506224746	4.071180379	111.2838759	20.49678016	5.958263041	3.923232909	12.58302266	71.06391612	5.082386637	5.00194219	-46.94471862	6.172841241	5.096770516
GSM526036	Low-risk	4.75425435	4.825814081	96.03142962	4.871338093	1.494355717	5.808850162	10.89017599	4.705413582	28.15483132	0.078126131	12.85036813	6.10225558	8.999498681	4.860287887	4.984211838	4.288208797	6.519233057	-28.30447052	5.105302692	2.470581392	42.76969821	71.4243529	3.864824032	47.2264882	11.76717769	19.29642388	3.541169097	5.954149234	4.279060151	3.943692605	4.714054261	2507.430705	29.84310397	4.836841895
GSM526037	High-risk	4.711364452	4.64992767	9.783548524	4.793048532	1.242187208	5.224804405	14.96319142	4.606757951	-91.59163385	-2.321312846	11.36028389	5.82880633	3.161230383	4.790917399	4.795639988	4.219429069	5.608514954	-38.80355975	4.961533657	2.447657287	-10.98703908	39.56659834	3.761645858	51.18470445	5.498986771	4.807564728	3.49532144	5.556569744	4.11852882	144.6602914	4.612904448	-47.49488967	5.545915677	270.3845081
GSM526039	Low-risk	4.711364452	4.734047258	9.145496068	4.809824867	1.601336297	5.760977559	36.48216225	4.656085766	1146.295378	12.27782144	135.8167049	6.000688716	51.38807754	4.837164391	4.757925619	4.288208797	5.547290208	-8.742848684	4.961533657	2.447657287	149.1025877	82.51228811	8.007236635	84.92888005	6.859642848	4.830502236	3.541169097	5.694193414	3.889198347	4.570356435	4.636246712	-20.23085753	40.56964745	4.7603923
GSM526041	High-risk	5.183153324	5.070525609	21.68876681	5.156535781	1.456148367	6.402470439	37.95318565	5.034265682	1246.312063	45.88907094	13.9583795	7.031983027	94.89234642	5.369004796	5.7809279	6.710783659	6.014128899	152.0521546	5.433917631	3.563297036	86.73789527	24.55089008	4.10175169	38.5306386	12.41692919	5.591262915	3.678712069	7.208053781	19.08234219	5.495067696	4.893011622	193.4036185	6.172841241	5.073835637
GSM526042	High-risk	4.647029606	4.703458317	63.08958366	4.759495863	1.242187208	5.492890982	12.05171135	4.606757951	801.6584641	12.97320025	10.50444063	5.82880633	1.923272969	4.790917399	4.625925324	4.219429069	5.608514954	-38.80355975	4.838303055	2.432374551	17.55331824	56.93973458	3.776931513	43.91014485	44.44585595	4.788450138	3.49532144	6.848703088	3.923597918	4.226455553	4.589562183	897.5767177	5.94347823	4.737457422
GSM526043	Low-risk	4.92581394	4.917580904	21.39457496	5.033509327	2.067465966	6.220554548	17.01116166	4.886282237	-19.5802314	22.5671354	124.6219694	6.321014979	7.975509215	4.975905366	5.356641239	4.448694829	5.884026313	-32.84337809	5.310687029	2.56227781	10.83277091	26.79751514	3.968002205	52.56014639	11.92770453	4.929898104	3.632864412	6.512289673	26.26420818	4.895151713	4.791861809	-34.84095547	10.27843914	4.989741083
GSM526044	Low-risk	4.92581394	4.917580904	22.99161643	4.994364547	1.417941017	6.134383862	14.42827382	4.836954422	210.674394	18.64703287	45.83854087	6.360079157	15.67071363	4.95278187	5.427355683	4.517474557	5.914638686	197.2654813	5.228533294	2.539353705	24.54895335	91.14345476	3.968002205	29.52149389	9.435716432	14.35721385	3.609940583	7.162179224	4.512212799	6.072056954	4.791861809	2207.159571	18.58138013	4.936226367
GSM526045	High-risk	5.183153324	5.070525609	75.45328274	5.156535781	1.066433398	6.670557016	38.80523296	4.984937867	-10.48711076	3.062141802	14.6079034	6.469458857	4.055310738	5.106938509	6.398500706	4.731455933	6.014128899	-33.8367417	5.433917631	2.608126018	67.94787153	0.46080343	4.044430482	31.0650454	12.08823137	5.040762725	4.702643085	6.718725177	75.50146077	5.017427582	4.893011622	-39.65495218	6.211068409	5.073835637
GSM526046	High-risk	5.054483632	4.978758786	23.03364384	5.033509327	42.15461753	6.220554548	9.759207356	5.034265682	239.0082523	52.90781202	13.58394807	6.399143336	3.986535326	21.47066575	5.333069758	4.586254285	5.884026313	-24.37686364	5.516071365	2.56227781	6.34731181	22.79714706	3.990930688	49.83982789	9.687972896	5.683012946	3.655788241	7.307448654	23.87917126	4.849298262	4.815204074	-37.85161373	6.134614072	4.966806205
GSM526048	High-risk	5.226043222	5.070525609	20.16049745	5.173312115	1.456148367	7.101410444	8.33785488	5.280904757	121.4701164	-2.982304794	28.2708297	6.430394679	7.387097358	5.106938509	6.431500779	4.907226349	6.105966019	-33.63042772	5.433917631	2.631050123	-11.67475854	56.28637934	4.044430482	73.29111297	21.50580602	6.256450644	3.747483555	9.922298379	34.43983955	5.34604398	4.893011622	917.5357009	7.189683923	5.127350353
GSM526049	High-risk	4.818589196	4.856403022	220.9330634	4.888114428	1.991051267	5.808850162	64.31698158	4.754741397	386.0722858	50.09573067	11.13868162	6.141319758	45.32819958	4.883411383	4.984211838	5.579739244	5.700352074	-37.01550525	5.166917993	2.493505496	140.2501101	21.35670889	3.929788067	48.08231874	11.69073634	5.988846385	3.564092926	5.992378032	4.259949278	4.654421095	4.714054261	88.73357586	5.759987821	4.859776773
GSM526050	Low-risk	4.75425435	4.79522514	25.03949737	4.854561759	1.272753088	5.808850162	22.60869224	4.705413582	203.9500695	2.248319346	29.66157499	6.10225558	9.992921297	4.860287887	5.017211911	4.288208797	5.700352074	-38.73478842	5.105302692	2.470581392	104.6682697	61.32982333	3.876288273	19.3890716	11.76717769	4.876377252	3.518245268	6.068835626	4.225549707	4.684990062	4.714054261	22.66720201	8.344144411	4.836841895
GSM526051	Low-risk	4.818589196	4.856403022	14.5250042	5.889102389	155.1031854	5.847148244	64.91685346	4.787626607	422.1161934	224.8612375	62.36701379	6.508523035	177.4304824	4.883411383	5.045497688	13.93265509	5.669739701	1657.097359	5.228533294	36.6504211	485.4508898	65.63203389	29.47593959	205.8302266	12.75327114	5.709773372	3.564092926	6.305854168	4.279060151	14.54348202	4.737396525	186.6793057	8.902261071	4.859776773
GSM526052	High-risk	4.818589196	4.79522514	-8.697048661	4.871338093	1.310960438	5.722679476	5.319391288	4.705413582	-25.41816768	-1.885745898	12.85036813	6.000688716	-2.501278529	4.860287887	4.856925839	4.257640029	5.730964447	-38.70422338	5.105302692	2.516429601	-13.3176439	35.26820857	3.826609893	4.671842833	8.205010655	4.864908498	3.564092926	5.732422211	4.084129249	3.913123638	4.714054261	-47.34970565	14.02470165	4.783327178
GSM526053	Low-risk	5.226043222	5.070525609	4.465171166	5.19008845	1.456148367	6.402470439	37.65898097	5.034265682	982.8866509	-1.805509882	71.23874614	6.469458857	-2.279668868	5.106938509	6.431500779	4.762024701	6.243721698	-33.90551303	5.433917631	2.608126018	-10.63935869	23.60715473	4.044430482	31.37834051	12.08823137	4.991064792	3.724559727	6.718725177	35.08960922	4.910436196	4.893011622	-46.70783942	7.189683923	5.127350353
GSM526054	High-risk	4.711364452	4.734047258	0.289175151	4.826601201	1.242187208	5.684381394	62.14674446	4.656085766	-107.1569168	-0.13583658	11.58188616	5.961624537	6.9209529	4.814040895	4.809782877	4.188860301	5.669739701	-39.58296812	4.961533657	564.2486845	-1.721929779	-4.14324961	3.815145652	95.03073697	11.60665085	4.807564728	3.518245268	5.449529112	13.88036263	4.581819798	4.636246712	-43.78887634	5.614724581	4.7603923
GSM526055	High-risk	4.818589196	4.886991963	-14.003964	4.888114428	1.310960438	5.760977559	6.152334405	4.754741397	-51.06229614	0.315013419	22.6925656	6.211635279	-0.338673911	4.883411383	5.191640872	4.318777565	5.730964447	-38.73478842	5.166917993	2.470581392	-14.27280981	7.353510222	3.887752515	28.32944421	9.244613051	4.876377252	3.564092926	6.183522017	4.279060151	4.012472781	4.737396525	-47.24272794	5.867023893	4.859776773
GSM526056	High-risk	4.990148786	4.978758786	9.114930681	5.067061997	1.379733667	6.584386331	24.85534616	5.083593497	574.6437405	22.80020192	53.31188646	6.703843928	55.96546329	5.006736694	5.427355683	4.586254285	5.914638686	129.1054552	5.310687029	2.56227781	41.31784603	100.7298191	30.9968623	30.13280142	12.08823137	5.438346196	3.632864412	8.209648266	20.22899456	4.849298262	4.815204074	1745.138147	6.058159735	5.020320921
GSM526057	Low-risk	4.990148786	9.452391409	111.1612962	5.067061997	178.7306106	6.134383862	30.54839774	5.034265682	306.1827259	266.2209937	36.40134065	8.375790765	126.3303514	18.0560962	5.333069758	138.8901364	6.343211911	609.862877	5.310687029	4.258661537	109.6618771	13.54319149	4.021501999	73.29111297	12.08823137	5.740356716	3.632864412	39.44257554	35.70115715	119.8688589	4.815204074	-12.21517095	18.45905319	4.966806205
GSM526058	Low-risk	4.990148786	4.948169845	-8.635917887	4.994364547	0.875396648	6.182256466	14.25633602	4.836954422	119.8348829	-0.326874716	14.74544963	6.360079157	16.60300255	4.975905366	5.45564146	4.486905789	5.884026313	0.816365739	5.228533294	2.539353705	42.94162807	22.75511836	3.979466447	54.4322757	26.5738677	4.941366858	3.655788241	6.428186319	65.8695809	4.75759136	4.791861809	-40.26625335	5.94347823	4.936226367
GSM526059	High-risk	5.290378068	5.131703491	-15.12724198	5.22923323	1.456148367	6.536513728	11.51679375	5.083593497	411.0363405	-2.562020897	13.46168475	6.469458857	1.984406669	5.153185501	6.044928489	4.876657581	6.343211911	-33.90551303	5.516071365	2.653974227	-12.82859895	94.56306262	4.08264462	40.01305936	18.89151176	5.075168987	6.788711497	7.116304668	48.88383718	5.067102154	4.924134641	-37.33200774	6.211068409	5.180865069
GSM526060	High-risk	4.990148786	4.978758786	74.62037594	5.011140881	1.639543647	6.134383862	39.84832228	4.935610052	36.37684628	17.29448287	12.96499	6.321014979	23.12138326	4.975905366	5.370784128	4.586254285	5.884026313	157.5538607	5.310687029	2.539353705	52.45508051	58.12417976	3.968002205	59.88055405	12.00414588	6.160877694	4.67207798	7.399197767	30.69028631	4.803444811	4.815204074	-12.77298327	6.29516818	4.936226367
GSM526061	High-risk	4.990148786	5.009347727	63.60537456	5.050285662	2.671142096	6.220554548	14.66898674	4.886282237	199.5410522	46.72581797	13.08725332	6.360079157	10.10754698	5.006736694	5.356641239	4.586254285	5.914638686	-34.55502	5.310687029	2.722746541	223.3610061	46.62359914	3.979466447	51.18470445	11.92770453	4.95665853	3.632864412	6.512289673	30.90815026	6.270755242	4.815204074	-47.20452162	5.981705398	4.966806205
GSM526062	High-risk	5.118818478	5.070525609	11.06729478	5.122983112	1.417941017	6.268427151	16.96913242	4.935610052	3956.986609	9.389324838	13.58394807	6.430394679	11.53654721	5.052983686	5.587641755	4.517474557	5.975863433	666.5380915	5.37230233	2.608126018	-2.012300215	122.8560193	125.8214254	32.02021341	12.16467272	5.014002299	3.655788241	8.209648266	19.2619844	4.941005164	4.869669357	112.0012266	6.096386904	5.073835637
GSM526063	Low-risk	4.711364452	4.703458317	60.60232528	10.22298881	382.0624856	5.684381394	46.69526754	4.606757951	251.5323067	280.1820606	18.37514202	6.000688716	174.9010756	5.862306041	4.757925619	38.22718344	5.577902581	321.4664975	4.961533657	132.0223369	391.286814	47.42978602	4.988319701	219.9972786	12.24875821	10.72926468	3.541169097	6.848703088	20.01877496	30.97812308	4.636246712	22.14759601	5.94347823	4.7603923
GSM526064	High-risk	4.75425435	4.764636199	408.4287893	4.837785424	1.135206628	5.646083312	10.44313771	4.656085766	342.8073706	-1.683245475	11.80348843	6.172571101	17.09207215	4.860287887	4.790925692	4.257640029	5.608514954	-33.97428435	5.043687391	2.470581392	64.49017095	5.122168334	6.93724076	46.79857293	6.018787969	4.853439744	3.541169097	5.732422211	3.94270879	73.19768806	4.667369732	-27.17676707	4.934280982	4.836841895
GSM526065	High-risk	4.75425435	4.764636199	12.64905357	4.826601201	1.135206628	6.048213177	15.9451473	4.656085766	352.4506632	2.802329938	11.4672643	5.961624537	43.56296401	10.52554437	4.74378273	4.257640029	5.608514954	-34.73841021	5.043687391	2.470581392	204.5327757	163.0813059	3.906859584	32.02021341	11.45376814	4.574366731	3.632864412	5.732422211	4.068840551	4.390763752	4.667369732	322.8007935	5.691178918	4.783327178
GSM526066	High-risk	4.711364452	4.734047258	134.9831948	4.793048532	1.135206628	5.377996735	14.08821907	4.606757951	76.88326016	3.551199428	17.14486734	5.930373194	-0.422732747	4.837164391	4.757925619	4.158291533	5.639127327	-38.59724577	4.961533657	2.447657287	-12.76364767	13.68073996	3.80368141	13.06968001	5.980567293	4.819033482	3.541169097	5.694193414	3.973286187	4.543608588	4.636246712	-47.34970565	8.076554232	4.7603923
GSM526067	High-risk	4.711364452	4.764636199	249.4276455	4.837785424	1.272753088	5.377996735	3.000141413	4.656085766	188.7897743	8.243096027	11.68886657	5.930373194	3.222364083	4.837164391	4.696639768	4.188860301	5.516677835	24.64180984	4.961533657	2.470581392	-0.889025107	13.98258244	8.779162231	18.69370928	5.980567293	4.830502236	3.541169097	5.732422211	3.912131394	2.827925298	4.690711996	79.28133153	4.934280982	4.783327178
GSM526068	Low-risk	4.58269476	29.80168442	102.2323825	4.759495863	51.6071159	5.569487147	54.47067692	4.606757951	168.3799211	185.3163435	10.09944338	5.82880633	80.57177732	5.369004796	4.611782436	6.855985307	5.463106182	82.83763481	4.776687754	7.177664168	298.5707696	30.49221994	3.933609481	78.93042492	11.45376814	5.273960722	3.793331213	4.998429306	5.188737695	41.04295556	4.566219919	-38.34829593	5.308907233	4.683942706
GSM526069	High-risk	4.92581394	4.948169845	2.826102282	4.994364547	19.33718814	6.048213177	221.3611469	4.886282237	1218.276215	84.48641576	106.366527	6.360079157	90.77346342	4.95278187	5.20578376	4.448694829	5.85341394	1263.289818	5.310687029	2.56227781	247.9164112	31.06533858	23.99221073	52.0940244	9.435716432	5.048408561	3.609940583	6.344082965	13.69689825	7.168718657	4.791861809	84.87473723	17.1440386	4.936226367
GSM526070	Low-risk	4.818589196	5.10111455	179.4481917	4.910482874	4.275850793	5.847148244	5.873413086	4.754741397	256.6596041	12.95027568	12.03273216	6.141319758	7.387097358	4.883411383	5.021926207	4.349346333	5.730964447	-30.36761033	5.166917993	2.493505496	42.16221269	30.02608345	14.31256947	46.378299	9.244613051	5.31601282	3.587016754	6.068835626	4.309637547	4.654421095	4.737396525	155.7169015	5.798214989	4.859776773
GSM526071	High-risk	4.92581394	4.917580904	98.90075534	4.977588212	4.382831373	6.048213177	14.19902343	4.836954422	-14.07851135	19.95373371	16.40364595	6.321014979	13.08781483	4.95278187	5.441498572	4.387557293	5.85341394	7.769911002	5.228533294	2.539353705	55.03402846	67.33610664	4.445678935	24.1190636	9.435716432	4.910783514	3.609940583	6.382311763	4.374614515	4.788160327	4.768519544	-45.01911994	6.058159735	54.71255729
GSM526072	High-risk	4.882924042	4.886991963	17.41725396	4.944035543	1.349167787	6.048213177	18.1612345	4.787626607	532.8688745	16.62202863	12.96499	6.2819508	15.2198526	4.929658374	5.248212426	4.387557293	5.822801567	29.53985656	5.228533294	2.516429601	57.84221623	49.96679118	3.929788067	28.9178277	8.097992761	4.922252268	3.609940583	6.305854168	4.821808938	5.109134484	4.768519544	5.665388242	5.836442158	4.913291489
GSM526073	High-risk	4.92581394	4.978758786	210.3345154	5.016732993	1.349167787	6.306725233	17.25187458	4.836954422	85.07471001	-3.203909031	106.366527	6.360079157	3.910118202	4.975905366	5.663070494	4.418126061	5.884026313	-38.66601709	5.228533294	2.539353705	27.7162835	262.4027655	3.968002205	1.661153253	6.301620974	7.47596148	11.38111851	6.634621824	4.397547562	6.603192761	4.815204074	173.7732097	58.73519792	5.020320921
GSM526074	Low-risk	5.054483632	5.039936668	12.0262838	5.050285662	1.272753088	6.862047429	21.46626109	4.886282237	201.7340989	9.343475685	13.20951664	6.399143336	39.58163183	5.02986019	5.969499749	4.555685517	10.05496216	152.0521546	5.310687029	2.56227781	137.7552167	86.68459178	3.990930688	36.3834209	11.92770453	9.024243263	3.892667804	6.634621824	9.748591936	10.91723827	4.869669357	155.7169015	6.371622517	4.989741083
GSM526075	High-risk	5.183153324	5.10111455	-12.25791626	5.212456896	1.601336297	6.584386331	7.630999482	5.083593497	32.20470858	9.607108312	19.33796569	6.469458857	28.21076374	5.130062005	5.950642564	4.983648269	6.381477378	378.6613176	5.516071365	2.631050123	-4.369649675	16.94369539	4.071180379	111.2838759	12.16467272	5.442169114	3.701635898	9.165368195	47.26705735	5.05181767	4.893011622	-46.63142677	6.211068409	5.157930191
GSM526076	Low-risk	4.92581394	4.886991963	14.46005275	4.977588212	1.349167787	5.971617012	22.42911276	4.886282237	241.476385	33.87277224	13.08725332	6.250699458	9.213466629	4.95278187	5.153926502	4.418126061	5.730964447	-17.35454705	5.228533294	2.539353705	36.60314711	53.2794169	3.968002205	57.84795652	11.92770453	4.929898104	3.655788241	6.305854168	30.27749146	11.69674694	4.768519544	82.9797036	6.134614072	4.913291489
GSM526077	Low-risk	5.183153324	5.070525609	-8.949213105	5.19008845	1.456148367	7.51311483	53.23654561	5.034265682	532.8688745	55.76192176	13.33177997	6.469458857	100.669481	5.106938509	5.997785526	5.37340006	6.312599538	28.53121043	5.433917631	2.631050123	326.0833684	76.62827012	4.059716137	123.1203179	12.24875821	5.052231479	3.747483555	7.208053781	25.00289058	12.64820605	4.893011622	-46.98292494	6.172841241	5.073835637
GSM526078	Low-risk	5.118818478	5.039936668	40.16554332	5.122983112	1.417941017	6.584386331	126.5966734	4.984937867	-109.800799	-2.783625133	13.83611617	6.430394679	-0.300465349	5.076107182	5.70549916	4.800235661	6.174843858	169.0157485	5.37230233	2.585201914	-12.72544104	91.7165734	4.017680585	40.39512656	15.5204481	9.284201686	3.655788241	7.024555555	23.61926339	4.956289647	4.869669357	-47.09754391	6.333395348	5.0432558
GSM526079	High-risk	5.054483632	5.009347727	23.29344963	5.083838331	358.7254362	6.862047429	52.83535741	5.182249127	162.5267023	293.829825	46.19004792	6.430394679	39.90258376	12.86872529	5.601784643	4.876657581	7.896789851	-31.16994247	5.577686666	2.585201914	397.5259577	72.26874769	4.017680585	177.3432958	35.6780328	14.22341172	3.655788241	8.645456554	35.04374313	4.864582745	4.893011622	-47.05933759	6.134614072	5.0432558
GSM526080	Low-risk	5.054483632	4.978758786	141.4630569	5.067061997	1.310960438	6.354597836	11.55500215	4.935610052	411.0363405	-2.126453949	34.19295939	6.399143336	12.16316763	5.02986019	5.691356272	4.655034013	5.945251059	-19.94493369	5.37230233	2.56227781	25.48119527	54.29574728	4.006216344	51.18470445	13.83109421	5.201325281	5.642520062	6.55051847	32.79630449	4.879867229	4.846327093	90.70502213	6.134614072	4.989741083
GSM526081	High-risk	4.990148786	4.978758786	116.2466125	5.067061997	1.379733667	6.354597836	40.3182856	4.935610052	930.8419074	60.37358234	12.61348295	6.867913477	114.0577612	5.184016829	5.469784349	4.762024701	6.312599538	-25.2861734	5.310687029	2.585201914	314.2966211	83.62795905	4.017680585	89.85754701	11.92770453	5.163096101	3.632864412	8.209648266	59.63943638	45.67415411	4.869669357	-47.09754391	6.096386904	5.020320921
GSM526082	High-risk	5.118818478	5.299942666	90.7359763	5.156535781	90.68559342	6.622684413	53.56131701	5.231576942	472.8619196	168.6539973	24.63349585	6.985106012	93.50155475	5.708149402	5.747927826	4.907226349	6.075353646	57.69025299	5.433917631	2.653974227	314.4991163	36.16609443	4.594714075	84.92888005	12.08823137	7.594471938	3.678712069	13.09528854	55.05664909	42.96115826	4.869669357	1834.510378	6.172841241	5.0432558
GSM526083	High-risk	4.990148786	4.978758786	-0.559014341	5.050285662	1.272753088	6.306725233	12.12812815	4.935610052	40.65596188	-1.988906491	13.20951664	6.399143336	7.776824692	5.006736694	5.677213383	4.655034013	5.914638686	-34.55502	5.310687029	2.56227781	-1.416276688	15.12499892	3.990930688	36.73492273	12.08823137	4.979596038	3.632864412	6.68049638	19.25051788	12.59853148	4.815204074	614.6665367	6.019932567	4.989741083
GSM526084	High-risk	4.990148786	4.948169845	34.109776	5.050285662	0.936528408	6.134383862	6.018605006	4.886282237	48.45006528	6.500828234	12.37659776	6.399143336	3.772567378	5.006736694	5.384927017	4.448694829	5.884026313	-34.03541442	5.310687029	2.56227781	-10.82657121	10.22292419	3.990930688	18.24286998	12.00414588	4.979596038	3.632864412	6.634621824	15.78380556	4.772875843	4.846327093	211.0472985	6.134614072	4.989741083
GSM526085	Low-risk	4.75425435	4.79522514	132.8741831	4.871338093	2.487746816	5.454592899	14.07675655	4.705413582	199.5410522	13.96277779	12.03273216	6.000688716	9.992921297	4.860287887	4.889925913	4.288208797	5.730964447	-7.764767592	5.043687391	2.470581392	31.36883793	52.15992516	3.826609893	46.378299	9.305766133	5.014002299	3.541169097	5.808879805	4.336392769	15.39941311	4.667369732	55.28011938	6.746248768	4.813907016
GSM526086	Low-risk	4.92581394	30.00815977	49.38482821	4.994364547	1.379733667	6.134383862	14.23723182	4.886282237	429.6275695	20.46571591	15.55544415	6.321014979	23.9466882	4.975905366	5.290641092	4.418126061	5.884026313	-34.03541442	5.310687029	2.539353705	182.9842328	73.7779601	3.979466447	34.65647713	9.626819814	5.056054397	3.632864412	6.382311763	22.80514021	4.956289647	4.791861809	375.632497	5.905251061	4.936226367
GSM526087	High-risk	5.118818478	5.070525609	-14.14914959	5.19008845	1.456148367	6.718429619	11.50533123	4.984937867	1094.877219	-0.605790393	60.08985941	6.430394679	13.35527477	5.106938509	5.997785526	4.555685517	6.105966019	-33.97428435	5.433917631	2.608126018	29.14139103	28.39078494	4.044430482	22.5602294	17.76782387	4.979596038	3.747483555	7.116304668	18.11150986	4.226455553	4.893011622	-40.00645035	6.662148997	5.127350353
GSM526088	High-risk	5.118818478	5.070525609	-5.598482542	5.139759446	1.349167787	6.354597836	7.642462002	4.984937867	-28.50524393	3.87978502	13.33177997	6.430394679	4.276920398	5.076107182	5.719642049	4.731455933	6.075353646	-33.8367417	5.577686666	2.608126018	-7.972535479	46.42491801	4.044430482	12.32846963	12.50101467	5.640960849	3.678712069	8.928349653	23.90592648	4.971574131	4.869669357	763.1974382	6.172841241	5.096770516
GSM526089	Low-risk	4.92581394	4.917580904	-14.54649962	4.960811878	1.242187208	6.009915095	53.79820909	4.836954422	472.8619196	0.223315114	13.08725332	6.2819508	10.68831713	4.929658374	5.191640872	4.387557293	5.822801567	-34.16531582	5.228533294	2.516429601	25.45827129	64.25272838	3.929788067	42.32074528	9.435716432	4.922252268	3.701635898	8.42372953	10.14227592	4.788160327	4.768519544	-44.08688566	6.134614072	4.936226367
GSM526090	Low-risk	4.92581394	4.886991963	-14.39749336	4.960811878	1.242187208	6.009915095	19.65136209	4.836954422	493.6232715	-3.020512421	13.08725332	6.2819508	33.63637956	4.929658374	5.191640872	4.387557293	5.822801567	-38.66601709	5.228533294	2.516429601	42.56720303	18.45672859	3.929788067	202.8042543	31.74894727	4.89931476	4.641512875	6.305854168	14.37724532	124.2478635	4.768519544	419.2564767	5.867023893	4.913291489
GSM526092	High-risk	4.75425435	4.79522514	10.64702071	4.871338093	1.173413978	5.531189064	17.14489106	4.705413582	15.73011354	-3.540136149	11.9181103	6.071004237	3.291139495	4.860287887	4.880497321	4.257640029	5.669739701	431.4700553	5.105302692	257.4477536	-15.97682579	71.39378658	3.849538376	73.9024205	11.76717769	5.67536711	3.655788241	5.770651008	4.114706645	2.969306772	4.690711996	-34.84095547	5.308907233	4.813907016
GSM526093	High-risk	4.711364452	4.764636199	12.51533	5.128575223	90.03606847	5.760977559	9.652223837	4.656085766	-32.06607941	77.90706239	20.01041396	6.031940058	8.892514707	4.837164391	4.908783098	4.257640029	5.608514954	2050.201904	4.961533657	11.13589287	69.48377831	5.431652397	4.613821144	72.09142194	6.018787969	4.807564728	3.518245268	5.992378032	4.164394914	4.539787468	4.667369732	13.84918264	5.614724581	4.7603923
GSM526094	High-risk	4.75425435	4.79522514	657.6016458	4.871338093	1.173413978	5.531189064	8.35313824	4.705413582	-97.89568808	18.16561677	11.58188616	6.031940058	-2.470711679	4.860287887	4.95592606	4.288208797	5.639127327	-21.37384904	5.105302692	54.34782972	-13.26033394	-5.190146318	3.838074135	4.282134284	29.44041842	4.876377252	3.564092926	5.915920437	4.122350994	5.953602206	4.714054261	-34.84095547	5.836442158	4.836841895
GSM526097	Low-risk	4.711364452	5.972899369	41.43782756	4.837785424	8.692620446	5.760977559	26.10858168	4.656085766	224.5433133	57.61499167	15.97572432	6.000688716	48.65234449	4.837164391	4.856925839	4.731455933	5.76157682	6.715417325	5.043687391	2.447657287	204.3149979	88.24347447	3.849538376	58.85661394	9.244613051	5.575971243	3.541169097	6.068835626	4.54661237	15.49112001	4.690711996	212.881202	10.76010146	4.783327178
GSM526098	Low-risk	4.711364452	4.917580904	50.50046484	4.82100909	6.996214109	5.760977559	20.87403089	4.656085766	133.283532	54.86404253	17.14486734	6.000688716	28.45529853	4.814040895	4.880497321	4.257640029	5.577902581	-34.23408714	4.961533657	2.447657287	284.7552499	116.2498718	3.838074135	54.4322757	11.69073634	4.926075186	3.518245268	5.954149234	5.047317236	3.890196912	4.636246712	-46.24936354	5.94347823	4.7603923
GSM526099	Low-risk	4.75425435	4.79522514	139.8507327	4.854561759	10.74817587	5.808850162	17.2442329	7.517099039	149.3302154	94.5426632	16.12091201	6.071004237	9.878295611	4.860287887	4.970068949	4.288208797	5.669739701	-23.28416367	5.043687391	2.470581392	33.74529071	38.75659067	3.849538376	18.69370928	13.92282383	4.864908498	3.701635898	6.382311763	4.97469592	4.669705579	4.690711996	104.2071367	8.841097602	4.813907016
GSM526100	High-risk	4.818589196	4.856403022	79.75536098	4.910482874	1.173413978	5.847148244	18.28350137	4.787626607	-82.17757954	3.249359174	11.13868162	6.141319758	4.276920398	4.883411383	5.045497688	4.288208797	5.730964447	30.05182088	5.166917993	2.493505496	165.2754569	72.77691288	3.899216756	24.1190636	7.578191563	4.89931476	3.564092926	6.14529322	4.110884471	3.997188298	4.737396525	-47.38791197	5.798214989	4.859776773
GSM526101	Low-risk	4.818589196	4.886991963	35.41262562	4.888114428	3.526986734	5.971617012	17.37414146	4.754741397	243.9674416	51.13497813	12.03273216	6.2819508	32.0010531	4.883411383	5.191640872	4.387557293	5.700352074	-34.16531582	5.166917993	2.470581392	451.1489717	126.9824734	4.036787654	41.54132818	15.30641232	4.853439744	3.564092926	6.221750814	4.351681467	4.700274546	4.714054261	-47.28093426	6.172841241	4.859776773
GSM526102	Low-risk	4.818589196	4.917580904	1.068592523	4.89370654	1.272753088	5.923744409	16.2699187	4.787626607	1209.053193	-0.223714123	15.01290065	6.2819508	28.21076374	4.883411383	5.446212868	4.448694829	5.822801567	-40.00323733	5.166917993	2.470581392	103.1705696	52.32039838	3.918323825	40.01305936	10.78108424	4.876377252	4.076058433	6.267625371	19.33078354	4.043041749	4.737396525	548.7835532	31.50980852	4.890356611
GSM526103	Low-risk	4.75425435	5.751129546	30.08660692	4.871338093	77.32066241	5.808850162	54.16500972	4.705413582	506.4376944	321.2361559	12.26197589	8.578924493	160.4276722	31.18253402	4.941783171	276.2661797	5.700352074	152.0521546	5.105302692	2.493505496	377.1847445	104.0691904	10.18162111	167.0121985	18.63925529	7.728274067	3.564092926	9.532364648	4.214083184	32.30787315	4.690711996	-42.0695918	9.016942577	4.813907016
GSM526104	High-risk	4.818589196	4.825814081	34.81660057	4.888114428	1.272753088	5.808850162	22.64690064	4.754741397	3261.798433	11.46399899	11.58188616	6.172571101	22.70873078	4.883411383	5.007783319	6.13761926	18.29734364	-37.40520943	5.105302692	2.470581392	51.46934929	106.4113352	3.85335979	50.28302584	7.043102094	4.864908498	3.701635898	6.634621824	5.82321867	4.390763752	4.714054261	-47.28093426	11.27234552	4.836841895
GSM526105	Low-risk	5.290378068	5.009347727	-0.845564845	5.061469885	1.310960438	6.009915095	20.90459761	4.787626607	414.7041539	0.762042655	12.85036813	6.321014979	5.942813708	4.906534879	5.851642343	4.448694829	5.822801567	-14.07644714	5.721455702	2.493505496	168.5459449	71.5084103	3.929788067	33.31924191	6.057008645	4.89931476	3.587016754	6.428186319	4.294348849	4.71555903	4.791861809	-45.70683375	18.08442694	4.936226367
GSM526106	Low-risk	4.818589196	4.886991963	-6.859304761	4.927259209	2.846895905	5.885446327	68.76826017	4.754741397	1770.962201	17.57721931	11.80348843	6.172571101	84.26272442	4.906534879	5.073783466	6.183472412	5.76157682	-1.575348181	5.228533294	2.493505496	182.3385407	13.9596577	3.918323825	79.57993917	14.11392721	4.887846006	3.587016754	6.14529322	5.119938553	22.02141565	4.737396525	449.6228623	54.08677423	4.859776773
GSM526107	Low-risk	4.647029606	4.64992767	30.14391702	4.759495863	1.104640748	6.048213177	37.73539777	4.606757951	277.9099978	11.49456509	11.13868162	5.961624537	26.12457624	4.790917399	4.696639768	4.097153997	5.547290208	-33.14138717	4.899918356	2.432374551	92.45742873	49.76428926	11.88597168	28.9178277	6.951372471	4.796095974	3.518245268	5.694193414	3.99239706	7.023516062	4.612904448	185.0211513	12.61029641	4.683942706
GSM526108	Low-risk	4.818589196	4.825814081	121.8553611	4.888114428	1.272753088	5.847148244	24.98143388	4.705413582	-97.51362419	0.914873163	8.212003333	6.10225558	9.320450603	4.883411383	5.007783319	4.219429069	5.730964447	248.8516177	5.105302692	2.470581392	81.06420978	84.43796672	3.887752515	61.95899965	6.057008645	8.901909888	3.564092926	6.068835626	4.099417947	3.305565412	4.714054261	-44.36961245	5.94347823	4.859776773
GSM526109	High-risk	4.92581394	4.978758786	17.5547982	4.994364547	1.349167787	6.048213177	13.33169275	4.787626607	998.2303368	-3.035795472	23.64774781	6.360079157	6.554150703	4.95278187	5.31892687	4.555685517	6.59576399	-37.74142481	5.433917631	2.516429601	58.52993568	259.9230722	4.743749215	22.81239376	8.312028548	4.89931476	3.609940583	6.466415116	4.355503642	4.834013778	4.791861809	858.8737125	12.197443	4.989741083
GSM526110	High-risk	4.75425435	4.825814081	-12.38399848	4.871338093	1.601336297	5.847148244	42.35479331	4.705413582	734.2929586	5.748137982	16.26609971	6.141319758	95.60302567	4.883411383	5.0313548	4.349346333	5.700352074	250.8841924	5.105302692	2.493505496	251.9930593	78.2291815	33.24385364	80.88660902	6.018787969	4.84197099	3.564092926	6.107064423	4.084129249	4.669705579	4.690711996	-23.21095073	12.12098866	4.836841895
GSM526111	Low-risk	4.75425435	5.934663192	75.74365392	4.854561759	1.715958347	5.808850162	7.787653921	4.705413582	283.4117179	12.65989771	43.79063021	6.071004237	52.19809906	4.837164391	4.970068949	4.288208797	5.669739701	-25.16391327	5.105302692	2.470581392	431.0102537	103.2973906	3.849538376	31.69927696	47.93922576	4.853439744	4.343503102	6.068835626	4.267593627	4.459543928	4.690711996	-47.28093426	17.02935709	4.813907016
GSM526112	High-risk	4.711364452	4.734047258	-4.005261739	4.793048532	70.33635884	5.646083312	31.94300434	4.606757951	464.7545238	75.28601917	11.24566202	5.930373194	27.50008448	5.42295962	4.767354211	4.257640029	5.608514954	62.72584236	4.899918356	7.918876878	106.1392252	13.64253205	4.95774839	48.51787535	10.92632281	4.84197099	3.49532144	6.305854168	4.137639693	4.543608588	4.612904448	145.8520288	5.515333943	4.7603923
GSM526113	Low-risk	4.818589196	4.825814081	60.09035504	4.910482874	1.173413978	5.808850162	10.64946307	4.705413582	-11.21303216	-2.283105219	30.37987201	6.10225558	8.273536	4.883411383	4.970068949	4.219429069	5.700352074	-40.00323733	5.105302692	2.470581392	23.93000584	22.51058774	3.864824032	35.68041724	11.22444408	5.740356716	3.564092926	6.068835626	4.099417947	3.981903814	4.714054261	-47.24272794	11.57051743	4.859776773
GSM526114	Low-risk	4.711364452	4.764636199	11.46464482	4.826601201	70.84833733	5.760977559	68.43966793	4.656085766	528.3910857	167.5612592	12.72810481	6.071004237	59.97736232	7.43470376	4.932354579	43.97411182	5.639127327	1376.640247	5.043687391	17.60813168	226.9600712	34.43527615	12.49357648	66.30692445	16.83523937	7.043971748	3.541169097	6.068835626	5.284292058	4.627673249	4.667369732	56.02896331	5.981705398	4.783327178
GSM526115	High-risk	4.92581394	4.917580904	-5.919419107	4.960811878	1.310960438	5.971617012	11.27608083	4.787626607	349.2107614	-3.116031489	12.03273216	6.360079157	3.566241142	4.95278187	5.384927017	4.387557293	5.76157682	-34.16531582	5.37230233	2.516429601	-6.062203664	24.03508331	4.097930276	9.042691666	9.435716432	4.887846006	3.632864412	6.344082965	4.321104071	4.818729294	4.791861809	-45.27128167	5.867023893	4.936226367
GSM766533	Low-risk	5.878634248	13.30717	99.08482268	7.864942712	69.73557483	6.197500022	53.92883415	6.278397656	390.1389176	84.27582117	37.26860987	9.294953787	43.64131586	9.256719711	6.006772226	44.19048803	22.16770464	156.3036298	5.574014025	51.08849696	103.8005746	21.32402041	11.03534458	73.14136202	16.63733434	9.287405354	23.92864426	23.90954917	35.13799054	43.32799068	7.404717499	162.4098643	4.265009637	33.33159612
GSM766534	High-risk	4.54200277	36.37337075	64.79878607	5.748976779	75.47391166	6.130469181	30.08481435	5.152058491	388.4021743	79.51119829	30.11808067	7.44539181	49.27344065	15.10428799	4.659850855	47.33305825	11.34349594	195.5458376	4.905412356	78.29740964	116.5993663	37.88401335	66.12561239	89.32841822	27.93954162	9.905535564	8.113707311	23.42183005	18.72736037	71.32729293	6.13690274	179.5956538	11.09374025	-2.490069156
GSM766535	Low-risk	4.800741898	20.30724927	98.6648112	5.303693773	29.8578412	6.168108871	26.44825536	5.009271201	383.6678215	48.02535117	15.40489245	4.996866254	37.82287528	6.919231078	4.485106364	17.09318713	14.03436284	127.8493645	5.099326204	13.73264478	105.5034437	55.94765694	14.4198854	61.54434721	9.027654603	3.746609242	18.15102085	8.020357619	9.033840495	9.807573972	5.649126357	213.0275	7.536929739	13.43966099
GSM766536	Low-risk	4.652026829	12.40126673	107.9061046	4.20724306	36.20541601	5.968318485	52.02158337	4.680438727	403.2050799	54.40550409	30.38360383	8.063861032	77.65214693	5.790716583	5.735651067	4.898356339	9.756779025	161.2981641	4.909327483	26.04133519	128.537094	45.85954716	18.63351523	70.47865076	25.42648247	11.8475985	46.21589093	12.39312682	23.60891776	19.66609029	4.448970022	180.8391366	11.61416381	-4.474010033
GSM766537	High-risk	4.679996387	8.668662803	69.38599315	4.599183131	16.52864247	5.660475222	5.843290275	5.020512825	345.9755486	6.84152453	29.94850479	5.842416442	20.74027537	7.013106001	5.217048514	3.891311329	12.72959671	147.3282773	5.090493364	13.8817599	79.62105028	100.8180356	3.012841923	51.59010108	9.9286627	2.666402971	8.961032545	12.39956293	5.133720181	8.858353782	3.453483692	166.689332	10.9773405	15.34048
GSM766538	Low-risk	4.999306615	11.46171969	48.61176188	4.938078173	13.21903593	6.231346986	15.1318852	4.614962363	388.1744165	48.86359828	20.32130505	6.079355208	56.28661373	4.364071652	4.301892942	11.54999569	2.86369881	145.729524	5.247298098	17.38590166	133.0216388	57.19227497	6.311856617	65.82389129	7.562228022	-2.334515838	2.994104129	6.491427476	40.81052355	12.94689454	4.093949139	164.9212761	7.549762925	3.027996343
GSM766539	High-risk	4.356257531	25.27547216	59.97337584	4.620353558	38.11994771	6.345184084	11.60453323	5.308166172	390.5514408	45.97469353	36.23659508	8.128692032	44.38910626	8.110439543	5.251348464	12.84748959	5.959105851	157.2868363	5.413568057	2.136480586	115.6129893	49.85668965	17.80390192	64.58107375	17.03895644	9.915229085	29.50615062	7.832123545	10.52662732	10.20605199	2.87072599	260.6021666	7.745323048	5.543411953
GSM766540	High-risk	4.455411934	8.543492173	61.33584496	4.531902835	10.10546104	6.346736859	14.88802679	4.3166162	381.8487471	35.65310853	27.22653467	3.531701371	36.68334465	4.325947562	4.90351129	1.990228353	8.905728844	138.5744176	4.88640785	5.624366785	96.39124129	60.0746685	-6.28333765	66.47058462	3.252356388	5.51422444	12.61306405	5.769250603	38.71186894	16.69933151	4.068908714	161.4796882	7.766031496	1.433278765
GSM766541	Low-risk	4.652925626	2.738674909	38.82972694	5.078867481	47.19961066	5.799983275	29.10713931	4.705747634	384.0380816	19.67212181	35.72985171	7.734865006	32.35170329	7.769214341	4.83615083	0.960560204	13.75772054	120.7528771	5.088368002	0.010801492	88.67571781	59.84096141	8.827374854	69.45619474	1.060131483	1.347939418	-2.377309169	4.627983692	24.35823127	13.44995544	6.524381802	185.4930273	6.777470129	0.611655371
GSM766542	High-risk	4.623876657	17.78420098	88.97977452	4.812794625	6.462478918	6.501970505	22.47804436	4.486978516	379.1816563	44.66256999	21.50921597	6.060134459	42.66668651	5.866974293	4.930051225	2.106115893	7.978878507	202.2182034	4.884171959	3.781133737	111.598086	59.68385825	7.093625554	57.72717833	7.664288742	10.31099495	34.1762604	7.923727435	7.267813969	-0.920003339	5.814904357	162.6977964	6.730321667	-0.423435544
GSM766543	High-risk	4.737873078	-3.730436005	84.86570854	4.280036105	39.7120638	6.067715333	30.90810915	4.482704809	397.1722786	43.87712684	23.12649864	7.827852775	44.16826404	6.880253651	5.059512242	12.2482438	7.690680831	124.799005	4.915568755	14.26776295	108.6152272	59.13536165	20.50116351	49.0460205	2.800216377	3.924707252	3.239922765	16.83317944	2.863696099	80.23327409	4.461705561	226.785839	7.331790415	4.789159272
GSM766544	Low-risk	4.629716318	20.23455944	96.09600195	4.332172718	12.13398999	5.736990119	27.43750451	4.101701541	406.5632352	38.31259578	32.7041077	5.704739553	63.83785741	0.554957226	4.590362475	0.570532576	6.613492882	125.8563707	4.767953594	10.1972485	116.9767385	38.34948322	4.392783841	51.11627226	14.3591108	-6.053004239	45.16459265	7.389113164	58.77656506	4.03284489	3.579414182	165.2366839	10.500454	1.788297476
GSM766545	Low-risk	4.453237112	10.53353113	92.40869398	4.906282891	33.17988357	6.279879592	21.28757187	4.906214768	386.9597346	44.13012277	53.9049814	6.276326806	40.83746774	8.482168454	5.571770736	21.55627655	8.976460041	152.4211128	5.001382067	5.742284045	103.4974569	38.48454416	12.7538018	65.78347259	11.89789286	2.852804809	43.35835067	9.518553698	10.71103078	10.08076134	5.691042416	205.8679974	13.55015047	3.351970618
GSM766546	High-risk	4.848078092	2.578569064	40.93592826	4.938192945	16.31210365	5.791415604	15.01777622	5.032833782	447.3486564	27.01602678	20.75902528	9.409591053	17.26414563	9.662153018	4.851611635	4.580794855	8.608579328	122.2512737	5.319465383	5.848726005	80.73873039	54.19540263	24.36777792	45.05282631	10.44641768	4.934648674	8.390515149	5.039493879	7.902150269	11.37154521	6.592170275	166.3046821	7.309078237	25.34980869
GSM766547	Low-risk	4.773277031	14.98263666	92.41856277	5.157547175	63.92617447	6.211328653	42.94466811	4.890020749	397.2184254	102.722689	28.68607571	8.103683865	53.69508158	12.51662658	4.767279214	65.07681096	7.459893612	151.7311546	5.218889092	22.71487418	108.6944129	13.70467559	27.65466058	72.38771428	7.816561299	8.398014421	9.348612465	15.02274228	25.95016331	17.24973426	6.109172929	191.9112193	9.678140803	-0.96138806
GSM766548	Low-risk	4.562800891	-3.887287808	112.6878936	4.026404632	12.28271778	5.998527972	42.54991849	3.847436545	417.3300419	25.02760252	23.42166851	4.551152489	27.62351796	4.512882444	5.002596844	-2.484107181	5.175695359	102.5276371	5.176809062	-0.578748643	97.56760728	45.64622857	10.48886137	49.71878275	13.58769117	1.376617783	-2.94903467	3.280928229	3.092224913	1.454434236	2.673565119	246.5988787	2.983382082	3.441319722
GSM766549	High-risk	4.491783623	-9.609719359	86.7345732	3.878098207	17.89090463	6.090484735	31.09178211	4.533899047	374.1637416	35.32892758	16.08257383	6.487940191	26.65199746	3.885324043	4.672711622	1.48157765	4.416050903	124.1118553	5.103341461	8.592211875	99.21874255	59.56582111	9.328354113	50.65234705	3.745245718	-1.288094869	-6.47521487	5.273728577	-0.918729122	0.923950974	3.451230362	175.0992296	5.220274808	1.335971573
GSM766550	Low-risk	4.732223232	-1.579715121	86.50105384	4.877693392	40.4766762	5.181598422	34.8842904	4.390446683	386.8885801	46.35000097	53.97936043	7.886255241	46.38288434	6.308345289	4.443523216	12.11411949	-0.298472313	143.9212372	5.094453017	34.31306572	96.98439821	32.08275923	18.05196035	49.20080196	-4.040685551	-1.876858027	3.347174899	29.02201672	-0.968592517	17.21665877	4.489779663	199.6245389	16.81692816	1.667207621
GSM766551	Low-risk	4.882130014	-4.228329728	30.86062403	4.386362012	17.79460101	5.667994104	16.92579582	4.679497205	344.0913304	22.10086878	79.62871232	5.273617666	10.0276231	9.581028552	5.194040254	2.073415203	9.365020242	128.6854059	5.092861732	17.00135102	75.69804796	116.1520495	-10.87362666	40.63113947	8.470596133	6.659930878	-2.918932654	7.308238938	9.964394353	12.46176561	7.566646166	165.550066	33.56206959	2.651603954
GSM766552	High-risk	5.094053441	6.718888975	96.05721815	6.158351508	13.39642683	5.58588608	12.88501822	4.40217124	384.4137222	20.84270123	31.63418155	6.767941654	28.97884044	5.467335358	5.545545002	13.61922309	15.73794703	112.3354655	5.111454816	20.7405177	90.38597288	52.99862091	14.32125377	50.78938201	9.471183552	15.05814636	49.14055585	9.701818833	18.81332769	-3.437207013	8.706407217	179.9302777	11.95459462	20.52615057
GSM766553	Low-risk	4.541891721	0.480250622	77.62607417	4.910662302	19.89332586	5.559203755	52.04755127	4.440863818	404.7737702	44.71801726	18.57750179	12.03661253	53.33856843	10.10024343	4.854665102	39.91711342	4.689674622	126.4535586	5.217154635	1.061810042	115.8521321	58.98091188	44.40813294	47.88459925	6.497555115	4.851541764	-7.932050214	11.51705918	13.08286643	37.620398	2.360929648	174.8127786	5.559064807	5.376968605
GSM766554	High-risk	4.825886154	0.400000577	109.3084223	5.115039948	17.13382407	5.500955206	26.03877328	4.735099447	382.8552933	45.86102632	17.47769418	8.303431228	25.61976732	5.466087695	4.704392387	25.64787512	2.105883288	131.3227072	5.138827507	15.67854792	91.72479462	44.88109766	14.53259165	47.8526923	6.493899789	4.590015097	0.523866688	14.77572768	7.511725475	9.886784954	3.995927071	189.1537111	6.118804466	8.818565942
GSM766555	High-risk	4.544908162	-1.205552209	124.6955951	4.393310478	10.61585243	4.737684187	13.16139725	4.297733004	382.1080021	18.8688649	28.55540961	4.940809737	22.5032332	2.519412851	5.022748502	-0.556280324	7.505655317	97.57338753	4.832838459	-9.117693681	83.11042956	41.66913158	-7.436572407	49.0525537	2.60959336	-0.338973546	5.265552453	23.86352879	11.43027676	-5.834676008	1.874910696	277.3510909	11.44865552	1.338092723
GSM766556	Low-risk	4.763416134	5.098454235	94.5951961	5.184838317	7.150878744	6.15168375	30.77012424	4.581136058	405.1135862	22.17264923	69.84362439	5.690145417	39.23201833	3.684878558	4.797364967	4.144898843	4.817172949	121.5676149	4.981751387	11.4607616	112.5719069	21.92744825	6.398536242	39.7016081	3.643644789	8.466898431	41.44871619	18.54908936	6.778524675	11.93533502	5.390274574	192.7230515	32.57565948	13.2697205
GSM766557	High-risk	5.557665535	1.636993084	83.46892685	5.344698089	11.00423869	5.232203605	9.391924787	4.738686062	413.6605136	6.607892676	21.05968165	5.852520689	14.13283544	9.826296979	4.574529817	5.627050709	14.5853166	120.627187	5.571875325	4.91027866	76.70639351	61.86108921	9.627574386	44.24003518	20.33899437	15.6402541	18.04228708	3.880372813	4.287363687	7.102756254	7.629373707	233.9044616	10.19931682	19.48052316
GSM766558	High-risk	4.412574743	0.124959596	68.04475791	4.498260046	6.519619552	5.479592294	59.36152397	4.118565282	344.1826779	14.42071669	47.51083537	4.410559069	16.55090828	6.474384293	4.596656453	3.360962243	1.029407752	184.8069953	5.069570792	-0.142411493	78.45828227	47.35983283	0.377738357	80.8711237	13.26627816	8.942383168	3.984881946	1.218819038	4.937049956	19.64416183	3.949531864	159.9583512	24.415787	4.980808808
GSM766559	High-risk	4.535146345	11.15344472	53.16151009	4.92138962	31.7750202	5.95620343	24.61243132	5.046354888	393.1491935	45.8457367	35.44481086	6.640487922	60.57790027	3.098084389	5.02483401	14.85445386	10.27225667	132.0582079	5.060531733	11.28462907	114.4819842	37.00079957	14.95303504	61.6397547	15.30589005	-4.637763622	23.82417608	9.227952122	31.33124315	17.36697165	2.44066425	165.9949216	5.912559584	5.30274121
GSM766560	High-risk	4.929941642	4.432038998	20.9365455	5.313827603	23.95380957	5.377050138	11.61105958	5.103277607	347.5508192	17.4055322	38.57941581	6.239220898	16.03945946	5.953785465	5.438727205	15.3091758	12.88973345	142.6078663	5.150381683	10.85603745	74.53136791	70.41930731	-13.08324697	38.28903293	4.69275386	-0.861382149	10.58639025	4.010442981	-0.736170262	1.022093244	5.628843534	166.2067293	16.16098709	6.766349865
GSM766561	High-risk	4.383726355	8.659740887	90.62875677	4.922317566	13.7810971	6.240713914	23.63950878	4.369878888	424.5905281	41.83442581	25.20443986	5.273601566	39.66894045	3.22185081	5.075246717	9.206034256	8.214761544	119.5487757	4.74508594	9.952234069	122.4789519	56.22191613	96.83068478	59.25482279	4.689021576	2.528637597	42.9043489	3.197947344	34.16207843	11.51842328	1.577616525	167.7291158	15.69300281	5.034934736
GSM766562	High-risk	4.499733246	3.756867127	94.91917567	4.761752324	5.9830551	5.888252877	17.10514202	4.188648905	378.8138705	16.26418472	26.50667706	3.704957824	18.26173937	0.71903425	5.188229745	3.56870209	9.119357919	143.280011	4.950375082	-2.300888498	88.30253873	45.08268634	-3.893184288	61.35583476	18.67735499	11.91032615	16.33569709	-0.630851151	20.87718798	16.89256457	1.42688305	191.3782617	11.72178168	20.21164381
GSM766563	High-risk	4.870233076	-12.65864358	66.09207678	4.142620907	1.433279561	5.203759757	19.43568274	4.321199131	340.6821158	4.634421738	15.32458362	0.982915057	0.694392095	1.208400265	4.914048105	-1.244369388	1.469566961	101.9983228	5.099489719	-6.41374571	68.58228534	67.8319357	1.168451495	55.95122715	26.57599022	14.79261474	7.620075915	-1.96414384	6.907969567	-1.241532763	1.24416925	157.7452171	12.36443407	5.866136743
GSM766564	High-risk	4.66005532	6.74308165	119.9217883	3.73945222	7.10339165	5.442957772	10.77909194	4.3397969	376.9910733	45.39852964	21.68133299	4.758351622	23.87424857	0.793962023	4.797562128	4.500543765	-1.775123366	172.4040803	4.840155466	-4.09535621	85.78003307	62.51025097	2.181226312	70.59296569	12.97687714	10.44003374	9.664234498	2.36830041	12.22857167	9.703030894	3.419128658	165.1743544	58.5636454	0.870606205
GSM766565	Low-risk	4.406326293	4.086345497	76.91389329	5.864262261	74.73441354	5.625698155	51.8415579	4.069176043	397.502621	73.67759434	35.41996275	4.815443708	67.35946436	7.362303031	4.951685837	28.62101225	2.805247448	211.0339145	4.693227941	51.35015512	126.9180794	64.28015268	20.05474169	75.76166345	16.51879911	0.692867286	19.0510445	45.91574735	13.16589215	59.82765777	0.274594242	178.0427409	9.666244396	-4.79685347
GSM766566	High-risk	5.287681757	2.368055203	59.92555775	5.132664836	17.45116322	5.676840175	39.35780376	4.772239744	402.8222371	24.45834378	35.93031255	6.091878498	28.60978633	3.294434294	5.021700275	7.520089727	3.842946294	159.3567829	5.175075004	21.58928599	82.1334025	92.94245094	4.684643469	33.7648913	5.658179183	0.343478482	5.808677516	11.00803663	-1.422886561	10.04190959	6.604989074	191.3062948	15.19700509	7.352054457
GSM766567	High-risk	4.717835277	2.650790404	55.33246223	5.241866616	16.26077099	5.5896144	12.98887752	4.501284522	399.907416	29.53820213	22.06405086	7.656428753	19.60936463	4.083796517	5.242999697	6.398242709	3.358445543	114.5238675	4.995729401	7.955061091	79.25036663	21.03655715	16.73838524	43.78832187	-0.185958024	-0.169786468	1.568159958	7.023666541	5.686152543	14.73448782	5.988375142	156.9756893	5.205526426	7.512986759
GSM766568	Low-risk	4.702365522	36.11904663	61.92838867	4.94097352	63.99187775	6.28502928	35.00949059	5.432013962	401.9248495	75.27359318	30.99591659	8.097298294	58.19230353	8.425268487	4.839661151	17.74044587	19.55366105	137.4001534	5.444950192	26.53720435	130.5400719	54.37633395	38.19614158	62.51151538	8.409119479	5.951911924	1.157842651	6.957162516	14.60275149	2.119289042	5.227079792	182.4182589	6.155041856	0.227622388
GSM766569	Low-risk	4.346263953	21.46176446	60.66304878	5.184459875	40.82609981	6.587584705	30.20338885	4.814202086	440.4221877	67.38928346	30.07314098	7.467418945	56.25490665	9.314824204	4.98016415	33.48212384	8.015123786	153.9695631	5.113494502	22.96900079	122.0800243	48.38670289	33.58009095	57.91788743	12.18514468	6.533503354	14.36866303	8.136758619	12.01314686	20.73447608	3.853708974	164.8639732	11.96111915	-20.1003277
GSM766570	High-risk	4.331899352	-2.362557394	91.08742444	5.258059985	23.24966513	5.915518766	47.94205584	5.078599665	383.0665473	27.77881013	24.98031541	6.087137878	28.05274546	8.221990814	5.47021534	8.257354622	4.6436364	147.0293787	4.915854652	16.07083008	91.04970406	70.85779935	2.562425936	61.43643646	6.32146654	13.67512217	7.521100704	9.987432855	23.22107287	10.51469833	2.878029126	170.439	9.826441132	-10.98898451
GSM766571	High-risk	4.810481769	2.01457752	38.78105105	4.995399032	15.69824489	6.516539947	44.23211904	4.981491006	374.3127093	22.7400928	19.17927069	4.944840421	21.8208084	3.687144362	5.074249951	-0.382919327	4.111897895	151.4719748	5.049228987	4.14995538	99.23986353	85.92047598	0.167224002	59.58679248	4.339087526	8.442682705	14.12673911	3.567326387	7.894754282	7.756772739	5.453203612	158.6619808	7.882948369	4.091771325
GSM766572	High-risk	4.398393252	-8.293869786	38.85651102	4.263779399	7.499400025	5.496485129	16.88468691	4.564768093	345.1816627	11.18866729	51.98386455	1.360566963	4.174333112	0.11041931	4.714145791	-1.743706137	25.77172445	90.33859791	4.810883142	17.61418496	72.44604757	13.55123166	-0.850525204	58.33000305	8.135456088	-2.324061412	10.40636221	-0.513560815	6.532421495	4.828508477	0.819992964	154.1104129	64.5125933	6.627419682
GSM766573	High-risk	5.175347886	13.43020956	72.29831287	5.680700328	18.1050348	5.418467715	22.26939299	5.373457524	348.2234743	29.61583719	23.67371755	9.130573318	18.32381015	4.289320712	5.101222207	-1.139435229	6.248845271	175.4051147	5.145629814	17.48903671	81.70485324	51.46939702	-6.199922392	45.35612574	7.140678525	6.837907405	2.940240742	8.036413751	5.18053594	22.80523936	7.25722767	167.2840161	6.676492257	16.58752577
GSM766574	High-risk	5.164615835	-4.45040366	99.524792	4.698753285	-0.181235643	5.690741851	16.57086261	4.350797939	328.307307	15.79650828	16.39206268	2.667440651	19.61907311	3.353607689	5.292430384	10.07564288	-2.180735154	109.5613707	5.047045973	2.611740509	74.39687825	88.4626068	1.479693909	55.54888918	26.443274	26.85315917	11.79325416	0.362566262	6.652489474	8.358404735	3.241388082	161.1978416	3.896191975	3.116756144
GSM766575	High-risk	4.868136332	-7.830522633	37.45744953	4.364540986	8.550878	5.038924507	13.13312576	4.328063029	322.1253679	17.61278161	17.79431926	3.055732515	13.13347083	2.754036696	5.313744889	2.60566686	-1.46966179	169.7503383	4.781818982	10.25351951	75.72381458	51.35429001	-11.10089674	57.60167017	12.3590669	7.764017524	12.83725987	2.401121743	9.384177512	12.51648078	2.927395863	152.7514773	7.622524118	-13.573065
GSM766576	High-risk	4.818559132	10.81350113	93.61481617	5.328775705	12.52496928	5.186354074	9.66894668	4.809046021	357.5827614	24.57481396	21.69177012	5.616339759	10.01348258	6.163419792	5.273617643	5.724455245	2.042597068	151.8957802	5.139261186	6.893848643	67.99387498	51.67539547	-13.64912131	38.84485743	7.491206472	8.780957696	5.794591078	6.033852731	0.96114809	12.12028171	5.540833451	161.5271243	4.508678681	10.82885455
GSM766577	High-risk	4.912709377	7.185309808	108.9120815	5.18472734	15.61595708	5.985303654	8.969001626	4.740018173	333.3426507	34.42151479	18.12393759	6.340848831	21.83367787	7.484507257	5.006218109	3.434826708	-0.549697572	125.7749092	4.867227552	6.316556544	76.09551296	66.73355437	2.805629026	42.45136402	15.68249515	9.578410635	9.944128998	8.485847277	2.789154238	19.26774476	4.212455725	162.292859	4.951709138	-4.259370763
GSM766578	High-risk	4.837892841	5.372157999	97.7560049	4.674680852	12.08941641	6.756875578	14.46277854	4.916714189	356.796091	20.30745904	19.60567601	6.610678522	16.57709959	5.738093468	5.286692136	9.969966501	2.451647081	130.6290503	4.980436354	18.70755139	82.29079836	69.90822715	6.779489684	47.42731467	12.88596134	7.731960221	22.46353956	10.3386382	6.243947618	16.3352761	5.48180294	169.7644079	4.963095166	-12.8101583
GSM766579	High-risk	4.067159107	17.20329277	78.76280014	5.069206896	28.68036966	5.398244588	14.11648037	4.545036171	339.7149755	29.65806761	15.86365276	4.491406729	8.943563732	7.093740627	4.779663431	1.318316077	6.197809876	173.9659003	4.812157662	9.757236627	67.90752294	60.82171276	2.933247959	58.74822839	19.91903112	14.05494645	20.62721199	3.872598431	-1.433910473	6.924306446	4.532900519	153.6798422	6.014743355	-9.407381053
GSM766580	High-risk	5.012418096	8.390341619	44.61953833	5.965426751	12.19613813	5.828698882	11.98250985	5.589390615	349.1799029	20.64049347	35.89941736	4.853867433	11.4050412	12.41973218	5.925247354	3.259542092	10.60795749	131.1843027	5.298831168	10.7818719	71.24888194	59.28551522	-4.433925152	49.42145896	8.954769735	11.39313566	23.93944274	11.93370794	5.516434857	12.51866508	7.752318616	161.4966998	9.519203963	6.337802387
GSM766581	High-risk	4.605192086	6.442989782	43.50637564	4.696099653	12.84835404	5.891749577	15.39588265	4.80644343	341.1242982	11.94260348	19.69443332	5.744314189	16.91616453	6.560472528	4.830768769	0.083230661	3.773189648	114.3360214	5.00688659	11.45893454	70.78823733	86.14237545	-4.683933903	50.20944393	18.44339575	9.500075976	9.418254265	5.321952283	4.43627067	-2.581413412	4.947574242	162.7919842	3.043869378	-16.87880048
GSM766582	High-risk	4.616805311	7.743383675	51.16167334	4.777148131	3.012700358	5.658186095	13.23742847	4.24143298	324.0955055	26.6953154	22.42065033	4.584368436	7.928787265	4.693349623	6.028204417	4.687315877	3.62148851	129.7874328	5.081244934	7.984317657	65.1585773	58.96602411	4.217248603	53.51112305	18.25550878	9.25605076	-2.225117885	4.314789179	8.718358172	7.384110227	4.158243739	156.2497624	5.050667161	-9.275642457
GSM766583	High-risk	4.713111541	-6.380107347	102.6412968	4.757896959	8.958623716	5.373525759	17.44762506	4.470617382	341.9618817	27.1426587	18.45339468	3.987183121	18.20238885	4.694301735	5.835976474	1.75552374	1.428929282	187.783569	5.071977447	4.06847946	80.69137264	54.07314565	-6.869627288	54.74272797	25.71665928	21.19769462	8.176041465	-0.476747754	2.296787798	9.542676445	4.922906408	162.3973437	8.468790573	-1.620551233
GSM766584	High-risk	4.541455624	0.764944729	96.64850557	4.936977602	11.59895548	5.951827901	6.921688846	4.71509935	334.4017181	15.95906825	17.86028419	4.507600983	18.43523776	5.885382894	4.907035586	-4.281445002	-3.323483886	119.4569015	4.96975931	9.270249632	67.08174212	98.72918136	-4.742249809	34.12708766	2.574071429	5.1206856	0.115320801	3.907542659	2.394068373	7.187868961	3.750772957	159.5289248	3.944737026	7.74850748
GSM766585	High-risk	4.721462805	0.559024168	77.32166373	4.922525902	18.6957349	5.754772155	13.96686098	4.900937961	342.9656501	26.13446119	25.12561283	5.98007768	16.49430615	4.634098237	5.002751999	6.416236502	5.174542655	162.473043	5.021066546	15.22020628	76.29412527	48.20304933	0.293348398	55.54888918	10.60118965	10.64501779	7.188332403	9.544740527	2.321148005	11.8138869	3.459556105	164.9707507	3.191557039	-4.357145761
GSM766586	High-risk	5.036760278	6.3828898	97.16846218	5.255522417	12.79751126	5.628259354	18.15537664	4.822856963	345.0022331	21.37594086	15.53375322	4.919276746	4.486601069	4.982050462	5.643960259	16.32319736	8.79174492	157.7054928	5.301747945	8.852204138	75.18424118	27.04206619	-5.006912114	51.4052542	12.56613504	2.224087315	7.270650814	6.617896694	8.502265301	18.46870523	5.950392474	160.4379891	10.80832478	12.18800388
GSM766587	Low-risk	4.70219776	15.76354691	48.90652417	4.647961507	12.6816122	5.213578542	5.856258578	4.594903657	355.0662897	29.63711767	16.53733356	6.265834914	31.11983148	3.758352419	4.767168449	0.412807915	-4.496096242	174.3049891	4.801503763	1.987521685	95.32835336	61.32481534	1.630371422	45.87847684	-8.993684443	9.644951028	-1.471870643	5.102777725	-5.561623857	17.2251551	2.655747441	166.9200094	4.612197218	-6.432178072
GSM766588	High-risk	4.799461188	9.915531518	77.09259056	5.214786133	16.3978795	5.869724131	11.12994249	5.045002962	337.5503164	22.53527876	24.29590075	5.092429286	21.74081347	6.278353705	5.160574788	1.710224569	3.875146252	169.165476	5.159017524	5.782653824	69.83504602	32.03078995	7.073542337	47.14882656	3.559972448	12.50528894	21.18992058	12.08697553	-1.048344351	9.245732408	5.354265051	161.1297365	5.823429984	3.469639914
GSM766589	Low-risk	4.78754288	12.47831289	97.27071898	5.171340928	15.09568291	5.753943705	13.60695098	4.660060241	334.251021	32.20221699	21.80715684	6.442696934	16.76123974	18.11030832	4.916696824	8.341510361	6.503407975	168.3753831	5.3392899	13.0154912	77.97718482	71.48460043	7.408420058	51.57588069	1.401019317	17.47796644	24.38947035	7.109187674	-0.667359223	14.84058896	6.642104859	161.8922863	3.449345037	4.223291119
GSM766590	High-risk	4.940407069	-0.917350216	45.85923013	5.139448034	8.234248808	6.158048053	9.856331638	5.200155998	368.4425105	19.47593771	21.55849415	6.662660158	27.19559106	7.007929132	5.529732422	-1.300055979	10.25021628	122.7373495	5.151411962	25.94178314	90.65884365	41.13884283	3.647572716	51.45317795	5.681779445	6.715926998	7.851192615	7.586303188	6.536378282	11.66296844	5.865368086	163.9816459	5.720558896	6.102971279
GSM766591	High-risk	4.221737577	5.978625856	102.6614203	4.6582996	9.744753641	5.733675589	13.19623285	4.910829658	338.9280247	22.20724157	18.96151909	5.308184371	10.42000574	4.47089307	5.085347316	-9.000048254	3.207463678	156.3877261	4.715227416	8.129733829	82.44557556	41.87690395	8.676360503	52.23964182	10.44261359	4.652452283	15.98957816	3.21323508	0.38164295	6.306768286	4.894153128	163.3644013	5.300962582	4.353887705
GSM766592	High-risk	4.444292197	4.459652878	75.8807764	4.909779342	10.80514153	6.120790139	12.72112269	4.47885433	369.5736372	23.38714629	21.07485917	4.927263159	25.63117359	5.400217052	5.14913084	3.588462804	4.530568018	171.4640338	5.164132466	3.06985459	88.27275756	51.5583402	10.29655174	52.30210338	9.471267819	-0.905031767	12.77621468	2.607451226	4.690274472	2.158040082	6.035585767	159.9195372	1.358735821	-8.562461447
GSM766593	High-risk	4.801503924	11.35091965	75.32836994	5.626389782	14.73396569	6.988221556	11.1942282	5.170970338	355.7311649	27.83245316	30.18284404	8.826208492	23.28337206	3.652919736	5.782679167	5.119130874	3.273245596	121.172439	4.873573943	21.0716875	77.76074636	65.61847835	-3.913507804	56.52157333	14.137724	10.91701887	9.387247155	8.754725734	6.160759204	8.76474528	8.694150032	163.5752832	4.750220326	-2.61676066
GSM766594	High-risk	4.411010547	5.176779975	111.3719026	5.056540815	13.37054451	5.707670759	12.33278982	4.641323194	350.3655499	19.08882829	17.05514778	4.49420909	11.80257307	5.820035183	4.909748436	-1.466879163	0.175046419	135.4567995	5.06723521	15.10483123	66.0135057	76.26617961	2.689447883	48.85050334	11.99015415	21.82476368	17.08776817	4.156887038	-2.182580296	1.617976312	6.778385341	158.5743964	4.455837151	-2.421591334
GSM766595	High-risk	4.762836332	5.272027295	116.6464533	4.62588516	8.104329421	6.013581002	10.54338933	4.601261677	341.0111773	20.29536925	15.87143938	4.876234768	15.08907415	1.3108386	5.210345672	3.559019532	1.470603801	181.0082084	5.107934577	8.654578306	83.9976025	57.06915273	7.347703162	48.11903049	7.743367687	-1.924681073	8.105891735	7.219912951	2.661563262	12.28435929	3.524665211	164.9407762	4.13667704	11.34974411
GSM766596	High-risk	5.678982495	16.26797475	53.34455561	5.462216854	12.80348373	6.500816547	29.44524082	5.343843742	375.6648862	28.63895327	32.37320815	6.259204551	29.4911367	7.7391561	5.367870442	1.44364639	12.10119558	136.0900695	5.634048211	5.285414262	80.11926026	57.08511969	3.779714756	58.03220798	20.57608243	19.32849615	6.632550666	8.071753328	9.330487728	16.09936212	9.764222665	157.9839256	10.83540304	19.67298573
GSM766597	High-risk	5.332484344	22.59265819	109.2984961	5.754611872	16.6419895	5.513702021	30.55474056	4.749047997	350.5277862	48.21116141	19.63751002	6.364494683	26.27538355	14.21800436	5.140549096	10.6332034	8.463259641	203.7931246	5.404015528	14.93945264	85.1002588	51.00455689	-1.074283195	51.53650583	24.6983088	26.00448484	10.70357172	6.067517048	19.67971979	20.16679228	11.03882921	156.13824	12.14418318	7.641210573
GSM766598	Low-risk	5.074928314	-1.620486652	114.292593	4.604020338	5.834436696	6.150868273	15.15783712	4.39966397	341.7968448	11.70838786	15.91418085	2.9312785	5.975826003	1.738215869	5.036885364	2.216287894	-4.315793488	170.9341243	4.952984802	10.08153214	71.85956203	58.1718554	-2.651051916	63.5941034	21.96839341	3.819188333	1.637918986	-0.515823504	7.089522937	4.313112012	1.149146151	156.4131107	6.182483613	-7.112910305
GSM766599	High-risk	4.938572554	-6.237794214	54.21483685	4.511254872	0.463327721	4.884419616	9.901516846	4.454688654	359.6928263	17.28345594	18.20732323	1.121163821	3.802148256	4.171108279	5.176144811	0.924984032	-1.252495232	194.9699405	4.839841065	3.423004579	73.86156991	55.32795253	-3.389744079	56.18620144	25.25838437	12.742724	11.76480566	-2.22624046	6.933629672	14.13313809	3.915529552	163.1194938	5.997787552	12.14959181
GSM766600	High-risk	4.729970071	8.31363034	64.85080101	5.542546003	8.634502356	5.806317371	23.44250992	5.173872893	365.0290302	29.22215283	22.55294157	8.180031768	15.18651049	19.42453704	5.353757215	18.38934387	6.813375839	146.8969732	5.322042278	4.849692119	79.29216908	77.39656417	4.060854675	59.57564175	36.20036321	26.60291051	4.929256573	6.351633958	7.270046447	3.955602901	6.782266685	161.1101861	2.504664238	15.99823744
GSM766601	Low-risk	4.422439723	9.36653117	61.27371898	4.550257264	19.20084959	5.928190278	39.61454156	4.618299911	366.8232375	32.64635694	32.64995102	5.545441324	35.57855695	6.906065162	5.143880331	6.449965311	-0.332620084	145.4671015	5.206414606	18.21723047	107.9843453	47.41205171	18.72134463	71.66290135	19.15973074	1.684119824	8.223035846	7.908342055	9.599220035	0.727222113	4.293633487	186.662069	25.78756072	-2.389817531
GSM766602	Low-risk	4.548012406	6.854531861	64.80602343	4.858740573	54.59401539	6.267010978	41.76388545	4.884145438	388.9335455	63.51991917	22.36450885	6.921982332	40.06004423	12.09223125	4.880699778	32.28461149	4.882004036	177.6860735	4.956554124	41.00058355	104.8113735	76.54739526	4.97757536	56.95087345	10.49659767	11.73004823	-8.598822737	19.53191989	19.87905331	0.190414174	3.877639373	189.691758	6.296836869	-9.332827689
GSM766603	Low-risk	4.633034511	3.33625813	48.98474406	4.225011912	17.22141042	6.576646373	36.59365056	4.633856093	419.1112197	39.89124436	21.304097	6.847269366	47.82870001	5.60600967	4.932181401	8.508632229	8.909370481	113.0574364	4.892136825	9.612700884	124.760359	65.58019285	12.46659098	50.6430164	0.477494383	-1.163022648	36.24260549	9.345901138	6.38943149	10.65605791	4.104592662	160.6220431	7.136663569	-10.22770296
GSM766604	High-risk	4.488241968	3.585024689	41.86338596	4.575986095	11.45662997	6.519289618	39.83690623	4.804604449	392.2460245	28.78941325	16.25274511	6.032608653	36.77482495	4.343086135	5.240674894	8.306146203	10.50957355	125.2296871	5.021884615	17.1581118	119.3289434	61.35364746	0.819098154	65.40904843	10.94999551	4.308105071	8.769698764	5.846544098	1.210782188	-3.359857104	4.577164264	163.7937264	2.871916533	1.291370482
GSM766605	Low-risk	4.204118966	5.210887139	93.39098381	4.847871017	17.81461041	6.46041082	26.73797901	4.603100379	398.1049924	30.98947694	20.67187825	6.769856685	24.35454938	7.685938485	4.673644412	2.200996247	0.36066735	153.7411508	4.967219558	6.77037816	92.6610034	65.80428116	11.08601104	61.05162231	8.942950205	4.619392271	11.79190729	7.76395084	33.28562354	10.98057132	3.087526388	175.3285621	11.675445	2.099572739
GSM766606	High-risk	3.856566381	5.583129746	63.40806042	4.280783103	10.95154516	6.199774652	17.59899912	4.454167896	391.7857607	6.680096408	53.0545022	4.887378479	21.10852861	8.035891209	4.608384162	-0.026525189	9.003008589	119.652296	4.867122254	0.482368486	71.87345097	65.7749812	-4.838914689	65.34153249	12.0256509	11.34942197	15.3825069	-0.70413141	0.768435838	0.716205173	5.097841362	229.4395751	5.456815542	7.728985994
GSM766607	Low-risk	4.322714415	7.456911385	32.74644918	4.05205228	7.178366753	6.081992736	33.61182086	4.812050473	346.2413642	12.70500204	18.3873723	6.195522678	25.50804795	6.463838935	4.633624153	-6.854729571	7.106044717	118.0066085	5.078155887	-4.451180447	122.6631364	123.9803114	-3.035082172	52.75208759	0.323694481	16.42423081	5.018418452	6.598922787	-1.798324526	8.549695337	4.936914076	158.6110285	7.261505012	2.963192012
GSM766608	High-risk	4.676564173	6.323375065	24.59753227	4.554693677	18.352985	6.026095389	23.97235154	4.655737292	355.3281571	9.562033218	23.20825078	6.403328746	16.66519272	4.778503806	4.829727489	-0.02698663	4.38635793	115.5574344	5.068128356	5.917254375	144.9052916	10.84734239	1.677780936	45.40278247	-8.297438405	-0.542377206	0.554755461	3.148860861	5.41631198	10.57715172	8.115885219	165.534605	5.296758617	-0.265949534
GSM766609	High-risk	4.805590995	4.257575766	58.42257528	4.699593112	15.31368134	5.941127181	34.95691829	4.614570998	388.0657455	30.5728758	26.50394986	6.055991682	14.87831123	6.784900522	5.677865634	17.66128792	5.3152284	137.1187822	5.2126442	-1.215134457	82.99520262	58.8301682	8.70978543	67.1371882	9.035662887	14.59007194	2.39476753	5.086440733	5.845843898	6.444042876	2.568991817	174.36221	8.488502541	6.301366554
GSM766610	High-risk	4.598243273	1.159938992	52.2566448	5.333613234	48.04018359	6.205107479	20.21880329	5.250337031	397.4246478	51.27271119	48.35470541	7.196403352	42.54224302	6.443964168	4.86506597	20.55592831	8.275005861	140.8457041	5.098725894	30.36453649	106.8019499	58.37248995	-2.034060803	54.87685632	3.53750158	2.263039128	-19.52656555	14.99545249	7.070627368	17.85052525	5.249202321	206.5843008	13.66827078	3.268618009
GSM766611	High-risk	4.483332836	3.781002641	45.62987229	4.380359408	12.27879439	5.56168194	14.19395693	4.996846822	420.1052446	6.345430065	61.72516452	5.153907079	19.73688925	5.307255464	4.736478712	5.201096598	2.849947653	108.3016387	5.042755158	-10.21234999	75.39310826	63.62128346	17.38310809	52.27694625	-3.350314282	6.073256841	-4.733733834	10.94644065	0.399479445	3.423771004	4.866501642	169.7149565	29.6276654	10.92634596
GSM766612	Low-risk	5.537593791	18.37816183	91.89527373	5.432014117	28.93241687	5.58384905	48.90507679	4.648771521	389.4484318	52.87721667	19.21611046	9.157311321	48.89317355	5.539972844	5.025311412	11.10836723	6.087149473	180.4228252	5.44830848	19.16498454	109.3864058	33.51195789	16.48601371	59.42620983	16.64257683	13.93223665	17.87814809	12.32441127	12.99914528	53.91512011	4.455955558	204.4860009	14.26423094	57.39700425
GSM766613	Low-risk	5.176412552	-0.314426926	56.24628484	5.063115514	28.68711915	5.497442892	30.05585454	4.89622913	383.0231218	52.77606583	47.86075805	9.070415885	42.90926478	5.144516572	5.168362475	8.585331625	6.53589839	214.653054	5.213442925	31.30671803	113.0951535	61.17781417	16.00826585	49.06557082	5.051005642	1.597030447	-5.956997807	14.15459414	9.030185284	21.2552369	5.471940945	190.118248	10.28578437	14.14197268
GSM766614	Low-risk	5.223048038	6.40898878	31.76363178	5.337176033	22.62077825	5.909219805	33.27637866	4.92217571	394.7182408	63.0881165	31.27729679	7.50476543	58.16360478	5.053689021	6.27715765	5.75572015	8.694365494	123.6982361	5.407344241	10.51562075	120.5211688	38.85762582	11.61708707	70.17421007	14.94516969	-0.656827691	2.957979618	11.12399926	29.28401622	12.83807164	5.286500689	165.3106298	10.51286035	23.09152785
GSM766615	Low-risk	5.027405605	8.738642394	72.45600209	5.111267357	39.95256182	5.131852714	44.62883046	5.275161813	403.9332386	63.22297293	21.88612976	5.288821606	45.1316777	4.723760431	4.718139661	11.53801563	8.288045594	128.530272	5.146858547	27.09390648	120.2874998	56.0011601	7.050979139	58.52125272	11.05647176	-1.341846227	3.831491233	7.87774091	13.87753485	28.62479867	7.098494491	156.3837854	2.196932212	2.085733951
GSM766616	Low-risk	5.010598265	-6.691049995	41.6730691	5.031008719	25.97150258	6.210135481	39.5736049	4.728235258	383.8070918	45.55131397	22.5861808	11.18218353	46.61599241	3.976944607	5.469613864	24.81350438	9.291243736	133.7740407	5.136028839	25.98862139	150.4306316	15.6692505	3.121174558	62.96559222	6.431168331	6.763546577	2.429023699	2.810640222	14.19951407	12.09244842	3.055136847	171.2676316	10.11248694	-5.3316748
GSM766617	Low-risk	4.808233451	7.778051326	87.31490053	5.321771179	8.062830613	5.957586663	42.67174551	4.821261687	409.4443806	19.26551659	24.79799293	5.296449255	23.25919752	5.521461903	4.98191531	14.06852344	12.33076607	174.5133329	5.380168615	10.33502376	102.3779123	65.7725094	9.225316282	68.181241	27.29608975	1.709040859	37.09124959	7.222608236	37.37977147	31.4594165	3.466157488	162.0847178	18.03751725	27.50771016
GSM766618	Low-risk	4.652178807	1.539481974	63.24537256	4.80876951	36.73424151	5.780596907	38.09635608	4.470541046	391.7746024	49.96203965	21.19275317	7.069352794	27.8982715	6.195974727	4.163157088	41.25208915	4.577493778	149.3587128	5.139854135	23.37765246	106.8349084	41.22092461	4.751244839	68.23856927	19.2004847	13.80806567	-2.106909605	10.85631	15.64778034	24.20214556	3.831728503	169.595597	6.005875571	-4.363802515
GSM766619	High-risk	4.379666426	2.398508119	36.00115309	4.822111888	18.21775066	6.4812223	21.58046192	4.431325752	413.6362421	8.015871395	21.1037615	7.236492868	70.54052435	8.625402378	4.797696583	2.394150466	0.606887996	115.333424	5.23044338	3.477074017	106.4882655	29.62951875	24.51802154	46.42816978	-0.351949541	-2.935539939	10.74409044	1.970869115	0.441370148	8.508430186	5.09886396	182.0658973	2.956636354	5.069666916
GSM766620	Low-risk	5.322220028	1.271711047	77.06262034	5.546226139	9.893355339	5.957586663	40.54000011	5.019713732	437.1441326	38.24276217	23.02065639	7.556384183	35.17886567	2.919187622	5.55683909	-6.704902254	6.895895262	119.9504621	5.354918664	11.03322099	111.7964921	61.79940857	7.771809299	49.16207172	4.75514142	-4.878554089	-2.424464779	3.310974843	7.631057335	14.13185339	7.135832441	164.6329345	6.738175082	1.291182805
GSM766621	High-risk	5.303939103	14.67402672	96.25353374	4.891739119	10.70966166	5.599829664	21.47146435	4.770874195	384.7429352	32.01820517	20.07525925	7.677273648	33.18030791	4.399046434	5.116199859	3.34418346	1.643916358	138.9061229	5.160354736	13.37208856	113.1980229	50.27757671	26.17236622	57.00415465	7.550346721	6.014008095	20.41393429	2.57295185	8.320811731	3.259224442	3.444867528	166.7221365	13.4876165	19.54875067
GSM766622	High-risk	4.870565573	23.24055174	80.74708454	5.668981957	25.39935157	6.086578431	18.11783116	4.734416264	358.1187573	43.47301813	24.8991895	5.061779354	32.6668139	7.441851479	5.796639864	9.242632983	10.38133832	146.9816969	4.741843371	15.88292894	98.82677224	37.34821781	12.35685395	63.41413067	11.0539706	11.35613814	-13.5453971	4.562766582	23.03546914	9.894042793	9.736324571	169.515959	8.598308506	13.25701062
GSM766623	Low-risk	4.926631308	38.26858518	66.38946676	5.913732144	71.60429586	8.23812187	40.21934087	6.43412212	395.021853	92.90204931	29.56993104	6.835841415	56.17491121	14.02306729	5.239280798	30.5474042	12.59999579	157.9323031	5.100614315	25.49455638	125.4531081	44.40777825	46.39998082	68.50079489	15.86702511	12.58361589	24.68134603	16.26080029	16.66220243	13.15855473	8.111043922	171.2183141	5.321354282	-0.376912922
GSM766624	Low-risk	4.938338132	-2.485239992	81.61524716	4.385007569	6.260150249	5.775541653	35.27920842	4.530693471	387.1105251	30.71085912	16.34024445	4.989983152	28.24265425	2.989409767	4.871636853	0.870695429	2.459821644	122.2816803	5.003380619	5.224118107	112.5740185	68.23850938	3.448917761	48.96999903	9.398451325	-6.37175111	7.331990336	3.572692112	6.780068414	2.577098631	4.523342373	158.5088193	5.572165721	-0.509645836
GSM766625	Low-risk	5.1488355	2.233628213	74.08650576	4.435645693	11.62425006	5.534286859	32.25827562	4.604247105	382.8283754	27.42710412	26.95940505	7.015179713	14.9878212	3.40728418	5.000545204	-2.154706018	2.067488541	138.2299684	5.301160399	-8.557241682	113.0999359	83.33135961	1.919661846	47.67001542	18.29829924	1.709823819	-1.430961772	0.398166001	3.527905588	-0.194446602	5.625623261	161.439759	5.802001627	-1.050543246
GSM766626	Low-risk	4.647163621	4.412877268	61.98866347	5.160862139	73.74505751	7.444844977	52.27200122	4.72834226	417.3034826	78.47888616	18.48013528	8.698046575	75.93043734	9.579891009	4.355771888	31.29016127	5.479714386	174.3050467	4.926014354	45.14656515	129.3581197	73.3587538	20.88964172	69.92927238	9.402397384	0.298050671	-6.013662383	32.76548846	13.49280732	12.27373841	3.951364289	179.9994891	4.271960921	-7.720328181
GSM766627	Low-risk	4.805595044	-0.412515243	69.44747298	4.099729771	8.671264359	5.603172574	32.62105846	4.371867224	385.8701873	37.51099818	12.99065378	6.280886022	24.58273201	2.796732181	4.962221511	-6.231330413	-2.243995692	150.5413464	5.01114087	1.589760376	104.7156769	58.63046771	2.670089706	50.69158274	11.17803326	3.467950742	2.14080243	-2.3264025	3.683788719	2.921826785	4.029068224	160.9792047	5.584587323	6.867019218
GSM766628	Low-risk	4.890121694	-2.38450164	79.30937611	4.927638446	8.634558037	6.006201178	34.87443878	4.994922725	380.3620792	35.11785808	23.78585909	6.018161628	23.61821295	5.193986006	4.786493423	3.772104221	4.061868634	172.5958053	5.107121092	0.27869024	126.2807512	86.85057044	-0.058973298	42.03691108	15.15786164	2.612509901	9.084493608	3.744680075	13.43310397	6.850002676	5.351259125	180.0162732	10.65806873	-2.574567088
GSM766629	High-risk	5.120178999	15.25701819	89.77852949	5.556164135	27.74747375	5.842713823	25.15816828	4.985969746	360.3450616	36.56277511	41.54566408	7.184569622	15.22743296	6.536421657	5.114726333	2.419665011	14.77117937	141.7070338	5.178160767	3.978121612	120.609142	54.3767337	-1.488497801	36.04126246	1.570690045	-1.578842512	-1.858775804	11.76353437	4.69252131	10.99090237	6.498091035	164.2300561	8.374854909	11.91408781
GSM766630	Low-risk	4.864993029	-7.335345265	53.57833741	4.451391966	9.811480233	5.160983404	43.75509147	4.097132012	390.5029518	18.28655651	37.07668287	4.357506226	15.61841951	2.431811803	5.300841888	-1.985338928	3.481013397	134.5103133	5.021231746	-1.946143282	118.017208	49.17709501	-5.888439884	61.11191739	16.09105772	7.058338441	7.344583319	2.103916478	7.458337242	5.669484189	1.808742864	149.9811102	10.90245666	3.066668352
GSM766631	High-risk	5.02982449	-5.48029143	42.48747031	4.594548446	10.6082562	6.367518506	30.50727301	4.838072439	364.8128081	34.99286079	17.81944267	5.701925307	28.28367525	2.980401133	5.544707269	2.057804156	5.02660817	132.252586	5.161835432	13.9086664	120.0232651	63.48461156	-6.879464333	58.25436947	20.33541734	5.721802008	6.470394852	6.46621351	13.86975746	13.7122808	2.244303448	158.360613	2.392543456	4.524117104
GSM766632	High-risk	5.517736626	9.685642685	57.57405545	6.067896603	50.8335035	6.652181103	44.03975013	5.647998463	398.4536967	70.18840112	28.05869991	10.14903369	38.31230644	9.241555056	4.843871218	42.39058911	6.783913937	175.1715785	5.2543035	10.29109721	118.7609982	54.69508222	12.44445379	61.14733079	18.76158542	10.48148509	13.14354235	17.32320376	14.93094197	17.61958615	8.032435741	177.0136696	7.377420319	22.75497151
GSM766633	Low-risk	4.709341579	6.293411915	57.78755031	4.696210256	15.44213938	6.630041718	22.86618521	5.132331659	375.1370835	29.36037506	35.36324398	8.146546044	30.59934467	4.485517449	5.14714153	0.051768122	7.626250571	168.5156101	5.201035454	4.886474062	106.966385	51.88875878	15.22100248	59.83006283	11.86602434	-1.745300397	12.66769604	12.54644164	5.57171047	17.72498857	5.701635479	227.205259	6.496558258	26.11500927
GSM766634	Low-risk	4.536401016	24.31669352	81.53550137	5.833086199	107.362236	8.670744334	40.9109599	7.08313088	396.6071418	110.0614154	33.86917971	7.207702007	57.03506758	15.31737426	5.12789931	51.44035685	23.4140025	128.6043126	5.314218869	41.8090652	121.8549428	20.45884946	15.79422918	72.9205578	17.79890263	19.92489299	15.66173194	18.93330622	9.031916389	12.89348713	5.05092462	178.8020041	5.599038082	4.019250974
GSM766635	Low-risk	4.778102951	27.17435089	63.6045042	5.487993534	52.82807091	6.564053895	39.70365579	5.38559793	374.5826079	62.87343489	25.78761783	8.929538423	29.56156336	10.11482833	5.093778336	16.75097559	9.738707505	155.638147	5.736816947	17.22297312	106.0407792	91.47198761	17.92462745	64.87970456	13.60588219	3.306070588	35.35831649	20.84407873	3.811294601	19.90687043	6.242143667	172.025715	5.859244711	20.71171755
GSM766636	High-risk	4.590450102	6.257649809	49.11682256	4.624213375	19.54622438	6.354328633	33.78056788	5.176697707	397.1278316	24.6759749	25.36951048	8.098084624	30.07376874	6.830599065	5.558404894	-2.609629894	8.893324071	140.3648371	5.022970562	12.5949831	120.9518699	80.13585471	7.337046176	60.87488277	-2.127595073	3.771382637	7.818204242	10.73603768	9.41245291	30.77670496	5.384370993	165.5748202	3.418902385	4.124571033
GSM766637	Low-risk	4.583034613	9.989488361	54.39201494	4.874846754	65.0147274	6.035561009	39.93408396	4.897531971	368.6508548	55.47704217	32.39619104	5.360591255	36.2763643	5.852415079	5.188229745	8.950593153	4.407797301	187.1677258	4.96444549	6.94561787	96.1538511	64.04502779	9.847727593	68.72853715	4.150582131	-1.059353489	-5.042333263	6.211908135	0.214349434	7.942939222	4.410333407	162.4398738	10.12910817	3.041688672
GSM766638	Low-risk	5.262240704	2.954639681	60.12514752	5.4582325	30.67661984	5.840345495	28.90979403	4.854011217	365.1184746	40.21467073	29.56818161	8.917763645	25.95312103	2.263158329	5.065492443	8.435571416	7.682985349	129.9137249	5.338275322	-2.539400551	129.5485235	34.61449426	15.09363234	54.64497348	8.578252182	2.054842569	17.46650551	11.25831459	1.574367069	31.16981979	5.800520697	166.9567862	10.74444924	20.73242088
GSM766639	Low-risk	4.847581833	9.132863527	76.26125909	5.274752238	57.92447358	5.429177466	46.93066843	4.789827657	383.384756	74.81438589	23.21426878	7.505674367	34.57756142	7.989496645	4.579122771	50.08822299	1.382522429	162.0853402	5.131749135	17.46665146	137.0879451	60.00833381	25.87214065	63.62215863	13.46689482	0.647382719	-1.507001015	23.48809067	17.43319684	10.26656925	4.65412003	170.1282606	4.00684603	3.479937955
GSM766640	Low-risk	5.187788363	1.284054728	46.69588373	4.368707135	15.74295536	5.868559057	40.16826202	4.627270899	396.6880818	55.20160518	15.76104963	5.518730479	31.74332838	2.246741572	4.551800078	-0.376210877	7.718079964	141.7542443	4.68128668	23.3747023	105.0558049	45.64983537	17.25884607	74.23840446	6.023784924	1.270714093	10.97554523	2.959790935	20.59525694	12.27796436	4.554122328	155.1800964	3.415685791	13.22655071
GSM766641	Low-risk	5.092803935	6.750902512	54.51574396	5.079258069	17.04230353	5.790342277	30.84243601	4.326041349	410.0441071	38.22189803	23.37827867	6.143508799	24.0818257	3.278766864	5.30691841	12.67059409	6.509891039	119.2069982	5.180493849	6.576583192	94.06779537	49.95520094	39.24006276	56.95699545	7.738279735	4.372186323	17.44362862	6.275433233	6.64420448	14.20020139	5.738915471	168.3243314	11.12281809	14.50237085
GSM766642	Low-risk	5.191375016	10.46220664	40.94548231	5.085316371	6.85964432	6.190465349	15.53368408	4.663413005	394.5868847	15.48948216	28.42264176	6.338566177	29.63623619	1.941905223	4.969927499	-0.528882933	5.864228779	117.8476879	4.97205704	1.938896499	97.00236614	66.47709392	10.64756691	50.58074803	16.44462189	1.775002811	5.4648775	3.411521301	11.4517725	11.20905722	7.172314831	182.6080411	10.32557175	4.988480219
GSM766643	Low-risk	5.053990469	10.94414443	60.21848699	5.183249899	13.49308072	5.869107799	29.9186954	4.262348527	375.1747181	34.7015867	18.79925448	6.841283359	26.99381403	3.588494486	4.562758531	5.731758858	4.528431172	161.2628234	4.896542569	8.529509352	109.8474668	76.84118097	1.877690027	53.63807155	9.861520702	-2.349704657	-6.767660815	6.873441912	7.262365247	-1.899808588	3.030537619	167.9704544	8.028437696	15.13911525
GSM766644	Low-risk	5.304506209	8.791457882	51.51589807	5.094828188	14.35867666	5.981916018	29.25671709	4.834695121	359.4615653	34.38751257	26.405095	6.831277191	21.54705452	4.233492034	4.862049287	13.46672448	8.299442506	147.6747597	8.955951264	0.593260154	103.3842556	70.15802055	2.514892001	38.25716418	6.756914096	0.354617447	3.504584014	10.11261155	6.734988283	19.06049769	6.51114913	186.1201011	12.82709298	13.71051351
GSM766645	High-risk	5.135031238	12.74085063	66.24291345	5.343620416	14.96125561	5.657267859	20.479192	4.789533124	359.8480641	36.71571059	18.81998155	4.402043452	23.13495404	3.760662179	5.274027876	12.96460686	10.25004072	149.2996806	5.137535224	11.46665542	96.07499084	47.48870379	2.657490225	69.01955667	8.642419546	8.074415682	3.508980195	6.934739561	10.34763482	25.17429032	4.684826887	162.6145363	5.35475595	33.73113795
GSM766646	Low-risk	4.773856877	2.099126421	48.64586234	4.094664391	15.52006709	5.618705086	28.11828148	4.441498392	392.7368926	45.40990191	16.31228534	4.500785183	45.53402532	3.339400864	4.696394507	2.459427436	2.012811729	167.9232459	4.97472371	6.498969395	121.1446191	64.01420094	15.89591741	59.01028353	11.11849506	5.003858129	9.221205737	8.966836122	26.90223458	5.73981685	3.804849761	162.2727832	5.36712601	-12.1477634
GSM766647	Low-risk	4.607284225	14.13168254	57.48672526	5.65937614	57.1189121	7.614827346	37.21452165	5.854472364	385.9749127	58.96782317	26.59069314	7.786431237	39.00714575	4.039970069	4.792125863	14.18767242	13.95517781	119.166323	5.00358481	12.05093592	119.1096442	33.85244124	8.521694811	65.98032831	30.15840941	5.167007484	5.575028238	4.476042668	4.023749957	24.56416475	5.661169528	164.1999686	3.890680309	7.528863414
GSM766648	Low-risk	4.837762162	-2.163480042	76.36303653	4.802423034	8.352660643	5.963170745	19.76036851	4.249010899	379.256479	23.10574044	22.28506462	5.114161149	15.16134638	3.692611133	4.804583462	-0.825080199	-0.053641926	152.5134655	5.044817132	-0.581836101	102.9501233	70.55524868	11.13532939	51.16899741	7.46081687	-2.149812298	-3.011277133	-2.143926182	5.424596999	6.689663987	3.672221438	168.0484282	10.54656211	-1.94661222
GSM766649	Low-risk	5.02901232	-3.352371083	67.80178884	4.719430475	14.65604664	6.356205243	34.12663627	4.482636662	411.174825	47.43940149	18.40231276	6.543874083	33.30063582	3.020861922	4.808221242	4.936832513	0.918705734	146.0325215	5.229757172	7.015929297	132.1180113	88.36607809	9.058600926	58.11081559	11.65823089	3.186612223	-4.745742703	6.376219986	15.12010848	1.968977409	4.595148326	157.5227554	4.543823583	1.66815502
GSM766650	Low-risk	5.000273568	8.257980095	51.21517948	4.766984924	13.81320392	5.90472527	27.98269097	4.609448827	374.4015325	43.26366853	24.61573338	5.617633342	35.83513288	3.720088736	4.482245282	6.709323681	2.390891722	134.5586947	5.041939645	17.09605246	114.2234834	55.82271385	16.60686801	54.75324579	12.03348498	-0.088217386	-6.558228533	-1.082977751	11.86629168	19.38539033	5.107765835	164.1708397	8.054986919	-3.455643169
GSM766651	Low-risk	4.89362357	47.5285072	52.31254892	5.316709247	48.10850496	5.75122917	37.96617986	4.754117585	396.7291737	76.07584613	20.02124614	8.136200349	65.52871245	9.570429911	4.607160947	27.16249737	5.710009762	172.2306907	5.23841851	37.68277042	122.5229254	41.34953808	11.80792539	74.65666263	11.22612149	0.796893867	2.045235415	7.927974588	16.60573327	15.06960778	3.997067067	172.7495577	16.94112163	4.712237296
GSM766652	Low-risk	4.855305158	0.086350853	64.88732764	5.129581909	13.28650905	6.804757362	19.88635189	4.558897467	372.7941138	28.16778698	18.64067161	7.300992081	31.34987351	4.932340598	4.989365685	0.051366076	7.936230537	114.6313126	5.248188583	-2.582882835	101.3340621	66.37985701	13.98086464	54.81147134	11.61193061	-3.205722655	8.903419552	5.76328768	9.392296543	8.544961936	3.323629611	164.447268	7.182937451	0.562310352
GSM766653	Low-risk	4.537539526	-2.951533023	32.63998983	4.910225922	9.423038934	5.255539734	19.15181338	4.571282926	399.4905349	17.10091763	28.10396729	6.29531282	20.10562359	2.794504425	5.398691127	-2.94017521	5.514353389	124.6094638	4.8084531	3.506486719	93.9701458	49.07123256	0.667321621	57.20175789	25.51325961	5.027571037	10.64146587	2.885658717	8.473637365	13.78233066	5.440305929	158.8089714	4.793651477	20.9648789
GSM766654	Low-risk	4.615656643	12.48944759	54.61866634	4.756856879	4.950369032	5.63504339	43.10539558	4.507223303	393.4113576	24.47570464	26.86463901	5.586124805	27.83417603	0.950697436	4.652480175	-8.305043023	-1.467706347	151.0885353	4.999419202	-3.158855891	102.8874043	69.30655345	-1.305543903	54.25502778	6.971341017	-0.865032531	-13.57055956	-4.132482123	1.773549179	1.060011918	4.398879102	202.9884989	9.80458244	2.297726945
GSM766655	Low-risk	4.360315337	2.213925876	68.48173554	4.50609175	18.31918093	6.605720874	31.8603169	4.898324353	405.5792688	39.8515923	23.01262821	6.301057766	37.66130653	3.235307916	4.921697441	2.044270559	3.431613147	144.4987979	4.966523685	8.628911515	124.5470883	66.24479194	9.300452624	59.35528085	14.69913286	6.454208921	1.609979708	5.081830189	55.14034164	-3.949295288	2.763806786	166.7369772	6.224070834	16.05917383
GSM766656	High-risk	5.328800003	3.238683819	50.24741397	6.081058869	13.60576353	6.209638605	30.72194447	4.550868394	364.1840136	35.86483558	25.29369424	7.748954836	38.0865338	7.061154818	5.008768794	8.336747183	2.461392365	135.4028234	5.13923998	15.6102202	92.2644838	56.98201443	-3.18118107	50.37047564	10.02732171	0.074149118	13.0359448	8.064020451	10.12031401	16.57252697	8.163361376	166.1184587	4.206380046	12.44238921
GSM766657	Low-risk	5.151555384	10.9496299	41.95253604	5.563555396	16.45823664	6.510603341	37.51377729	5.289673699	398.9378245	62.42230182	37.78316712	9.122904283	42.77831417	5.17607906	6.115569617	20.8880017	17.08317464	125.1582649	5.295575478	10.3842649	114.677136	72.52316197	-4.95501019	55.88309511	6.167207509	7.817455571	5.43850946	17.55118275	10.37827117	0.045878895	10.37611625	162.9183675	8.329118427	12.50131893
GSM766658	Low-risk	4.926403741	28.88977166	73.99975104	5.688020772	120.4659576	7.112740414	49.99323403	5.909075617	403.1444235	104.1599177	35.56610974	10.36823924	39.66200765	17.30329852	5.474037249	42.11067756	29.02486013	135.0950588	5.135002233	31.95631852	93.793486	20.23118751	12.28797074	77.67998664	10.21790288	26.06186339	5.311388205	13.76490977	1.778721214	11.57148823	5.598011232	172.2571861	7.557492272	8.897385875
GSM766659	Low-risk	4.328998064	-7.868589128	68.95666563	4.767656504	18.12996281	6.028889824	37.74970825	4.763423457	364.8568809	30.76676989	29.34709007	4.861785407	25.54374425	0.709488088	5.593016654	0.719136012	4.600482427	114.4342165	5.131455948	10.19775407	99.11149523	66.3704987	5.476967482	62.13971856	36.89636929	24.49630811	-2.10833943	1.225295466	7.678632742	2.741529527	15.69341035	164.6333769	6.374686754	4.019283332
GSM766660	High-risk	5.299160876	-2.977734885	63.94833444	5.393839511	4.137728659	5.612008974	27.89788612	4.752829021	376.62759	23.95505846	27.76618048	5.968431835	20.85898675	3.421934108	5.000885075	-1.835033585	5.372131096	120.055985	5.098499424	-5.724783243	117.3419134	53.11162446	1.634553855	58.95320399	21.89440815	-1.699449554	3.233644273	1.186358736	3.540473782	10.02755054	4.436392572	179.0607152	12.92456946	22.88549198
GSM766661	Low-risk	6.123202403	-0.470753081	59.53544522	5.10639339	33.58708209	5.398499887	41.76591925	5.011903975	375.9727178	70.64619163	20.07156624	8.734829029	34.22764719	5.414445233	4.960768494	9.325898457	14.64402119	164.3130466	5.205353541	19.75120091	111.4274821	54.03857434	-5.880011427	58.77377509	9.757800147	7.43742923	-3.558167432	12.76760837	17.82851906	28.74396187	4.575727906	155.9098043	8.321142204	5.253325388
GSM766662	High-risk	5.029538884	10.8729139	37.89618677	5.042279971	30.45879216	5.366459835	41.22163849	4.819731398	360.5264308	40.71545236	28.42785145	7.392528962	21.12891315	5.869682718	5.170233271	4.492588239	6.484293651	155.4670081	5.293757557	14.80567535	97.79641176	41.39750548	7.827399656	53.36492752	3.336561287	-0.806216659	10.48049699	6.195327347	5.624857656	11.30285983	4.356329026	160.1900313	6.450505912	19.2424594
GSM766663	Low-risk	4.778690273	-0.098293871	52.38232888	4.494517142	9.24602946	5.411207011	42.73910227	4.263455622	365.8168737	57.33346958	19.02327296	4.749809925	23.24025967	3.542077244	4.895318209	6.2439239	2.473261389	185.4720269	4.99112588	1.463654896	105.6483806	51.14078342	-9.124350608	85.20851548	23.15737161	15.9255245	5.794997349	3.807111574	18.25819361	16.99553552	2.131742514	154.262372	7.422268026	15.50543094
GSM766664	Low-risk	4.827327148	0.853833646	49.49920369	4.715088754	35.20191951	5.699999108	33.87255424	4.747715264	374.7267152	62.65091002	17.9696055	6.795372294	39.60055652	2.167262661	5.12150686	8.623389113	7.297541411	179.7823561	5.220310824	18.33975013	126.1328337	71.32840522	1.83593134	73.50929751	22.21118252	11.34266304	4.866180953	3.575784975	22.45272087	16.91953256	2.586641564	159.9955929	6.703686077	11.74530813
GSM766665	Low-risk	5.586568432	-1.508335832	77.97411329	4.922780414	2.389784941	5.282914501	36.2870835	5.069398007	351.4017329	21.12662826	18.15141821	6.489948897	9.359767736	2.752822137	4.990674723	-1.948461518	3.055688257	117.5428325	5.157889193	-4.251597064	109.9632848	54.55152869	-6.567552747	51.47871529	9.013188832	1.008236489	15.26265896	4.818867713	5.305022905	11.27941071	4.322118435	157.3681715	7.229688368	4.905747576
GSM766666	Low-risk	4.959808643	-2.489497807	83.07754892	4.264738693	11.19017788	5.27085645	52.98251171	4.664409155	372.338189	33.67348463	17.78688397	4.124705729	19.1909872	3.605434399	4.798034925	7.387607265	3.413085999	121.8479089	5.079253539	5.881950538	114.2567028	55.12615017	-1.385240596	69.91881063	34.10917434	22.02858872	-1.963454253	1.434197267	27.51970735	27.66257144	4.606034225	194.4682781	5.786061232	2.543003324
GSM766667	Low-risk	4.908927069	8.912870463	65.1471763	5.275571241	24.06235328	6.28999201	26.70515099	4.667059581	388.2877742	62.51098733	27.91338059	6.020508542	40.58343529	1.388898406	4.836855636	5.797260901	2.161907222	169.1733029	5.084301392	26.3871614	124.420627	55.20439905	18.13144939	68.26581082	20.5670267	4.821285948	75.75405143	9.009254153	19.44383849	16.09074335	4.023267222	162.0899693	11.60790446	18.81110232
GSM766668	Low-risk	4.435455661	5.397169405	50.55628726	4.83387399	33.88986012	5.518336547	42.72493436	4.381654147	406.2019918	53.04655664	11.39302576	5.260140924	34.06450639	4.406602198	4.583233952	9.018534417	4.416980369	142.7240152	4.913373459	9.953319896	130.5891468	49.72473996	14.4275506	73.65288179	15.20818277	7.911049007	7.817903323	16.29185919	8.90907237	12.53491735	1.972472443	160.6527459	2.617597665	-0.153099284
GSM766669	High-risk	6.321908773	7.468199492	52.75568211	5.157657393	7.130422541	5.616149491	36.97360224	4.777836094	342.2129468	36.03175891	21.36009147	7.700241401	17.49716941	1.131719642	5.561201829	14.43042138	9.52715236	168.7089487	5.832239499	21.99131634	116.1160544	57.49765023	9.092881146	45.31441157	7.771236344	6.878397743	3.562896935	9.184042103	21.3774961	28.93344162	5.228048362	162.2712553	6.620557935	36.55044948
GSM766670	High-risk	4.483711585	5.582604659	61.43934544	5.675681526	12.36893193	6.072471289	33.07443983	5.127880545	351.4708919	34.18940128	23.75991612	7.294685154	21.27298408	1.179708551	5.718223823	-0.79899782	13.55518185	120.9977423	4.970157176	5.975363557	70.06395311	57.29848268	1.957526183	71.66048248	26.03339938	12.10397562	17.4405267	6.36951587	17.83311174	11.21041707	5.765075225	158.7147021	8.321057296	-7.151632546
GSM766671	High-risk	5.486475228	5.057003736	50.70349388	5.577593613	22.33680936	7.27378367	23.44462691	5.442644951	361.7490461	41.37496827	23.10080328	9.119557773	29.20848409	9.510957311	5.69823955	8.633354816	20.99028449	166.538846	5.424247982	11.37682585	89.03809186	37.93109665	10.91699021	49.94944937	14.02756062	17.09875587	26.43595887	12.99516953	12.47379502	14.86869686	8.632644523	152.8016954	10.02155184	13.25830418
GSM766672	Low-risk	5.008698811	-1.660480653	57.72764982	4.751542136	8.249363269	5.757265173	34.79158193	4.706286969	396.2919793	59.45336595	27.92083616	5.238221004	21.68381572	2.738047314	4.80922072	-0.318492676	4.706841305	139.0484871	4.848412173	0.491737537	96.67279528	55.95801473	1.66916288	65.69185111	14.82409486	2.534788971	-4.750213098	5.147810499	37.63758869	6.062171251	3.583840652	191.4871925	8.240937303	4.237921832
