# Supplementary material for: Pyroptosis-related genes prognostic model for predicting targeted therapy and immunotherapy response in soft tissue sarcoma
Source: Front Pharmacol. 2023 May 5;14:1188473. doi: 10.3389/fphar.2023.1188473 (PMC10196039; doi:10.3389/fphar.2023.1188473)
Supplement: Supplementary file 4 [file DataSheet1.ZIP › row data/tcga/checkpoint-TCGA.txt]

Tag	Group	BTNL2	CD160	CD200	CD244	CD27	CD28	CD40	CD40LG	CD44	CD48	CD70	CD80	CD86	CTLA4	HHLA2	ICOS	ICOSLG	IDO1	KIR3DL1	LAG3	LAIR1	NRP1	PDCD1LG2	TNFRSF14	TNFRSF25	TNFRSF4	TNFRSF8	TNFRSF9	TNFSF14	TNFSF15	TNFSF18	TNFSF4	TNFSF9	VTCN1
TCGA-QC-AA9N	High-risk	0.036434755	0.282853343	9.85319536	0.355701149	0.569002342	1.686157197	49.04138194	0.088309665	199.5269487	9.164865462	79.07721195	2.005106661	15.43980315	1.160550061	0.014746683	0.2426596	3.099208401	1.180928505	0.018819923	4.095476284	14.3805102	37.39671843	6.061017763	14.29395368	7.385412231	22.12794234	0.98730583	0.481553396	11.85473151	1.328850191	0.34627533	2.605112703	25.92395176	0.017669713
TCGA-JV-A75J	High-risk	0.257994124	0.588147772	18.57166659	0.022094001	0.67151662	0.193825677	1.24896245	0.06947998	114.7717185	1.002557494	1.277284223	0.138037468	0.275804962	0.029774794	0	0	0.087234632	0	0	4.048436583	0.617851867	5.122339498	0.080070903	3.268285101	11.22930727	7.152178754	4.508754446	0.099703937	0.184955184	0.320053554	0.125742156	0.83266698	10.31191407	0.020853175
TCGA-DX-A3LS	High-risk	0	0.453135408	55.97075559	1.799490681	20.9200842	4.433382351	34.05220116	7.356618973	74.87172429	24.10402377	5.662977791	2.268624535	31.14937763	3.940736048	0.03543662	2.453949113	2.207450697	8.237498304	0.067837063	7.423200837	30.29682853	217.0719248	27.09155095	29.98794506	8.922865019	101.4562073	2.234981386	1.634268529	0.255550839	0.700561635	36.83676388	158.785994	2.200039473	0
TCGA-DX-A7EI	High-risk	0.621352195	1.406922251	7.776562374	0.179587531	5.781770308	0.816915961	6.813113292	0.658882962	100.5835567	3.60442157	2.642064971	0.374005105	2.009349469	2.097503293	0.031435933	0.883694374	0.289914128	1.818136352	0.020059488	5.876261492	2.083716249	48.25137918	4.917483734	24.63150902	8.977690763	2.418164824	0.625300059	0.387204193	0.274426218	0.332414367	0.425864521	7.433449729	2.362537782	0.037667039
TCGA-SG-A6Z7	High-risk	1.463122495	0.99162688	21.78263768	0.200477314	1.167869218	0.762121588	68.7905733	0.315224924	120.7163397	5.685650519	17.57173188	0.917030269	9.217941642	80.20717892	0.059218743	0.243614044	0.288703696	1.097753155	0	1.80394322	4.302291968	22.48154635	1.30173565	24.04935159	12.48078093	38.93861201	2.240949414	0.294026533	0.104890796	0.390240184	0.463516429	14.42080057	19.7801273	0.118261415
TCGA-DX-AB30	High-risk	1.353158543	0.242538616	34.33392178	0.042138644	0.981905116	2.008555497	76.82194112	0.165644064	112.8545014	1.838578277	60.54867907	0.131635542	3.261369012	4.912143458	0.049789126	0	0.313796075	5.16854179	0.021180525	1.378813382	3.840967932	29.00041121	0.763573608	10.84072345	9.64841581	12.48671345	1.851907723	0.465891263	0.062991893	0.808806641	0.14988808	1.084182838	11.60517234	0.099430216
TCGA-IW-A3M5	High-risk	0.040097186	0.014823135	11.59147856	0.226632609	0.50095889	1.072421206	19.40348387	0.129582101	70.56848033	6.885889565	1.613728538	0.441332105	7.132790717	0.416481152	0	0.044508635	0.0994926	8.267127461	0.041423413	5.508744597	4.849916398	17.14997237	0.920895887	8.120947173	9.494948227	15.1175479	8.849871665	0.213843216	0.036958562	0.955054088	0.586281569	1.358828749	3.217118876	0.019445877
TCGA-DX-A1KY	High-risk	0.232299075	7.943563672	13.3966123	0.029840308	1.753446136	3.01922222	3.1375543	0.046920066	68.14705973	0.260396336	40.51223078	0.053266954	3.501538076	0.120642114	0.070515931	0.032232046	0.294705783	0.627442579	0	0.920606706	3.939989174	52.03868224	0.973298744	2.5909247	4.460699561	1.783344203	0.752641544	0.296253787	0.142743843	0.032419987	1.0614263	16.22027405	77.47083451	0.675946564
TCGA-Z4-A9VC	High-risk	0.084922128	0.533698469	31.23936136	0.676345151	2.121969082	4.56809772	14.97270873	0.205832169	15.63744256	3.845825914	0.122061701	0.545241978	8.261416549	0.38222969	0.223415204	0.047132584	0.471924191	71.25937878	0.021932738	5.221599312	6.495096016	187.3014796	2.398430699	17.52014913	11.16836522	88.08452715	0.767070819	0.068919585	0.026091604	0.071111114	0.620845038	1.454749225	0.112311427	0.102961417
TCGA-SI-A71O	High-risk	0	0.512643866	4.509050733	0.178133426	4.060589345	3.411947949	5.790129378	0.525172535	158.6254268	2.56484385	7.100730323	2.384850974	22.0515353	0.780194997	0.035079073	0.360770698	2.607985348	4.174732457	0	3.205775052	11.35801159	110.8060659	20.7390523	29.34780774	5.780311461	5.175029612	0.255280497	6.491213272	0.71897417	0.983792593	0.633624499	91.1957	16.42933146	0.105080773
TCGA-3B-A9HR	High-risk	0.419540444	2.326436809	60.20892094	0.538926646	1.048315525	1.172514627	3.46085171	0	89.77706614	1.128684248	0.201006975	0.134682837	1.632553708	0.145255984	0.050941718	0.162994238	0.118649225	0.661023857	0.021670843	0.201533171	2.357930612	32.07714036	8.984374337	14.35976505	1.006040423	10.0560017	0.082381671	0.058368539	0.025780049	0.210785968	0.766789556	6.171352654	0.036990112	4.781402783
TCGA-DX-A8BU	High-risk	0	1.588506173	20.3597647	0.254757196	5.448772607	5.711480763	48.29233328	0.044508121	179.6665493	4.050973146	1.161336583	1.591655472	12.32032252	3.471360542	0.111485052	1.008979761	0.782785899	4.21591954	0.028455755	8.785751698	5.981927913	37.04552094	5.129255175	8.205461153	26.17272929	13.9562831	0.237983901	1.788339271	0.03385151	0.256278542	0.724941543	15.55058663	1.068569156	0.080149907
TCGA-3B-A9I1	High-risk	0.567052832	0.435381633	12.20294544	0.224127933	3.22437439	2.818253914	45.18063476	0.281929997	198.7663456	3.031511709	17.42944333	0.440091756	6.658871584	0.604088213	0.035309264	0.3873473	0.23550045	96.25620497	0	22.33624074	8.885807536	59.60959191	5.550459562	161.4373538	10.18192379	7.553033215	0.411129057	2.892677027	0.201025588	1.55842354	0.191334713	4.239651064	10.11457729	12.60782191
TCGA-MB-A8JL	High-risk	0.049907203	0.276745556	12.73726587	0.410297647	4.832291444	2.504616208	6.581272887	0.28224899	195.4890486	3.960808769	0.382578452	0.503531089	13.33814694	4.872732106	0	0.609377322	0.582946462	3.954131903	0.051557898	1.941873578	11.1652139	51.65725533	3.810335789	26.37684336	4.469127582	11.15346232	46.64734643	0.30087792	0.260670605	0.92868264	0.547289145	3.066596304	2.640135982	0.096813708
TCGA-DX-AB2P	High-risk	0.048111369	0.58693205	8.193827834	0.519138009	2.704882598	7.431428842	16.12665681	0.349833468	147.491155	6.471669829	3.91862706	0.728118454	15.61499125	1.132705029	0.019472702	0.373831705	0.217717294	4.050089127	0.024851334	2.611553134	15.58512697	80.7232613	8.003453419	17.13730222	7.589120295	15.71779703	1.095878658	9.750185802	0.280854397	0.644591112	0.351730528	73.83457295	10.94407954	0.023332504
TCGA-DX-AB2J	High-risk	0.108355129	0.507385422	11.48716524	0.538197943	1.128122907	1.03112974	6.294631177	0	75.39140952	2.121518857	0.346095148	0.082820645	2.903610254	0.12505136	0.043855895	0.02004604	0.327668409	2.373866724	0.037313003	7.078823579	2.857697042	71.58538075	0.470806473	15.03946196	10.42030832	11.58407205	4.1276985	1.205992076	0.055485325	2.096944391	0.264052672	14.56686557	0.73243295	0.122613953
TCGA-SI-AA8B	High-risk	0	0.123380931	6.14274919	0.200071154	1.332003609	9.695274368	19.74388654	0.089881797	159.7507733	6.684251731	9.487633835	0.510200641	15.62745454	0.077035484	0.022513817	0.030872443	0.379572912	0.025040666	0	1.496343686	13.20321948	56.58343853	8.908103188	18.75013197	14.79757655	9.964031748	0.218452682	5.649349913	0.034180667	0.600347513	0.365995275	42.34098429	4.315837781	0.026976416
TCGA-SG-A6Z4	High-risk	0.040217849	1.011006449	17.09410547	0.227314607	1.465527026	12.02550748	32.1249423	0.129972049	136.753725	2.939367104	7.823159282	0.811543685	18.98629262	0.696224093	0	0.357140586	0.894885991	2.045844141	0.020774033	2.105804494	17.57076037	147.6558727	16.22658435	14.61992229	20.74982359	41.30384827	0.900285921	6.173487541	0.234775274	3.105782516	0.558643555	57.64693099	8.545701223	0.078017579
TCGA-X6-A7WC	High-risk	0	0.755431496	17.02440507	3.742268358	21.82082902	6.014910402	18.35449491	0.169330594	83.58004562	15.71729521	25.70641789	6.07946293	27.6709151	9.578520511	0.021207175	5.961541236	0.632684124	29.83802643	0.189454242	33.87833652	24.03522005	96.52520985	30.14941965	53.27024358	9.639342865	28.87234213	3.086614057	10.39996359	1.287876472	0.984758607	1.034261654	22.98576901	39.96062179	0.457393988
TCGA-QQ-A8VB	High-risk	2.29568441	1.853671826	35.31425041	0.776040545	3.585175227	0.490178028	6.808495141	0.439280804	74.00339924	4.117366785	16.38258063	0.08311707	2.790002522	2.300813794	0.048903178	0.368826105	0.295634696	1.033445174	0.093616376	4.701282064	5.757826623	54.54930299	3.749932918	38.6744167	43.64125606	2.473517634	0.569411965	0.280163998	0.389787397	2.001025809	0.309164041	5.151972144	12.19764216	1.11333489
TCGA-DX-AB2E	High-risk	0	0.42383065	5.200699174	1.87437881	6.221393074	1.273718831	14.61206621	0.08420631	704.8345145	9.097299215	0.998713215	1.5614163	13.34076826	2.092963713	0.014061471	0.404922515	0.303599257	9.164844999	0	19.90973139	14.31262083	293.8995312	98.12023026	17.82040117	0.481632294	4.830421639	0.341097879	1.715874804	0.202808318	0.323240936	0.152393291	1.099716175	35.28714714	0
TCGA-HB-A3L4	High-risk	0.318532193	0.353265117	5.471810128	0.218226699	0.82908734	2.648327299	28.46587883	0.128675085	72.05252901	0.618903317	0	0.413896148	2.24744736	0.07352284	0	0.02946473	0.054042437	5.80742503	0	62.88801105	1.940871788	22.09781843	4.942973148	17.74478876	9.070444039	17.88728236	6.504942084	0.196958989	0.048933158	0.098788452	0.232871145	22.63690269	0.234036667	0.18022447
TCGA-QC-A6FX	High-risk	0	0.203736844	10.27866342	0.73154268	5.116263228	20.34328723	132.7854881	1.595518131	122.6724736	8.50471162	2.552451177	0.989920685	33.38591885	1.335677607	0.018588342	1.29996816	0.549946674	71.32741941	0	4.324052288	34.41581703	48.20389505	9.521459779	23.52487868	0.946425587	9.441138913	0.757527161	0.798688011	0.620861524	0.658047108	0.235029592	2.95881423	45.35153596	0.178182801
TCGA-DX-A2J0	High-risk	0	0.96164712	72.66724028	1.648488233	12.23248101	1.30286616	23.90151021	1.225963355	51.96906014	7.950766607	16.40977788	0.318125645	12.84765315	4.683312197	0.017547563	0.26468625	3.406773243	4.079057801	0.022394445	2.644933414	13.34250528	49.73060599	9.71494685	37.23115506	4.792056793	29.54814905	6.214668097	18.4068894	0.679341902	0.411445761	0.316957231	182.3295585	9.097605306	0.189231948
TCGA-DX-A48R	High-risk	0	1.063440009	11.43981352	0.682198154	2.227035606	1.252368556	2.313858481	0.089389109	98.80537185	0.975644535	0.106018284	0.321355847	1.73475106	0.153226425	0.014926938	0.02046881	0.290360549	8.21812381	0	0.974378336	1.690407742	24.26009705	8.836381125	33.8821183	0.690913776	2.170633494	0.086902092	0.47033647	0.045324406	0.178430738	0.134810766	1.249807286	0.065033037	6.725021911
TCGA-FX-A8OO	High-risk	3.559078637	0.433225153	14.80533295	0.156112467	1.35566358	1.082588255	74.9617047	0.140266788	2.591222135	0.369764074	0.166360805	0	1.633272522	0.090164417	0.070268749	0.024089296	0.395003685	0.293082743	0	6.463356796	1.910459369	52.88299849	0.700473952	13.64688258	16.27868925	51.12844626	0.306819526	0.040256635	0.040005978	0.516901515	0.380774034	6.061281229	11.59519823	0.021049286
TCGA-DX-A7EN	High-risk	0	0.477907599	2.855222283	0.145305363	0.588847409	0.58273421	3.637644897	0	180.0212397	0.525306976	0.387110615	0.148217048	1.520206951	0.223793759	0.016351074	0.044843362	0.104476577	7.438174358	0.020867469	10.24647342	1.410807392	35.57188399	5.015251261	24.37441145	4.63181111	7.581159882	0.095193172	0.018734906	0.111709526	0.270629036	0.354414419	20.79147347	0.10685648	0.137144838
TCGA-IE-A4EJ	High-risk	0.067752626	3.306178009	17.99007777	2.715417116	10.29878358	5.70092926	211.949626	3.94121165	215.7737831	12.94145519	1.947666876	1.957523859	25.46638265	1.642042419	0.054844695	1.842564046	1.234718009	129.0459607	0.069993564	13.83208882	34.60365273	58.03465796	16.86418727	39.19899596	11.62661349	13.52343992	4.257286468	7.760805944	1.998376327	0.81948987	2.872873305	17.28327898	24.85027972	5.257263568
TCGA-DX-A6YX	High-risk	0	0.842350656	3.618179933	0.619835082	1.907161072	10.9693304	8.149801587	0.180483584	396.3437379	1.502467954	9.889534368	2.253874035	22.86877894	0.680627433	0.180831912	0.520734375	1.018677629	7.763528209	0	5.129407241	14.50552669	228.5893639	16.75052499	21.98913431	0.150660952	4.192127128	0.350924208	5.604638181	0.274540538	0.432318696	0.489948215	4.791797949	8.429894995	0
TCGA-DX-A1KW	High-risk	0	0.182531436	17.1332818	0.202963201	0.257032742	14.88243253	14.82937537	0.039891708	48.16599855	1.616150282	7.475424833	0.090575737	11.54917814	0.205141226	0	0	0.858001281	135.3642717	0	0.616676722	13.20162964	136.5178479	3.800389394	10.18658077	1.369004404	45.19146381	7.717583417	0.137387269	0.030340407	0.799346088	1.516083563	2.316815673	17.5004563	0.550748055
TCGA-DX-AB2Q	High-risk	0.083062054	0.307063953	18.40645125	0.533492718	2.291687968	2.308904063	27.35939819	0.23487773	271.592633	2.960855254	4.855118038	0.323788914	5.150186096	0.230066218	0.01680936	0.368801802	0.18793942	3.383969995	0.042904678	1.655859447	9.797411662	80.08009622	10.5436478	7.921173603	2.271889224	20.4051758	8.59547825	0.799290234	0.280721233	0.571884718	0.212536272	15.68267212	16.55094992	0
TCGA-DX-A3U6	High-risk	0.046328769	0.839214564	14.59806974	3.451712228	55.37319651	12.05674687	58.29482858	6.475420786	156.2276674	102.5560467	8.390345758	2.209655066	40.84996386	14.91742665	0.112507251	5.039729351	0.704425795	51.82656358	0.406819411	29.75465209	78.36685541	45.32664931	27.20425334	45.35135817	13.14039036	26.3585662	14.31898567	23.93424279	5.266625018	0.629328969	1.320923655	4.848043625	1.838125225	0
TCGA-DX-A23R	High-risk	0.575611699	0.831824201	5.342074063	0.241988792	3.323331816	3.365210135	30.70287997	1.141489234	28.65111956	3.378677969	16.49681543	0.575954997	6.847162044	1.884215038	0.105897433	0.580854425	2.625253372	16.39537762	0.081088668	5.354134002	6.167521065	186.5379932	2.858344101	10.31404214	1.960643127	4.954559992	3.98680887	0.691616786	0.225084129	2.414864169	1.415471073	10.0553239	19.46978681	0.152265605
TCGA-X6-A8C7	High-risk	8.326818562	0.444835231	3.661629002	0.049462813	2.05458351	1.171600383	4.697460035	0.038886972	34.13795511	0.302140132	0.230605836	0.110368054	0.823275596	0	0.15584809	0.026713659	0.84954801	0.065002418	0	8.92468731	1.321930595	204.4729466	1.195055019	24.08653665	7.772699765	7.759611678	0.132317655	0.011160579	0.044364354	1.235993493	0.281504494	3.853726541	3.479835134	0.023342461
TCGA-X6-A7WD	High-risk	0	0.271562776	10.87167418	0.522623626	3.471040438	1.409419574	9.683749541	0.136959796	56.90421927	1.342839071	0.108292406	0.362801552	5.605843326	0.19564147	0	0.156809042	0.33019437	0.178063135	0	1.167190865	6.269447386	190.4180705	11.18887217	19.75428322	3.68393188	10.94137143	0.266298502	0.235845159	0.104167413	1.482599779	0.206553743	6.376065692	0.199284044	41.07863332
TCGA-DX-A6BG	High-risk	0	1.158965979	70.57159649	2.457258421	18.36697074	9.772494106	40.90055483	2.962188738	139.0922913	19.77506776	0.661916413	0.950380454	19.15456679	3.973804138	0.043013126	3.096579154	1.022539606	21.91105242	0.137234876	10.89916151	32.00003081	163.8076832	37.27055513	30.8429944	6.132038147	105.2899459	9.3696983	10.16483183	1.404012159	1.226078543	1.243096469	67.41772243	2.155073849	0
TCGA-X2-A95T	High-risk	0.158493655	1.367145807	7.441871482	0.461482634	3.355269464	0.841449358	11.11015225	1.024408083	218.864803	3.861229462	6.074900411	0.702633749	4.676416929	1.207243181	0.042766048	0.439827383	0.430621525	30.4659702	0.027289313	13.09522708	3.824480111	79.08419803	13.67481916	66.53199542	7.383479648	7.480728614	0.539449423	1.212773121	0.292174993	15.49355004	0.115870859	9.935539177	0.139740952	0
TCGA-X6-A8C6	High-risk	0	1.188186678	35.5745479	1.842039655	13.6426259	8.259451911	59.50943753	0.599249308	213.6939728	5.746080117	3.435187529	0.585822412	14.58970452	1.169870956	0.11674558	0.571747528	0.593714682	7.865113982	0.021284619	1.860649055	25.54242941	95.32486212	8.235968743	22.67314053	23.35954931	30.12242382	2.49213398	1.051018438	0.810258866	0.268371289	0.2711245	10.11250519	24.19635537	0.199837755
TCGA-DX-AATS	High-risk	0	0.357984352	6.020185304	0.298541658	2.083604336	6.887101069	10.72589306	0.730206643	84.83820503	5.789272496	0.927908526	0.740162377	38.67559495	1.475199479	0.02612914	0.286640123	1.847892901	0.610296905	0.100039118	4.155507972	14.13747373	44.88474418	1.843314154	30.09672323	19.52008814	10.73807449	12.80338345	5.448810968	0.079338963	0.144155747	0.235982049	12.98224531	1.536817147	0.407008616
TCGA-FX-A3RE	High-risk	0.097259497	0.413481448	17.82921689	0.249872142	1.113862665	4.164936374	6.215062756	0.078578394	8.72391674	2.311294413	0.32618753	0.044603856	4.949157023	0.235716649	0.059047536	0.13494985	0.611296888	3.371304664	0	2.569611188	8.252440006	55.35983223	2.475202794	9.481729685	1.949608571	6.927294962	0.381960786	0.48486878	0.164351858	0.67868365	0.53328041	2.462920353	3.301448801	1.108443386
TCGA-VT-A80G	High-risk	0	0.318178103	3.062610513	0.884483898	4.032399727	2.392474625	7.312414621	0.695368876	149.1256825	3.232036942	60.92687511	0.049339474	16.69986691	0.521485656	0	0.238844092	1.544441669	2.712173178	0	5.271412601	14.5588066	76.29490202	23.23958067	20.90063432	18.54272632	4.955563871	1.732306553	4.465405531	0.330547627	7.507399035	0.471919291	32.09194836	29.1208687	0.26087819
TCGA-DX-A7EU	High-risk	0	0.440263528	21.44003603	1.346247895	4.562903698	14.71638479	94.31199516	0.500335149	136.5113255	3.438901917	39.80432906	0.131080523	20.2481416	1.022582653	0.038561598	0.343708493	0.979807723	26.80598699	0	5.057216102	22.40648651	41.67240032	9.876155289	62.44241695	11.01268762	13.44992033	3.142986915	0.861578549	0.160997498	0.124101968	0.313437814	2.785195089	47.88099886	0.762384586
TCGA-DX-A8BS	High-risk	0	0.327655834	14.02396288	0.997576223	3.031994967	3.576704311	46.29085965	0.204594908	240.1748822	6.434261981	62.28169931	0.7161674	16.78447042	0.818315295	0.017082481	0.374794151	1.1997791	2.944959979	0.0654027	3.061414221	50.2205761	109.789942	24.65227344	9.614025162	3.921802753	25.95690408	0.99451297	9.913696741	0.350119353	0.416248241	0.215989595	24.29916598	18.64326556	1.514669208
TCGA-DX-A6B8	High-risk	0	0.535353999	8.969146216	0.106299851	0.143592754	3.771624629	30.24567998	0	127.967958	1.144049174	19.0307264	0.284628562	10.05546639	0.334259548	0	0	1.109583295	0.124174047	0	1.258785958	7.751446802	106.4693788	5.179357256	3.890442377	2.73881739	7.882165894	2.356142747	4.589139149	0.14831106	0.410629045	0.403318294	16.76942627	12.58571087	0.033443308
TCGA-DX-A3UE	High-risk	0	0.478183984	5.018423333	0.189896355	0.737486961	0.86072418	4.562265566	0.2488231	125.729904	0.662839201	4.574235878	0.056496291	2.304675942	0.319890263	0	0.188023716	0.633948794	0.249555605	0	38.30225327	2.419925648	22.1111674	14.22287567	54.37842994	7.062079684	12.03178965	0.096760101	0.178530869	0.00946236	1.948509754	0.427794814	5.63132374	0.325846178	0.164295583
TCGA-WK-A8XT	High-risk	8.646851078	0.21531297	13.25951457	0.023020592	0.606388513	0.201954445	11.79015965	0.036196935	5.336400726	0.1607082	0.343445593	0.041093303	0.210739336	0	0.072533588	0	1.410010264	0	0	6.026031636	0.268913942	143.4012927	0.194667576	5.171482129	9.803364294	27.85950424	0.193544179	0.010388538	0.027530277	0.39183446	0	4.204464082	8.8088122	0.065183182
TCGA-DX-A6BB	High-risk	0.274260947	0.217261793	2.269120611	1.328696165	1.10137861	0.223707745	51.8490095	0.126618467	136.610835	2.178386799	3.07855611	0.107809632	1.357072975	0.217043164	0	0.043490691	0.148616989	6.367198501	0	5.928559601	1.631924721	13.41817278	4.620770961	15.80569118	1.497365169	1.904960486	0.323126059	0.05450934	0.120377644	0.233302831	0.143218223	3.10781365	1.036332226	0.247014767
TCGA-QQ-A8VD	High-risk	0	0.46486086	22.27992157	0.161529793	0.720056285	1.492641102	18.44501485	0.152390958	88.37015356	1.099458409	0.180740451	0.057668306	2.661670335	0.174147403	0	0.034895321	1.543056769	0.67928702	0.032476469	0.664449844	3.224887984	102.5597014	1.990361233	10.47796678	12.01430402	12.54954153	0.716063561	9.111724435	0.173855821	0.643477857	0.229826006	60.24431066	1.884766493	0.09147485
TCGA-DX-A48J	High-risk	0.983550351	0.986911767	17.42433256	1.15513929	3.803459961	0.886705373	8.706590029	2.497424495	228.6404801	9.030112049	0.538549763	0.386625228	3.524862846	0.875651431	0.094781987	0.103977094	0.096067697	2.993924914	0.072577255	4.949629479	4.140113818	54.40954269	20.1176991	29.00992678	4.439759531	2.876437784	1.692200773	0.152040427	1.093630983	0.313750122	1.609301841	13.30795356	0.371647855	0.499704912
TCGA-DX-A7EM	High-risk	0.088675038	0.950660717	34.20846371	55.06350494	7.478135736	4.263662818	22.25389028	3.403032681	163.9127521	8.846648619	13.34038381	0.71167189	13.10091672	2.701744357	0.358905309	1.697934201	0.283875412	13.53244707	0	4.749511626	14.61262664	67.20584293	17.91625708	31.87915374	5.19968875	13.0477512	0.888031397	1.799132617	0.504026094	0.825040914	0.907594311	8.288664081	3.791883085	15.4171528
TCGA-DX-A1KX	High-risk	0	0.273876826	27.80423303	0.710577916	4.062299071	4.304248579	104.3522876	0.917776268	144.1867857	6.15644545	28.4432764	0.317107327	12.58740979	0.718203221	0	0.438589491	0.296086352	29.65984968	0.051023452	3.297807985	25.1083619	121.6502009	5.763557352	9.816472394	1.128832016	29.36404106	20.67672837	1.191036143	0.576635487	1.782968575	1.697063389	13.04047858	90.92434295	0.191620285
TCGA-DX-A3UD	High-risk	0	2.337677636	1.434247165	0.221535254	6.084869885	1.641159765	35.3434595	1.199823447	97.47761655	4.274496633	18.36165419	0.856819833	4.936894165	3.682117947	0.01938934	0.957166306	0.114145152	8.043936082	0.024744946	3.889053635	4.234669295	18.81114978	14.89762914	190.7791224	8.005362547	9.725381908	0.395085031	0.777564285	0.04415559	0.142629252	1.400899115	28.02658244	2.19634057	1.463654952
TCGA-HS-A5N8	High-risk	0.041584821	0.307461686	4.633085762	0.747857235	1.861702312	2.949227876	15.14688033	0.739143307	16.85653571	4.064795619	2.470550977	0.343279387	9.58464114	0.143977636	0	0.161559782	0.446497314	64.32254976	0.25776151	2.69675389	20.27068113	28.46223685	3.097497726	24.45198192	4.300367249	11.70560769	3.38058565	0.742470678	0.102212671	0.379170917	0.456024784	1.765424408	9.606118699	0.403346665
TCGA-3B-A9HY	High-risk	0.161860739	1.296461993	26.48072717	1.053463944	8.257423176	4.004780384	20.68640454	1.002580443	110.8082171	8.926763127	16.54388615	0.964995421	10.86659356	1.41969174	0	1.467292587	0.454805989	25.47833298	1.783619535	7.619742591	8.694661813	57.15848411	29.63865186	22.60602067	2.547137755	9.802685128	0.508531974	2.73979533	0.895146121	2.228832019	0.749438867	19.38907155	5.470536529	3.480050449
TCGA-HS-A5N7	High-risk	0.291212991	0.627991416	105.4577883	0.82297994	2.07181176	3.82139801	46.01510977	0.705834899	109.1528758	8.596149708	0.697618588	1.224228724	20.23561286	2.05012114	0	1.185257058	0.683309929	2.752994198	0.025070412	2.960983047	14.27474052	47.22592462	45.85313746	35.84846433	7.692393383	21.90081878	1.296149706	1.541820457	0.611396941	1.788252266	1.064493702	3.072683663	1.583335817	8.403135083
TCGA-HS-A5NA	High-risk	0.19291677	1.022217592	4.892040766	0.429544235	4.351800986	1.101501442	22.2272895	0.675403345	65.32105173	7.727355654	7.702399316	1.474548673	9.294321245	1.38038622	0	1.284847568	0.069840152	5.268601746	0	5.838257375	8.386226553	29.55242023	5.109208275	12.26494447	0.915575046	3.1265744	0.429323248	3.086546429	0.177816127	0.287186531	0.799208318	74.04532567	8.050982615	1.964730155
TCGA-DX-A3UA	High-risk	0	0.140123009	38.43467793	0.545327166	1.894224575	3.804444394	13.96025522	0.367481653	261.4998027	2.175407576	0.508485546	0.625786469	16.62964198	4.514419654	0	0.168295945	2.762414622	3.173741038	0	3.787209475	8.286792464	105.9928141	2.399818344	22.36808446	19.08728592	99.38763008	3.33440281	1.300764704	0.139747627	1.86204989	0.720475109	12.36507709	1.002573818	0.036764352
TCGA-HS-A5N9	High-risk	0	1.71536736	2.656974619	0.099342606	0.939363013	0.503539231	2.396068694	0	52.51047113	1.271447799	0	0.32511091	0.799187582	0.401634657	0.026084167	0.071536692	0.083102415	2.901173715	0	3.622071713	0.668147028	22.27647428	1.080083053	3.59017798	7.96845347	1.374306723	0.050619195	0.35864391	0	0.155899933	0.565382121	22.17583002	1.931920327	0.781361702
TCGA-JV-A5VE	High-risk	0.55253557	0.817045799	92.35171646	1.393725131	23.63812004	0.966070938	14.85272541	1.217474683	176.5043355	18.28820014	33.21115176	1.313054623	17.84928533	4.312999779	0.020330406	3.902976811	0.332183721	10.60512167	0.233513529	30.54738	19.55149799	20.52412735	34.60871268	59.24918821	4.611001509	6.684013828	1.025788104	11.57731054	2.052575341	9.580662049	0.697723747	23.17652383	2.612951721	0.29232263
TCGA-DX-A48L	High-risk	0.053585133	0.792374461	14.91203832	4.956015201	2.287363091	1.320442972	6.879508266	0.216463882	116.4809603	1.585753306	0.256732946	0.196596	2.245549523	0.148420707	0	0.029740255	0.30270137	2.798192289	0.027678738	29.36991297	2.036991908	37.85681255	12.47298752	54.97174588	9.155261976	21.66545611	0.168353076	0.161525615	0.098781467	0.378906456	0.235048729	1.556497214	0.141735089	16.70971017
TCGA-K1-A42W	High-risk	0	0.353895604	6.496178142	1.197636451	2.55670204	2.439030674	36.63149217	1.546856844	96.61187658	19.05435648	7.099184382	0.534465376	14.73681909	0.74934999	0.033692222	0.485110681	0.099173151	8.169263592	0.085996967	3.658852978	12.55932381	37.35943894	5.993824999	46.67794119	3.508854059	10.1183852	0.997097797	0.115812691	0.294122947	0.224606986	0.547716741	6.742482935	1.614676994	3.855388656
TCGA-X6-A8C4	High-risk	0	0.624939678	2.227091952	0.205724805	0.926329026	9.211047962	5.892288394	0.07188354	296.6668875	2.453470419	3.026592651	0.591652513	6.905374099	0.677705811	0.090027842	0.197523467	1.123293818	0.380502217	0	1.132600919	7.47651164	57.03664763	52.30018432	28.62593525	1.133440876	4.098238935	0.262063388	8.788639915	0.164017237	0.331125346	0.032523006	12.37537511	2.745605853	0.021574561
TCGA-KF-A41W	High-risk	0.224777496	0.830957855	24.10537615	0.577482261	5.616567899	2.22909335	27.22574057	0.998818658	142.1671062	9.070740002	80.12408057	1.28855578	13.0720587	20.77898307	0.04548847	1.93368134	0.39911837	11.18125015	0.05805302	8.746021757	15.12701582	50.03154548	24.69568095	20.98479908	7.790335931	9.778408814	3.354464375	5.576867787	1.864646469	1.150243062	0	3.180869568	38.64552913	0
TCGA-DX-A48O	High-risk	0.37592918	1.023350815	1.32510437	38.91337718	4.803458731	0.883228941	17.6893498	0.800723323	45.90926923	8.320713384	0.491215318	0.094038347	3.200440219	0.496961611	0.027664438	0.113805954	0.181173982	13.75390841	0.035305741	1.362586715	3.972033648	32.84396985	5.303325355	20.99066238	1.498169109	4.839122606	0.899238544	0.301127689	0.462004216	0.419721665	0.274832687	4.632593268	0.271186259	0.016573987
TCGA-X6-A7WB	High-risk	0.539754911	1.579665488	27.97058912	0.254228278	1.451723787	2.90613178	30.9376892	0.290721045	18.78411851	0.927727795	2.111926144	0.268163145	3.346700562	0.373754816	0.036410266	0.174748628	0.328332673	1.721113609	0.046467289	3.305822207	3.117016062	66.60309515	4.662584739	22.27544244	7.954611592	15.69220054	0.211974374	6.16391412	0.110556747	1.590278021	1.907241539	14.10382411	0.475892017	2.072299853
TCGA-Z4-A8JB	High-risk	0.088746386	0.328077799	21.43016028	0.136800519	2.864305327	1.573490674	13.97142741	0.286801748	69.6284533	2.785454665	0.255116894	0.122099057	3.719024178	0.614526858	0.071838817	0.197020331	0.760818689	2.437001328	0	1.534708436	6.440539942	95.4766304	2.699241016	8.693692391	18.12211158	6.20739971	0.941025076	7.881396742	0.327198896	1.68443767	0.519042605	62.6942109	1.643167311	0
TCGA-DX-A7EF	High-risk	0	0.140838389	10.01700175	0.139824302	1.303261658	2.96030802	28.89773797	0.087942329	449.9083079	1.122540585	0.260755894	0.199676616	5.84147891	0.791418738	0	0.422887895	0.429223698	0.882012209	0	0.993466305	7.048156541	164.8115572	16.41829366	11.93487987	0.978812937	6.360080196	0.235112805	0.896001899	0.150494025	0.192421918	0.159154594	7.01265339	10.84468886	0.343126157
TCGA-IW-A3M4	High-risk	1.92325254	0.406279056	19.08114172	0.494108283	1.382585396	1.128398147	3.192192582	0.369962881	374.9594177	2.012150591	0.175515027	0.168003138	4.503675722	0.190251666	0.203872294	0.203318731	0.140171519	0.639034014	0.023653151	1.64976085	2.506987844	42.48502553	6.366928212	11.66309915	2.419177646	1.367099907	0.251768747	1.210446552	0.393935361	1.056605359	0.937362128	18.17831667	2.059060077	0.532981213
TCGA-JV-A5VF	High-risk	0	0.264879845	2.175943427	0.230101038	0.046624019	1.480324529	20.65589793	0	68.88403242	3.252858395	32.74119987	0.184835614	12.12156584	0.093028113	0	0	0.371072211	0.262072452	0	1.957568017	6.654624086	49.99242414	1.195270301	13.41435772	5.771953574	3.743467127	7.755826956	2.897081468	0.013758867	0.316657996	0.13095591	6.937540461	18.32029915	0.195460456
TCGA-KD-A5QT	High-risk	0	1.366131227	16.55041033	1.793322847	3.63370452	2.807156523	18.00907911	0.165868865	13.99484945	3.544066439	0.147544253	0.305997224	4.828460539	1.599324027	0.020773623	0.37032027	0.26933309	39.37119535	0.026511588	6.829457837	3.780832913	39.09199629	3.217733246	10.27389456	9.942278412	4.90339592	0.322508002	0.595055536	0.567696432	4.861335957	0.525320243	11.25792844	0.724044992	0.945868984
TCGA-DX-A3LW	High-risk	0.143354999	0.830262866	13.11031234	0.245531605	1.094513725	5.341903218	88.71951773	0.193033516	30.85077887	2.164015376	74.13200171	0.109572602	7.92821768	0.496332875	0	0.053042253	1.328018689	138.4898093	0	1.170669948	12.35049529	97.42965798	3.233054283	41.0580643	3.616634172	28.00228751	1.351172641	0.254843268	0.557898373	0.426812298	0.69868904	2.082029532	156.3065997	0
TCGA-IF-A4AK	High-risk	1.599633576	1.724779089	43.24644047	17.12360058	4.788123055	2.864222781	14.09390913	2.153973665	77.54962181	10.60925781	28.48468484	0.794736207	8.122811627	1.338435546	0	1.368709788	0.490051993	10.50152984	0	3.681966355	7.976894928	36.14174136	33.63525509	15.79604933	3.4462754	6.026432828	0.287931191	1.313656858	0.38908347	3.472733052	0.584726616	16.58040627	4.466164135	11.53960971
TCGA-MJ-A68H	High-risk	0	0.548977224	11.86566823	0.335735024	2.968495054	2.463364754	7.211992213	0.479909423	98.02036638	1.677938656	4.553500899	0.217930752	4.572070375	1.398483224	0.048083563	0.560450744	0.142864904	9.947325883	0.030682457	1.341092436	2.971115613	41.61693132	7.042330893	31.47820747	2.648480225	19.86183646	0.069983581	0.426976119	0.237252836	0.497398834	0.651391003	5.043504725	0.157116292	0.576144977
TCGA-FX-A3NJ	High-risk	0.252753711	1.158631668	38.75414936	0.779228102	3.578849143	2.719205657	22.02468033	2.2871081	88.64140255	6.482476488	0.435950657	0.185463267	4.92849858	0.420048054	0.061380058	0.476954375	0.103687789	14.70060849	0.156668169	38.63406641	7.447512894	48.08545246	15.75165403	21.1086699	3.598676116	3.277074497	0.833803254	0.222707519	0.838689501	6.00139642	0.295651353	5.045123087	0.356557307	0.661919134
TCGA-IE-A3OV	High-risk	0	0.961599	4.490344393	3.272231346	24.32677326	4.285765935	25.19342011	4.637895286	128.0329901	19.64634586	1.332198147	1.604260259	18.42958182	6.304143257	0.036303487	5.92402902	0.253303688	25.68042514	0.069496523	14.62791139	19.33244999	23.75297711	35.40966866	28.22315006	4.419337948	12.700567	1.761272684	4.440393499	1.212557727	3.605186096	2.000009337	14.01235842	1.067616858	1.565979138
TCGA-X6-A8C2	High-risk	0	1.171102534	12.51756897	0.469009325	3.130485602	5.663505736	49.68820753	0.216899162	151.0823716	6.187244019	4.527585946	1.083452307	41.25884536	2.379506576	0.021731777	1.63900323	0.764434581	2.127035164	0.027734397	2.218134607	19.4440491	125.0110912	9.965127037	24.85420254	10.01861545	7.923335195	1.05432257	35.02194123	0.098980103	1.208944073	0.196267817	14.19660586	14.91211047	0.104157457
TCGA-HB-A5W3	High-risk	0.049454122	0.676441722	31.02008546	2.210739451	3.089304285	4.309848251	39.41644193	1.478343465	100.8527144	6.474894932	1.516420902	0.408239835	10.00266874	0.821871517	0	0.21958004	0.325897378	9.862374199	0	11.85429539	9.336810734	46.22319923	18.26477682	29.16086661	2.927663811	6.285414849	0.660340857	1.318724503	0.349470273	3.671803984	0.976177076	7.385098664	0.087205586	25.15889811
TCGA-IE-A4EK	High-risk	0.247051247	0.593644675	0.485016692	2.697502157	1.478978425	1.095066665	8.754628058	0.249498646	66.84913939	0.830798483	0.059182642	0.056649677	1.030015877	0.042767834	0.049996034	0.137115777	0.016769632	12.31703123	0	13.55863487	1.876040627	49.34714656	20.05042853	15.68717819	1.596753124	3.055626294	0.072767101	0.014321246	0.170784904	0.126422346	0.090306581	3.243064662	0.10891028	0.209671178
TCGA-DX-A6B9	High-risk	0.534323397	0.296293156	18.22630523	0.571977269	1.15896387	0.615520136	14.17504081	1.007284394	28.11037654	4.591960698	0.256000897	0.122522141	2.437166319	0.092498437	0.180219361	0.12356439	0.780611933	52.37663731	0.11499923	1.411690809	4.259978412	40.41522876	2.128181098	17.5842717	2.435776441	13.67321466	0.891825489	0.05162341	0.177846863	0.455711234	0.423183421	1.177309722	0.510361748	0
TCGA-DX-A6B7	High-risk	0.425856764	0.346347772	9.614595634	1.444186564	1.152773118	0.396722407	39.31047216	0.103218117	118.3989188	2.520489317	0.04080664	0.117180455	2.330911428	0.678237159	0.017236221	0.070906359	0.062621928	4.351757268	0	0.347764444	2.858173734	13.97679492	12.74105816	21.56236258	1.563692125	1.489335671	0.551904897	0.098745495	0.052336352	0.031697692	0.280200177	10.72061453	0.075094022	0.144569016
TCGA-DX-A6YZ	High-risk	0.06368915	0.51798156	12.15975133	1.341729973	6.82982565	6.985858773	89.72180587	1.080577381	63.30968709	10.56609605	6.530050165	0.292082698	23.36710928	3.307629889	0.025777687	0.919050079	1.249695911	32.88547539	0.032897844	1.193171201	18.63889673	69.81745858	6.918284362	35.3596751	9.378202886	48.78507439	3.001466181	0.664556187	0.763150102	2.536198974	13.03724503	35.55302172	10.61302217	0.123548955
TCGA-DX-AB35	High-risk	0.064496565	0.667606855	53.59239776	0.927919783	1.275842695	10.33059377	42.56334316	0.104216795	91.10347315	3.12325701	1.174241645	0.561992565	14.56205819	0.848555755	0.078313447	0.035796203	0.823058882	68.7823334	0.23320433	2.199721207	13.63143019	67.2183853	4.483833946	20.50735653	2.005747704	118.7775642	40.40024821	0.747756736	0.118896138	0.204027923	2.687656673	70.44628348	20.47155846	0.65685501
TCGA-Z4-AAPF	High-risk	2.23261285	0.120051305	28.19141099	0.146003943	1.183356784	0.52454249	23.39285433	0.16398037	21.11767158	2.620961269	0.855737771	0.223394439	3.037673073	0.309195817	0	0.337942155	0.820441506	0.913683941	0	5.011371048	3.300326921	47.3330976	1.41102162	16.09776233	18.02315032	65.23442134	0.318836098	0.188249776	0.174605804	0.536306646	0.860619289	7.331653047	12.63389473	0.118117872
TCGA-DX-A3U9	High-risk	0	0.453020609	65.0428066	0.359806958	0.865753594	1.196841499	6.22903337	0.495031601	39.76772259	1.373659772	7.297100002	0.200712371	3.013088498	0.090917023	0	0	0.252134144	0.72897182	0.067819877	1.892121299	2.276661696	33.56265336	12.0346204	7.262641103	1.279057257	4.442484345	1.014080729	0.578445381	0.174806276	1.498496324	0.543932524	1.743921664	2.971230212	6.006670784
TCGA-DX-A6BH	High-risk	0	0.250287809	29.77358837	0.487031867	4.840234871	4.598153384	16.91230479	2.84438251	106.1259266	7.184524037	4.800788104	0.476091564	12.48759489	1.625233654	0	0.876780116	0.44620146	5.75021338	0.093257602	1.799587909	9.999269305	62.4180606	9.21749853	19.78516476	3.162463335	13.78321341	3.616089697	1.245440465	0.624043254	0.176378507	2.012864084	47.92133647	12.13763087	0
TCGA-DX-AB2X	High-risk	0	0.273548767	3.216709825	0.298737029	2.256167596	2.08071856	8.965700414	0.128107024	217.9267255	2.393587522	1.468743123	0.266632831	10.8938113	0.585586067	0.021392378	0.205342562	0.53320793	1.498981815	0	2.05654531	10.14218962	113.1057304	20.37356685	19.71256524	14.49616965	12.44327861	7.327267078	0.686313161	0.178629488	0.177034196	0.231843089	15.43142584	1.398020792	0.02563269
TCGA-DX-AB36	High-risk	0	0.620957147	5.961143891	0.19917241	0.269047554	9.202417706	8.181622183	0.208782086	3334.500192	0.897989353	3.404803816	0.740700271	8.840245863	0.268413007	0.052296257	0.107568162	0.385384971	0.727071931	0	2.544770791	8.201933506	108.8075172	9.46387568	9.988698671	0.968241579	9.864165028	9.235284003	1.677775615	0.11909493	0.25245589	0.330614959	2.670511962	4.21507834	0.90860212
TCGA-DX-A48K	High-risk	0	0.566083844	6.535313025	0.649974281	5.545282627	8.02292285	14.77443672	0.430316373	141.1369405	3.97032243	9.569413149	0.427459696	13.01053658	5.578305831	0	1.625847515	2.124424329	4.555600171	0.034389728	4.157601053	19.88376478	48.99504096	9.670246035	25.17646588	4.664767324	9.427141572	1.8302548	1.126946653	0.286374736	0.483164995	0.632750439	86.45460658	3.345903639	0.064575888
TCGA-PT-A8TR	High-risk	6.758682515	0.341416904	9.601337354	0.129420548	1.923073085	0.504612087	41.5797015	0	4.865352133	39.1325402	1.005642153	0.096260155	0.700088638	0.058137501	0.016990833	0.023298961	0.070269636	2.815773357	0.043367876	3.145817139	0.870441783	7.060058279	2.032477204	8.769704092	19.31506442	2.936264726	5.374530462	0.019467936	0.141875944	0.281217777	0	1.313181911	2.886972125	0.101793444
TCGA-IE-A4EH	High-risk	0.060803642	0.989027667	10.20622985	0.124969894	1.519314842	0.602982938	31.18969394	0.049124792	213.674894	3.189795479	18.46954295	0.139424784	5.824113989	0.126310963	0.073829402	0.033746596	0.136160336	9.634906758	0	37.38628146	6.635590161	26.01408005	1.094516982	22.0745282	4.875340953	6.534996002	1.743167879	0.084593031	0.186814037	0.38469152	0.222260326	13.9935372	23.69538028	5.927059512
TCGA-IE-A6BZ	High-risk	0	0.916332629	26.60074172	0.269421432	3.72213264	8.036149137	39.01714125	0.539166379	343.8340105	1.496129064	39.19026654	0.262328374	7.806828973	0.231053139	0.038586211	0.31747188	1.502664198	6.974005039	0	3.892649188	8.26257183	114.7299414	23.70014842	12.5347111	0.392923446	9.839752854	14.45199152	0.983710683	0.087872868	0.399153786	0.418183827	150.7983043	32.94970415	0.023117309
TCGA-DX-A8BM	High-risk	0.041439951	0.367668683	34.84064886	0.361979491	0.517734872	1.108334171	32.40299118	0.167401892	85.59201967	7.525262135	14.13632487	6.119493561	14.99138799	1.004332388	0.150952475	0.252995207	0.833104855	10.2975418	0	2.707265464	18.20266902	40.27958882	13.50434246	27.01770168	1.288721118	18.45163764	1.301955002	10.74273282	1.209546988	0.755699969	1.484491298	6.157459448	75.01014347	7.817762362
TCGA-DX-A240	High-risk	0.046917307	0.086721993	12.50381533	0.458039039	0.488472391	6.725319874	10.11178442	0.075811345	89.50891069	5.764093569	0.269743892	0.107582954	4.09275265	0.064976044	0	0.026039549	0.198103921	0.084482805	0.048469111	1.149412618	4.787344143	45.56173019	16.27945259	6.589546748	6.398763906	17.12860653	6.025146207	2.763252283	0.08648967	0.427792591	0.068600206	20.04037908	3.557487213	0.204780794
TCGA-DX-A7ER	High-risk	1.429730776	0.113259243	3.533661864	0.104947486	0.797433427	0.245514815	12.19154848	0.082508247	29.94026718	0.343427346	0.146786049	0.070251867	0.589538607	0	0.020666871	0.028339789	0.339603098	0.482714991	0	5.077375529	0.947316528	63.34605727	0.316950284	6.339974007	12.01482645	63.59079807	0.220584848	0	0.062753237	0.209036928	0.037330051	1.388124854	2.476114604	0.099053508
TCGA-X9-A971	High-risk	0.045120611	0.7506088	37.20436478	3.547171738	1.879065435	1.410164562	7.837309029	0.072908153	73.2118048	2.387285484	4.755924428	0.351774434	6.579328952	0.343682841	0.018262216	0.425720212	0.482843282	0.446861467	0	4.226513754	2.749276912	58.13707283	11.5949858	18.45776155	2.096323383	16.08779178	0.159479269	0.428955824	0.083177551	1.007535402	0.395838984	13.47593084	0.159128064	0.919047366
TCGA-HB-A2OT	High-risk	0	0.091524254	17.98379681	0.402835926	0.77328258	3.124789791	25.21711112	0.233360823	184.6727002	12.58099738	0.158156141	1.40033157	46.38756939	0.457160771	0	0.274814981	0.818229924	2.37762854	0	4.856211229	20.594042	80.41984471	22.59031436	40.60655748	0.834860978	18.58394393	0.729219126	11.96932972	0.709948288	2.02706094	0.331828597	6.330899662	5.056912007	0.020011167
TCGA-DX-A48P	High-risk	0.435647402	0.447361696	11.49867035	1.019746659	7.005100372	1.891025822	22.94582049	1.994499463	92.8846294	8.551380313	4.128097215	0.643770392	11.34293465	2.078138573	0.03918331	1.047749846	0.294217601	13.5972933	0	43.92353476	15.31055414	19.840009	15.29344453	37.62615574	5.25959424	3.922486069	1.349701488	0.63976609	0.356930591	1.900549451	0.601594542	7.120314073	0.59749252	1.267651906
TCGA-DX-A3U7	High-risk	0.049778867	0.864906241	20.86471792	4.04127037	2.435845875	1.136894287	31.95421082	0.723916771	78.34331377	2.276630537	6.53480845	0.319604895	4.363662141	0.758329376	0	0.801204503	0.31188986	3.361332854	0.257126588	3.156397141	2.598517282	129.356481	3.275259992	10.64580976	1.249629966	9.97833435	0.117295949	0.219306926	0.076470674	0.12041829	0.436705436	5.209076794	5.530028472	0
TCGA-DX-A1KU	High-risk	0.054586218	0.726459941	34.56068605	0.56095602	3.012075229	5.478869502	45.25095912	2.822500999	266.6836066	7.220252715	37.81713201	2.077789158	25.97947787	1.852120662	0.022093346	0.666509067	1.059096269	5.774656039	0.73309175	1.678168951	28.98116272	197.6399324	22.05763272	14.72769329	0.695382157	11.96633924	2.572474074	3.84778084	0.519905733	2.671424164	5.586931991	129.3464045	7.459788559	0
TCGA-QQ-A5V9	High-risk	0.04266273	0.315431316	53.52037349	2.499017572	5.774294616	2.064125062	133.1638361	0.448087805	54.58309647	18.89961549	23.79243647	1.076097728	31.08640394	2.363354255	0	0.686668335	8.474502782	33.18697272	0.022036906	5.123436498	32.85475291	38.16328944	7.865023113	33.09189985	4.028197987	76.27550769	4.423228028	0.603437396	0.930651116	2.857954062	0.842121499	4.909265935	30.54333745	0.393111618
TCGA-DX-A6YQ	High-risk	0.041936898	1.37978837	8.665388595	2.262566847	19.2112633	6.137432851	228.3228614	0.77928312	137.383577	13.444657	3.09424231	2.807951111	26.52263881	5.691707467	0.067894532	3.677509226	0.33299176	737.0046808	0.043323974	43.71482502	22.73824749	107.6851318	62.6566694	34.49884743	1.178471793	9.372226623	1.251689634	5.309366308	1.262706135	0.788173408	2.881950423	16.89791033	5.768099202	0.101690397
TCGA-FX-A3NK	Low-risk	0	0.988364945	32.00315704	0.788632942	9.587763046	6.725078026	13.28801759	0.680013375	148.8534756	5.794090749	0.569306237	0.363293618	11.13615844	1.885603125	0.140272955	0.82436404	1.134220836	1.381860973	0	1.61725694	9.599604001	78.90748153	8.9123106	17.51880735	4.173895265	24.32568473	4.19988999	0.895459091	0.486773911	3.537795531	0.904898276	11.56044047	0.960355225	0.768353401
TCGA-DX-A7EL	Low-risk	0	0.511778993	9.992105641	3.954166837	38.70393223	4.331537909	24.31595317	3.190951715	111.6586598	37.66378643	18.76677887	1.661910984	17.11524578	5.864498772	0.082399746	4.225901362	0.235811966	95.47880708	0.105159704	21.37815579	20.57350658	42.81934496	19.4356299	33.19748643	3.813985193	16.77527646	1.13533095	4.796172829	1.426139903	0.954667229	1.547900572	7.611855283	5.636231726	0.157972318
TCGA-DX-A8BL	Low-risk	0	2.617159742	30.4681983	3.610494772	62.81629409	2.730795627	103.7070474	3.542815083	79.18496513	24.13908638	4.961267346	0.775335419	12.47069318	12.21900734	0.021383449	4.105137226	0.639411546	62.66934284	0.054579712	17.05458842	23.26444852	30.51287768	49.02700545	61.75688741	10.570661	38.12543545	6.722503439	2.658353553	1.055097347	0.304764977	2.896829102	6.728756402	13.27565452	0
TCGA-DX-A6YR	Low-risk	0.302408217	0.558971622	25.34334537	1.087695777	4.250443998	2.862632703	36.76036944	0.488646408	421.6325583	7.186490192	31.07836609	0.589417327	13.48099361	1.099367984	0.091798028	0.62939782	0.541092201	38.96855834	0.273359151	2.033734839	12.80212269	76.44224613	9.479378745	28.85686279	3.682464527	54.68580799	0.861030136	1.472538383	0.162596632	0.309499802	0.607979069	22.69227684	44.59349704	0.953280212
TCGA-DX-A3UC	Low-risk	0.292826186	1.046436362	10.20417509	0.902769704	4.268201255	1.847952027	25.68666203	2.523537498	36.57397216	5.426973757	0.187062159	0.313348108	8.723428265	0.06758944	0.039506373	0.595911436	0.20755867	7.513806783	0.050418583	96.72986674	6.675367947	38.15418629	10.05753736	22.8793353	4.242367323	2.414525737	0.459998759	0.090532057	0.86969418	0.417753975	0.428156216	12.43151898	0.086059828	2.508870009
TCGA-DX-A6YV	Low-risk	0	0.373239398	25.96032603	0.230565652	0.817567814	2.562087058	32.71472949	0.090633746	311.3834865	1.559293531	1.988647559	0.257234484	4.005507327	0.271879863	0.0681065	0.124522886	1.059178972	2.323014343	0.028972821	0.431103447	4.723549887	269.2761479	70.50318637	23.77938609	0.336256287	7.750844196	3.039867485	0.260119281	0.172333107	0.344434659	2.132330397	29.03441253	5.786107347	0.027202101
TCGA-IE-A4EI	Low-risk	0.057468265	2.931793259	34.32640386	1.210675514	0.837650912	1.157082639	22.4679767	0.232150284	154.3992229	5.333911591	13.10606551	0.368974628	7.028236585	0	0	0.063790861	0.272110755	0.827853181	0.059369045	0.165634974	7.640893954	29.31705492	3.959551321	54.88573245	2.454678181	2.696099785	0.15798392	0.133254483	0.088283187	0.898279467	0	1.562285431	1.2160492	3.623139652
TCGA-DX-A48N	Low-risk	0	1.673969688	17.0881343	0.336076449	0.942884203	7.5749213	8.183851809	0.365841146	26.13018358	2.391289503	0.385688055	0.622992843	14.35016841	0.174196374	0	0.251316962	0.953415281	16.19422654	0.103953923	3.552785209	17.14018075	29.44883286	11.68006943	40.48660976	8.011788309	7.767882932	13.02120226	0.116662869	0.170040161	0.224695437	0.073565003	13.60269524	1.730036781	0.024400153
TCGA-DX-A48U	Low-risk	0	0.585832508	4.572405423	0.3207691	2.599822184	2.366675387	1.869084668	0.737153765	202.8217151	2.067054714	0.230075648	0.110114306	3.244462044	0.166262213	0.038872445	0.026652241	0.074229586	11.95456415	0.024804778	0.553627056	2.987157853	50.47606512	24.05480297	18.51079376	1.691308518	6.676765885	0.094295316	0.01113492	0.014754119	0.607640022	0.456393088	10.22913295	0.169357786	0.023288794
TCGA-LI-A9QH	Low-risk	0	0.827314454	7.719196673	0.223591762	0.582493918	4.801053586	21.08995258	0.30134523	140.6472503	1.616654876	38.89756489	0.427635335	8.16079691	0.473505276	0.150963408	0.345018452	0.792575478	4.393562934	0	1.045159789	7.48511781	58.44369121	4.939088666	27.74846541	2.142848137	20.36190243	1.66011286	0.331530524	0.171895442	4.164362651	0.499915929	28.77547536	17.92262066	0.27133017
TCGA-DX-A7EQ	Low-risk	0	0.03645299	0.314579186	0	1.026629946	1.007505417	27.41004452	0	2.036671708	0.331600845	0.141731223	0	1.454716391	0.102420865	0	0	1.477840362	0.066584555	0.025467069	18.59171066	2.376411097	11.65878104	0.306035565	18.92356819	16.23781124	267.6828717	0.445339876	0.057161121	0.060592224	0.174314972	0	1.119995455	0.782458499	0.071731825
TCGA-FX-A48G	Low-risk	0.247408471	0.039198004	5.204121445	0.454017245	7.138799728	0.66914242	11.08743531	0.142776805	115.6619122	2.345446988	92.72935942	0.129672204	4.035339134	0.391585591	0.028610472	0.255011788	0.170045148	1.941116553	0.054769624	37.6744164	5.702152837	12.96902114	1.974485485	22.15899681	2.847191047	28.30918087	0.444174132	0.729390788	0.076014156	0.098653361	0.129195943	2.540289834	57.55661425	0.257111451
TCGA-DX-A7EO	Low-risk	0.223019397	0.123668777	1.340875234	0.085944822	0.986821291	0.11728492	23.19084016	0	50.2384844	0.574986785	0.373979655	0	0.309940444	6.910760978	0	0.278500215	1.084767682	0.050198172	0	6.026121316	0.304230401	26.57471035	0.484513177	8.541474374	33.34088762	20.73549089	0.262754796	0.038784451	0.03426041	2.904990909	0.040761015	1.370364242	1.720531027	2.839131972
TCGA-IW-A3M6	Low-risk	0	0.75523494	11.50811649	0.763429648	8.169526317	8.581038133	23.30439242	0.787759504	144.4120796	12.07476265	0.934307454	0.638799937	16.83648133	1.768300675	0	1.211159851	0.42434126	6.165957137	0.023983094	3.880835037	21.36596231	43.78161902	8.819004528	24.04613885	3.583703517	29.86205972	2.279292178	1.076606433	1.055637619	3.715145128	0.271553599	18.95061106	2.087782353	0.090069314
TCGA-MB-A5Y8	Low-risk	0	0.125954564	3.260858808	0.415783423	2.084023226	2.239738369	32.95511203	0.30967874	259.345573	5.938893309	3.836126303	0.33203744	12.85744594	0.265418052	0.10342547	0.307285088	0.487199611	3.259281953	0	5.339627571	9.977283786	22.69237579	6.794003835	47.63194425	0.558505459	9.626952146	0.618851199	8.838417881	0.117766068	1.030256126	0.155679026	4.409120675	7.096943957	0.041308686
TCGA-3B-A9HU	Low-risk	0.210821484	6.247911374	20.72897013	5.849576716	21.18112983	8.584512725	19.69752873	9.680306826	262.813272	62.57779208	1.683452668	2.255963313	27.39066248	15.91224872	0.085328354	9.614150451	1.360922262	31.00237347	0.254093546	141.0713064	25.00121817	74.17956952	36.37931962	36.20373376	10.58476665	28.8625759	1.890475012	2.981936858	2.094330684	2.458417055	3.724722865	8.623001583	3.779507957	0.255604508
TCGA-QQ-A5VC	Low-risk	0	0.092273598	1.449666254	0.171003831	1.949034356	4.875578267	4.350041065	0.033610205	81.20569508	3.021777151	212.1097281	0.362488322	16.06349493	0.172838896	1.010252162	0.207798748	0.505081583	2.846550433	0.021488298	0.859292852	5.084731435	28.86528565	38.63016312	11.09644795	0.171456655	4.187233988	0.62082671	7.417885405	0.089470113	0.387056301	0.182479312	14.94984834	45.84815553	0.161400048
TCGA-3B-A9HI	Low-risk	0	0.699899885	55.55972088	1.98614251	13.38730195	6.5428819	53.61733044	2.549350983	149.4620069	20.3028864	1.511805071	1.157680909	17.64218828	4.096849118	0.063856779	3.852845225	0.778571279	23.61540585	0.325979644	10.04192772	19.52789113	174.0280253	11.06628527	55.56519327	9.576463237	153.7552314	3.469790814	2.249869691	28.98742256	0.425697019	3.690972698	24.70608567	18.22265365	0.191285544
TCGA-QQ-A5VD	Low-risk	0.0531673	0.275168558	28.65210851	1.229342606	11.40299064	3.099615486	40.95518973	2.534356726	140.8881742	22.02743641	7.743824158	0.170680154	14.414053	1.509449736	0	1.239350865	0.392911674	3.111452774	0.027462912	2.57951872	20.73328387	47.24161459	9.075534432	32.0406205	7.271082844	18.00446813	4.196888395	1.417738675	1.437497794	0.791477714	0.466431849	2.356139507	7.219001683	2.655800595
TCGA-FX-A76Y	Low-risk	0.45141288	1.926686929	10.37285085	0.801273304	3.631676286	1.023577761	33.11344161	1.359365509	391.9545402	4.692116888	2.202097677	0.319941491	4.229125336	0.36941524	0.13287698	0.387195733	0.221229944	11.56460628	0	58.9026129	3.829105524	27.35565901	4.534153037	18.01771465	3.290460327	2.835381267	0.676888772	0.323529525	1.122150684	0.427635143	0.150007721	6.097665449	2.605107059	0.915488151
TCGA-DX-AB3B	Low-risk	4.300018077	0.313743052	10.05251899	0.436077584	3.94673925	1.105176224	11.30670198	0.274270481	102.837949	1.725094864	0.054215564	0.207580741	1.282285735	0.078356834	0	0.345421808	0.910882872	0.12735088	0.058450559	6.604434971	2.140517251	219.6912898	0.772634827	11.05840585	13.90663808	9.70058514	0.866578789	0.39357879	0.173834751	1.947746878	0.082727335	7.753788371	0.448963481	0.219513033
TCGA-3B-A9HZ	Low-risk	0.124885085	0.707902293	46.66540731	1.839516066	7.801332113	9.945301071	34.04966059	3.295994837	224.1647662	18.0307514	4.826607455	1.96637763	26.57671986	6.139869165	0.084243776	2.449038222	0.526755501	23.04993404	0	5.599123615	23.97927732	53.92377985	24.93512459	38.20507651	4.694803701	17.75433901	1.831024266	4.034775198	0.908087249	15.94185258	0.791270571	1.441722589	1.688336339	3.73486305
TCGA-DX-A8BN	Low-risk	0	0.190775376	35.50565104	0.747275895	0.29306345	18.89164387	37.61000266	0	331.9821418	0.925557749	50.12398851	0.064545371	21.44536397	0.064971614	0	0	0.310210021	44.35044846	0.024232903	0.923974587	30.65056612	51.81083021	2.562601327	18.62665859	15.83761856	16.60721263	0.736970687	0.087025633	0.144139621	0.593630869	0.411573171	1.502489173	27.2584211	0.04550374
TCGA-MB-A5YA	Low-risk	0.042707884	0.505224268	10.208141	0.855831917	1.64519251	1.989304396	21.75847551	0.828114571	107.7294722	14.30461056	0.450161171	0.80303097	9.368664221	1.301220593	0.086428417	0.237032794	0.174206802	12.70822141	0.08824092	2.297728891	4.52871843	31.93525224	20.51842059	62.30200601	1.376157469	12.78675542	1.274701237	0.108931751	0.183702896	2.908661895	0.062445392	1.717676	0.828404702	0.393527686
TCGA-VT-A80J	Low-risk	0.044835966	0.580123876	16.76838132	7.372118729	38.79131429	11.53351752	56.28622313	1.738757007	237.9294945	39.46337347	107.6650842	4.420845819	62.27228475	8.196352899	0.108882047	5.499449018	0.757584143	64.93111268	0.069478393	26.25445085	57.093322	85.99567779	28.08100224	35.48669711	8.164402756	23.44402561	2.553179144	10.59386547	2.424482789	1.702004854	1.999487574	13.7415524	9.0921414	0
TCGA-K1-A42X	Low-risk	6.892108521	3.510406834	8.694757141	0.314785993	6.059407119	0.398890023	2.609887723	0.329973797	289.4377446	2.128867675	0.244599538	0.30437016	2.357731502	0.070703112	0.247957977	0.028334706	0.022325081	5.952417152	0.052741238	2.256206633	2.1728658	27.96951778	6.591383554	21.89670486	3.290094782	3.919277671	0.140347001	0.106540466	0.10979847	0.161499566	0.074646712	35.49540143	0.090024383	0.346625101
TCGA-DX-A2J4	Low-risk	0.081031305	0.629069022	12.13004237	0.853537314	15.26997597	9.119397481	25.09001139	2.422287501	96.43348981	38.34938945	0.582346393	0.650326222	20.14906079	2.048028024	0.016398395	0.832003098	0.750624791	7.149639824	0.02092786	4.846128135	42.91833989	38.82367239	13.88215306	33.56877208	2.550314534	14.41133058	11.91767167	1.183714936	1.008295361	0.090470749	0.029620009	2.4593474	0.642994359	0.17683938
TCGA-DX-A6BE	Low-risk	0	0.651767796	11.08690307	1.50040477	44.22604183	6.390951822	49.89806223	5.208033168	65.20608066	31.20092593	4.117927009	0.353740812	37.9781706	10.18634093	0	3.210749545	0.615309609	22.44608418	0.056917882	9.924776256	48.91299628	61.26041183	20.48511868	39.87442199	8.236662501	21.19524683	18.58645967	4.01143853	2.945411037	0.471605306	1.691719631	18.79410551	2.623145188	0
TCGA-DX-AB2W	Low-risk	0	0	3.001425276	0.557960598	8.865991827	3.091491864	33.73250838	0.277048941	463.3710245	8.046576487	96.16696657	0.838734438	30.915544	1.939190121	0.02313197	0.72956221	1.909361536	9.570889716	0	3.871024621	37.0069098	64.02791698	14.61592285	19.13003854	1.177764416	31.39533835	22.89396664	6.824881048	0.333631944	0.574290953	0.041782696	6.321206824	48.47535576	0.166302585
TCGA-DX-A8BV	Low-risk	0	0.512607136	78.76773123	0.805415171	0.815982675	12.04796718	42.72787429	0.243540826	56.62872708	4.595438356	15.88658779	1.382423248	14.4367994	0.66794518	0	0.100381175	0.963244802	8.630441629	0.18684603	7.935127538	16.55793977	182.0136122	12.42406277	35.27870773	7.409111158	127.7401494	3.859268599	0.936610857	2.96367472	2.78218768	3.614155567	51.8847853	15.09596223	0
TCGA-DX-A6Z2	Low-risk	0.592105426	0.609764001	10.06751735	2.499105907	14.8831428	3.762046888	44.44576504	8.884141801	192.7168886	35.21521058	2.391059082	0.717650697	21.6118111	6.501509098	0.017117861	2.417734509	0.335139399	29.26308641	0.283998692	6.277723604	15.53892903	51.63276191	16.25011972	29.22127939	9.634655904	30.62836973	1.478249602	2.177096713	1.611285878	1.23559106	0.834828211	16.44299557	0.745783583	0.041021793
TCGA-DX-A1KZ	Low-risk	0.052735913	0.292431326	2.924789079	1.219368005	6.369002194	21.77482567	20.67907236	2.385973532	101.2793596	7.944985781	34.00860523	0.266035463	36.12611252	1.132031091	0	0.32195823	2.162832707	0.617241433	0	2.710584495	53.75307348	128.48744	10.18032789	38.06706961	10.57114116	5.892816903	1.139084427	0.122281345	0.486079865	2.296288354	0.539755218	2.258466965	11.15910916	0.025575263
TCGA-DX-A3M1	Low-risk	0	0.672870499	27.0553267	0.534420471	1.895013298	5.26137045	96.5729373	0.59521803	95.43694404	8.569233928	34.21767765	0.914227418	15.36253238	0.990284914	0	0.168366021	3.74428034	50.35229732	0.111925235	9.929951181	14.79513763	150.161724	8.446573922	39.79340745	5.520730786	156.6614588	6.092924741	0.844090586	0.452704546	0.733840237	0.348506643	2.598312247	54.33347009	0.042033897
TCGA-X6-A7W8	Low-risk	0	0.084602501	3.481996827	0.450764219	2.660648662	5.822788077	23.17705666	0.277344413	107.9490439	7.576295252	85.45108498	1.784211513	25.1176357	1.928052427	0.01543776	0.783263497	0.612318155	2.747267976	0.039403769	16.19685726	24.28827119	24.38566627	22.2076975	16.1882898	1.543445019	30.159956	1.303202173	0.477587868	0.164064164	0.404561676	0.250963545	0.767024047	18.69788109	0.092488859
TCGA-DX-A8BZ	Low-risk	0	0.057744104	1.942153067	0.214025747	0.97575249	1.126559681	23.56234396	0.168264051	139.2105569	7.727439158	46.19962996	0.52531921	17.49987789	0.324483729	0	0.057795043	1.640219696	5.883140203	0	6.828032393	38.35429034	27.58972204	3.942892724	59.69443174	0.546235442	11.81373003	1.37000383	0.446699726	0.127976467	0.591009082	0.038064714	0.930702527	30.20632782	0.126253626
TCGA-DX-A7ES	Low-risk	0.207601266	1.132004585	11.99777065	2.533433018	48.79380644	11.46354216	32.56226265	6.960640789	84.93211983	27.36684346	1.591429024	1.142487941	29.98317413	2.156311261	0	0.748934321	1.024471471	9.065191611	0.375318545	7.205108983	46.75596685	70.64174504	6.636393613	30.90955518	3.539182988	21.78112432	3.750374071	1.949569682	2.439727642	0.637408779	3.225160103	4.522674151	2.059180123	0.302040296
TCGA-SI-AA8C	Low-risk	1.26835147	0.450850386	21.64433971	0.501316593	7.669201682	6.552926236	10.82556184	1.891814868	219.9519025	12.66462144	36.92841351	0.290837232	7.029888255	6.891069511	0.019744438	1.407894108	0.651776423	20.02794378	0	6.842610599	8.819650211	30.07599995	3.724485523	15.59159093	14.82343136	13.93979095	1.896654482	1.142461002	0.779380476	1.833672355	0.285311057	2.416169207	20.08606977	0.425845839
TCGA-DX-A1L2	Low-risk	0	3.468581922	82.99459071	0.73128281	1.591514963	8.141986762	18.77098547	0.553630829	111.704375	16.23715375	3.081079545	0.604346729	28.71623281	0.146001047	0	0.438831125	0.375987607	119.5234149	0.1361375	2.78529485	14.71678257	227.0711638	14.4291014	29.46408659	1.185000844	26.4829442	0.683134917	0.330007106	0.453464953	0.539476554	3.429715839	4.220400647	130.3153613	0.639086184
TCGA-DX-A1L0	Low-risk	0	1.566267793	39.09375086	1.368391289	0.693172679	5.784028398	13.57218989	0.440104133	102.2457742	2.44248384	4.291813278	0.277576177	5.538699899	0.293379689	0	0.235147426	0.394737806	17.57424921	0.468959189	1.773553729	9.973985098	143.1412357	6.198986118	17.0303496	3.719180713	25.65921602	1.735207546	1.178894217	0.669459363	1.588053105	2.345200757	28.96372213	8.751801822	4.226860703
TCGA-DX-A3UB	Low-risk	0.174817254	0.710891217	13.84261194	0.389244252	1.395397109	1.698620112	17.60302061	0.282478513	71.33053865	1.149643259	0.390866428	0.080172362	3.538373197	0.48421081	2.853822189	0.064683486	0.072060407	0.734507658	0.090299694	0.391889639	4.27136608	25.27264961	1.19363595	12.77862874	5.785894866	11.73060006	31.97026269	0.148631023	0.250651891	0.379520451	2.854303762	51.03989745	0.154133171	1.582576461
TCGA-3B-A9I0	Low-risk	0.045471719	0.638779744	4.552827345	2.75701541	16.00165911	7.092024324	19.54762075	2.608379919	190.3544266	23.38579668	1.263591394	0.834145371	20.8832412	7.997703185	0	2.725621245	0.463864474	19.24174618	0.04697571	8.060100239	17.02101482	36.74804734	19.27777847	72.49497862	4.617131947	26.18124707	1.392908961	1.708087552	0.321328404	0.939222417	0.997298057	3.386731775	1.202747446	0.198471209
TCGA-DX-A8BP	Low-risk	0	1.220323445	8.193390447	8.601910407	45.46410816	2.069021911	123.3049675	2.590781502	476.7088501	47.63863607	26.75098289	2.768223159	40.95556505	6.106362015	0	2.748149944	0.392953625	59.71669111	0.024358623	36.90154389	36.12749232	86.49495345	66.91475361	32.69340782	3.056739814	12.30884657	3.944728416	8.955470145	1.521317832	1.377699493	0.482659801	32.38329969	14.84331078	0
TCGA-DX-AB2G	Low-risk	0.061930405	1.579716594	14.7419625	1.431964495	3.739718024	15.48419867	47.12984705	0.850597243	213.5304455	6.636654398	8.189366313	0.766845841	29.15704399	1.114980992	0	0.515579403	0.403508163	28.63186393	0	8.389300194	39.52628498	64.47291647	26.17857144	28.44803383	11.50925524	23.19068765	5.277769432	0.301562238	1.636372915	0.253530785	1.131895353	2.767544436	8.299641368	0
TCGA-UE-A6QT	Low-risk	0.066548017	3.862432825	49.41783203	7.180756967	59.72406055	8.039381885	47.3578547	11.98977711	158.9676424	91.75455197	4.591291903	4.669462915	44.10817293	19.35417232	0.188543541	16.28823727	0.804931477	596.1608487	0.5499929	80.3341703	35.15041353	46.20086544	48.61905258	93.67105819	9.325418791	26.50923433	4.782698089	5.477939273	4.825330131	16.02409438	1.556852412	3.866065007	5.515371742	0.516379194
TCGA-DX-A2IZ	Low-risk	0.235496995	1.810818294	20.50447376	0.024200881	1.618215096	0.438771638	1.203895679	0.152211156	69.43066791	1.034805733	87.55569217	0.129600596	0.986878523	0.065228224	0.095315574	0	0.182201432	8.905122799	0	1.674248008	0.882371147	193.2397183	0.380061281	9.650294998	7.853025368	5.825437578	0.221964423	0.415004403	0.057883564	0.148993865	0.103299678	0.982229171	39.20118339	0.02284173
TCGA-QQ-A8VF	Low-risk	0.045387369	2.013457279	4.789422026	2.985113094	22.63484167	3.041594787	65.60035571	0.77006153	404.9196474	21.95855865	1.435212588	1.498676449	14.07100973	4.43143427	0.110221104	3.778562785	0.423308646	190.9572	0.35166427	27.53664723	11.78033623	31.31350271	20.34075705	20.74177202	1.615549368	6.813854533	1.194253619	12.65007832	1.324764007	0.371613755	0.099544806	3.87061453	1.560671248	0
TCGA-DX-AB2O	Low-risk	0.043959934	1.543856044	47.35885519	1.603729775	7.460218984	5.03319193	22.39635978	0.319647025	294.7787488	6.524277168	2.443162266	0.786252459	10.09447104	2.343893897	0	1.829863401	0.232690482	9.122906222	0.136241765	23.56643711	12.9530115	75.16362704	42.02160729	34.92823488	4.315388935	9.449367822	1.018581534	0.876615654	0.796872703	0.400827221	0.932003136	5.66425195	5.968834909	0.575618081
TCGA-X6-A8C3	Low-risk	0	0.598013147	4.66446756	3.168912379	12.9998542	3.205372658	18.03116427	0.694311942	426.235335	18.26909388	9.445750868	1.182347515	40.87693893	3.465452691	0.061381054	3.787640336	1.957641853	2.161889276	0.052223571	14.78851559	55.52624731	57.71507272	28.1463406	19.34296735	6.723951345	4.398250313	8.675665136	2.660811963	0.729982339	1.627364313	1.921764984	123.1557124	2.941645528	0.907089091
TCGA-MB-A8JK	Low-risk	0.094077844	1.599820863	30.26702213	0.918452651	6.513522894	3.533937433	18.63642253	1.672172839	62.6881918	9.195836264	1.622658582	0.345157825	21.54264789	2.019478548	0	0.939853667	0.836705208	3.345720858	0.121486871	4.044670027	9.975958155	141.6602161	24.93504414	37.68553602	8.318805737	86.22614316	1.293129915	1.090714539	1.430778696	3.30866852	1.753839646	18.53328752	1.949247724	0.182499207
TCGA-DX-A8BH	Low-risk	0	0.079134779	5.253162934	2.683779714	33.74225028	2.405881951	106.4475825	0.207536075	282.6729284	12.93833814	25.51695778	1.335120653	26.50891997	9.190160762	0.034656102	6.035389679	0.507595451	668.7301738	0	35.82548482	31.21027829	27.43159374	23.35904082	39.32221284	2.406157785	13.29284035	2.421143166	6.373235846	0.605074655	0.485965182	0.375590685	8.035468299	25.29052474	0.062288247
TCGA-QQ-A5V2	Low-risk	0	0.15940121	25.02512398	0.747747618	5.21873627	1.749285522	7.67118324	0.435458314	39.73053767	15.97439057	4.028444194	0.321335859	15.14234304	0.261254448	0.021814937	2.153814688	0.152815153	0.509530294	0	6.550413041	20.4399687	19.16608809	7.962461149	87.26533503	4.705361598	22.57366814	10.47773515	12.1352417	0.23183735	0.762242484	0.039403773	1.465236587	6.367839006	0.287529083
TCGA-DX-A1L3	Low-risk	0	1.460574992	45.70810733	1.363054826	7.404182926	16.40165277	27.64063653	2.553634911	228.9115248	8.88288723	44.9436113	0.362383211	30.70004522	1.836909264	0.022844316	1.002420661	3.485065614	50.79110983	0.029154234	4.392253241	33.46693653	96.08084202	28.62309677	24.50117316	4.906245328	16.36906051	57.52064833	12.60316671	11.0983786	0.451619002	0.990314734	134.7939274	25.37941724	0
TCGA-DX-AB2F	Low-risk	0	0.622395738	38.83720273	0.346031988	1.201961569	20.80150122	21.15383392	0.544091024	124.7159124	2.847040918	12.67571253	0.088241477	22.99674941	0.333090765	0.019469325	0.026697634	0.727180641	39.04301798	0.099388096	0.762533701	29.41499742	76.22916004	7.285462616	22.9252571	8.993620684	17.19220597	15.50966127	0.245385457	1.374469971	0.277484156	0.562671252	8.365631174	7.506845563	0.139970748
TCGA-IF-A3RQ	Low-risk	0	2.333841423	23.38811569	1.009198305	0.584251177	18.40959312	7.57942786	0.151127162	161.0741339	4.15168101	3.853693304	0.664834399	22.51656043	0.226672921	0.018927354	0.025954447	0.262367138	4.6945236	0.217398177	1.594933064	20.19253432	31.15503427	14.07822999	24.4065081	8.620612693	3.310813249	35.57359743	0.032530175	1.106323257	0.261057852	0.102564014	1.201627706	4.452941401	0.068037179
TCGA-Z4-AAPG	Low-risk	0.037376216	0.027634493	6.769106419	0.07681944	0.778273551	1.729726908	8.793690373	0.12078874	290.6267835	1.206633032	4.691739806	0.462806531	11.76319779	0.905844334	0.030255465	0.020744153	2.081973319	0.302860821	0	2.154513823	22.65160783	50.18243284	5.892830648	31.51463504	2.324689987	16.38715786	1.526565457	0.771327973	0.068901154	0.201696067	0.16394906	11.49700754	1.581788407	0.054378875
TCGA-QC-A7B5	Low-risk	0	0.54364408	7.587826415	1.026870252	5.613928385	2.776204538	14.65449372	0.853007888	221.0532096	6.543080046	15.06701543	0.29397689	34.48950208	2.663264218	0.045785045	0.795257665	0.261021818	1.391915904	0.058431512	5.053599219	11.01458496	20.77821254	13.31775634	49.22146299	7.99653685	15.82465228	21.32421921	10.44829762	0.405482245	1.298074791	0.027566792	25.05117919	4.554663249	0.438883005
TCGA-DX-A6Z0	Low-risk	0	0.709510461	13.61255317	1.140854567	9.716751192	9.352537444	19.08523518	1.368189019	150.7205658	8.30185114	6.454799844	0.379686819	12.48752676	2.267106415	0.045694319	1.399386373	0.736527293	23.56485899	0.038877151	3.561241211	15.2639182	72.84094894	5.185735283	16.5493451	6.725776965	21.57132971	32.8540323	2.312395282	1.769024304	0.581225488	1.100486697	7.693859276	14.8313881	0.12775389
TCGA-QQ-A5VB	Low-risk	0	0.224047769	11.6645612	3.225300891	35.78605825	4.852401614	23.21180609	0.279799887	233.4404891	20.51676041	33.22662466	11.3559332	55.25645342	15.19793466	0.070084973	8.385176824	0.733515586	44.33462883	0.022360855	73.67671895	36.37701867	38.50368022	89.04998153	36.44978972	5.17414656	27.80523568	2.244125336	15.74936705	0.252708547	1.07943207	1.139334549	13.26770144	13.96945047	0.062982705
TCGA-DX-A6BA	Low-risk	0.132915982	1.212031303	60.84337561	1.502504215	1.291578843	2.090340755	15.10827437	0.715907764	94.88616014	9.177941902	7.854073602	0.223505912	8.184496119	0.184076095	0	0.196719003	0.228166475	10.41122202	0	0.191545151	8.316380544	48.00964015	19.00329482	9.527519008	1.261627551	4.421676803	1.339779819	0.09245964	0.667009375	4.270608965	0.550639315	10.95553178	0.585947931	1.933802388
TCGA-DX-A6BF	Low-risk	0	3.24349315	17.47196807	3.104002677	4.941716927	11.19484882	56.23320794	2.266014691	136.9394801	27.15103927	12.26631967	1.550119663	58.55259968	2.738923297	0	0.6785413	1.184349118	37.55434848	0.260032127	4.145538355	69.1175767	42.02946973	20.48965198	33.37459453	16.38295314	28.2182452	8.896604784	0.333511431	0.41981746	0.32117544	0.157728651	7.016777621	12.93507559	0.279016963
TCGA-DX-A23T	Low-risk	0	0.852795371	14.99605156	1.112746488	25.53684567	7.75290802	56.39389095	4.640379981	148.3723408	46.37671927	0.586453021	0.669305912	24.31877933	3.651159479	0.095273274	0.705483286	0.629006254	8.94355729	0.389085056	3.188705449	38.57590195	70.52080943	17.67961774	60.40981871	2.204927035	12.81027503	3.901142365	0.840556775	0.535185354	0.735878257	0.240925613	2.945379793	4.980989765	0
TCGA-3B-A9HL	Low-risk	0.154551851	0.780841668	52.9214611	0.608830788	1.072728685	17.40126232	26.45611281	0.208110546	267.1059225	2.194441162	7.552864201	0.37801873	18.63698134	0.321059599	0.020851219	0.285925793	0.868260291	75.11716	0.106442466	1.014634248	28.6823673	126.3584919	5.24435055	19.00716881	4.092139592	47.45936202	3.25735873	0.191129041	0.60147345	0.450562365	0.602608544	21.8133745	14.98920892	0.324795454
TCGA-X6-A8C5	Low-risk	0	2.603995076	14.39271154	3.4139907	5.513249995	3.918292676	18.48651824	3.915053851	126.8168723	15.90378906	0.861657501	0.641495022	22.38764503	3.320903877	0	0.609983289	0.405312502	14.79776165	0.077413752	6.551341377	23.73377159	48.99716688	15.41154493	50.90757678	10.08893367	19.94278999	1.471441157	0.127421087	1.319997896	1.394409189	0.292177798	4.632374478	0.484506246	0.024227495
TCGA-MJ-A850	Low-risk	1.834931359	0	3.733110963	0.060828056	0.400570007	0.755976937	18.55113097	0.071733251	87.80008269	0.862559118	1.531401906	0.190018791	1.493352704	0.245923241	0.035935847	0.16425875	2.774422999	1.132458552	0.015287276	10.19342178	2.739962531	22.41703536	1.837058743	10.37433065	11.68773532	248.4096237	1.452863806	0.219599756	0.018186036	1.018835247	0.086546692	0.837627951	4.175033203	0.129176727
TCGA-DX-A23Y	Low-risk	0	3.625768481	95.98177925	6.19068713	71.79007235	9.889415448	56.42684364	1.488265886	121.4271325	43.44080766	62.1611987	2.21472491	65.29406434	11.72132712	0	7.930306095	1.264780612	106.1886227	0.642909237	49.93566924	61.77576014	104.5670391	149.2621579	42.9419455	5.801358283	33.25175883	2.54177899	17.21230607	1.499041515	1.398906607	4.804453042	33.66921218	28.31256439	0.144868032
TCGA-DX-A8BT	Low-risk	0.080146982	2.118455685	23.54295489	1.194265774	3.296030424	9.730385036	76.8696777	0.420892957	194.3946599	6.881820364	1.382378494	1.139434194	15.93647913	0.693725056	0.016219433	0.333617494	0.335396647	12.0686461	0.434688804	4.619990951	18.86340798	107.1890829	7.512059705	23.98898791	5.225141374	61.69920513	9.458415932	0.854867383	0.492489617	0.939575799	0.76171564	9.103249547	33.38879947	5.052940219
TCGA-DX-AB37	Low-risk	0.067996859	2.161789834	23.32790128	3.913115694	34.05186239	5.517141239	57.35565984	7.471346652	70.83732498	30.27509255	25.15031596	0.654860095	37.74120785	3.201753978	0	1.735989369	0.593231102	19.25372447	0.070245875	11.04023344	73.47627164	39.23641829	32.28830121	38.82667653	9.732263015	34.39447851	3.418106409	1.229807664	12.0334801	2.50529078	5.617326158	55.32860587	13.30925183	0.560597822
TCGA-DX-A7ET	Low-risk	0	0.625159101	4.040751693	5.556519994	91.78510542	2.701429571	72.955597	0.467407066	137.8621897	33.42281187	47.9307687	0.877585885	25.46180327	6.378834474	0.162107012	3.40847614	1.064109125	101.4895285	0	84.03429135	51.35835765	16.2897569	24.14277215	70.1508126	4.43531075	44.26133698	7.148103943	6.449329294	1.941552092	0.654202175	0	11.45165552	20.16767013	0.129492817
TCGA-DX-AB32	Low-risk	0.059647602	0.904071993	44.35221009	3.248737869	108.0560733	18.92859574	97.33421782	6.79490253	164.4945526	80.26133263	7.487409331	3.036381597	61.95448587	18.91684316	0.024141902	15.16208223	1.920351944	52.38723977	0.061620465	34.23998781	72.39570864	53.62283205	24.62121872	84.9579051	19.59991589	77.53952614	5.106651756	8.187822876	12.18693643	8.235709044	1.526241934	6.486124453	20.56276752	0.607471517
TCGA-QQ-A5VA	Low-risk	0.17986386	1.163611829	30.55897612	3.604328224	69.78649749	13.81008343	37.47621662	13.32068252	138.7105608	60.17652914	7.870648422	2.914532499	42.12233825	32.81819752	0.121330828	14.37496453	2.817907589	74.55902139	0.030968819	13.62249013	35.55539997	45.77123651	20.13329381	43.09386545	16.34245423	20.30291272	4.69734344	7.764251152	5.876155079	10.23048189	2.542219211	34.59582343	7.056928855	0.087228327
TCGA-DX-A3LY	Low-risk	0	1.494976696	22.00177718	1.260001527	1.746835264	29.45069906	75.27593904	0.729912538	204.5356893	4.938189441	1.69017451	1.085134251	43.26831375	0.625590133	0.069649643	0.167139393	0.936479746	9.605883914	0.377773338	2.562564418	78.24123146	68.68538159	17.09052033	30.17091986	3.933071585	14.93550787	6.572290639	0.788063538	3.700993669	0.720488428	1.761289617	29.33446558	6.524100843	0.04172766
TCGA-DX-A8BR	Low-risk	0	0.174976128	13.4041133	0.997131202	4.139413994	33.72451215	52.87528636	0.6500888	243.6638332	7.767497112	9.116244871	0.868266424	42.72608695	1.245450369	0.01915716	0.683008898	0.522877195	18.47340658	0.073345905	4.388161969	71.72996255	117.3709452	11.63436624	41.65182519	10.58738216	31.28956477	3.884952196	0.724353082	0.40718388	1.0745251	0.242221685	1.603996671	48.07473859	0.32136184
TCGA-DX-A8BO	Low-risk	0	0.471825147	7.341624528	1.3378299	9.886322967	3.390538404	42.02479181	2.598523115	147.8028543	24.31010328	11.20257034	1.053580689	34.25232866	7.777280849	0.061989004	3.570144802	0.570885811	99.60452541	0.105481642	20.64903231	44.58982529	24.24872985	24.97100576	88.11636805	4.495152117	17.37532704	2.786868428	1.408690579	1.646964037	0.569993964	6.755474029	6.901300966	30.02289438	0.792279684
TCGA-DX-A23V	Low-risk	0.25285467	1.888202279	26.75650465	1.507109418	6.581394607	15.65307576	34.46035926	1.144010827	230.7604871	16.89291622	18.80182434	0.487035537	57.95461449	1.890971266	0.020468192	0.729751006	0.806903902	14.77477679	0.026121791	2.210624979	53.33997307	94.12173408	13.71757434	20.16211667	5.00226305	4.09797935	29.15504991	0.867733645	4.89430961	0.45169607	0.739423617	5.988768572	12.93036519	0
TCGA-DX-A1L4	Low-risk	0	0.04205747	47.40610919	1.402955954	4.382537558	12.82064087	40.81076684	0.505534498	199.6500259	13.16085384	0.490565253	1.01740056	34.46744461	3.466249746	0.023023189	1.988968535	0.760876578	3.405758755	0.05876503	0.847074062	48.30694425	93.955929	36.93291436	13.44084461	0.554143133	13.97412607	18.7651927	2.875393056	1.205913022	2.942631499	0.166344836	7.223551919	6.820837612	0.193107285
TCGA-3B-A9HJ	Low-risk	0.588339286	0.745705282	33.97058728	3.411714768	167.0485384	30.7131861	113.7156167	30.93066936	105.176869	132.9364913	5.355730861	2.197075828	28.14127843	12.57111371	0.170089817	9.236243594	1.031181753	12.12643378	0.021707099	14.11073691	37.10972668	34.19754377	13.0426166	47.93273803	16.40699917	36.5991282	5.54531025	11.48860665	12.9115899	0.844554477	0.18433738	2.957815313	4.038667773	0.04076087
TCGA-DX-A3UF	Low-risk	0	0.53103998	25.25684295	0.672976101	2.507286322	1.447399678	16.12531905	1.228841195	74.38117864	7.047132762	38.17694005	0.135631497	6.774943111	0.819163059	0	0.328284628	0.312228442	75.84946806	0.19641137	1.968641214	8.529897648	34.25709157	16.88896014	31.92370624	3.245171236	6.198630732	0.497771636	0.244915281	0.532213516	0.597502635	0.339763847	8.527679214	2.421292782	1.290851599
TCGA-DX-A23U	Low-risk	0.099237742	0.330176037	7.841739143	0.203963605	1.033198616	9.334320268	13.31710016	0.200441669	227.2055842	4.427385455	2.662577112	1.501866029	13.2186522	0.309228548	0.060248555	0.275389423	0.771526441	13.02238973	0.076890045	5.696623061	10.16211197	125.9315056	25.80986935	21.85566449	1.970672092	11.17367382	8.61302891	1.357633752	0.228674662	0.553990385	0.58040241	6.633622619	9.362082592	0.120317976
TCGA-DX-AB2V	Low-risk	0	0.753949431	14.61431782	1.755281098	1.592517655	12.65603284	26.80559496	0.576706999	112.5292579	6.19544819	2.442830607	0.514421511	14.14988815	0.494281423	0	0.056596091	1.683773803	73.72365388	0.342374485	4.824974139	19.53048972	68.11834631	4.778899703	49.2971151	7.947142724	115.6865527	1.101299663	0.153692669	9.11714691	0.256167436	0.410025711	0.873420388	25.62375254	0
TCGA-SG-A849	Low-risk	0.038027997	1.335528697	15.09946691	8.441177108	81.32252087	4.354014927	70.36127503	1.659083861	214.2025222	33.98271941	43.69079265	1.935828194	48.00340629	19.77577818	0.076957678	10.89064324	1.590223448	539.2660105	0.235714706	81.60036636	67.19623862	47.35588637	67.83988839	61.76756872	8.449281271	31.5942167	4.70436232	14.8578886	0.969753717	1.082677174	0.778437643	13.66596171	19.24540969	0.129096695
TCGA-3B-A9HO	Low-risk	0	4.326741802	13.4603881	7.82306608	50.91041836	5.618568056	58.31148879	4.207103878	79.49903423	45.36285249	7.841046737	0.955239956	43.07100282	7.589362138	0.020072493	5.670095943	1.976885487	183.335685	0.025616795	40.85635684	80.77688593	57.59405618	29.49057413	51.94188848	15.79440819	50.12868863	13.53612546	3.219842151	1.752268115	0.535247813	0.290051518	2.511719585	12.81156682	0
TCGA-DX-A6YU	Low-risk	0.082348828	1.232930548	18.87486894	4.40054611	41.15338867	33.71750418	85.5832108	0.565519358	142.9032445	26.16041665	52.67153582	2.341474824	67.92691663	8.638935849	0.09999014	3.587793655	2.667008796	86.33803633	0.08507254	47.44936224	57.05899365	121.6592365	45.0838418	56.37167225	17.35567753	80.39303118	1.924248452	7.170032182	0.771679869	1.302508142	2.167316161	44.3593624	7.296848024	1.317907702
TCGA-X9-A973	Low-risk	0.043808393	0.728779258	9.460620899	1.057964254	0.866598364	0.592422197	20.00325543	0.070787805	45.13964179	5.69642914	73.1681372	0.341543971	24.09076226	2.790842597	0	0.097256288	1.331111238	5.166945362	0	3.851067372	24.98803372	56.26211289	3.12715978	25.18035133	5.925515613	11.88309656	3.079619852	6.054207793	0.417252478	5.029752145	2.241907594	2.969191062	75.43473726	0.063737087
TCGA-VT-AB3D	Low-risk	0.056399422	6.734468786	40.30376993	21.01011721	290.1325468	12.15221086	55.17439177	10.02463255	88.63943354	116.4279763	35.77667149	3.465930368	53.25078014	26.86911031	0.091308907	27.79636453	1.398471681	272.6297905	0.174794549	223.07876	60.44162053	34.36950039	58.00855836	105.3467927	28.44338876	138.3113078	6.423317803	31.81782614	6.446106901	2.01502288	15.54455704	44.65266144	50.37277965	0.328223396
TCGA-DX-AB2Z	Low-risk	0.039429369	5.611858623	11.80481814	22.63022187	117.3245753	7.92697391	74.83241682	0.318559787	290.965531	83.4643863	31.96373172	6.3469828	77.74405659	15.15315275	0.207463488	7.900005699	0.726860703	87.84408714	0.183300781	155.842825	58.49907434	86.73806806	316.6027923	58.34767995	2.910366438	12.10786331	1.95108921	28.01317449	3.828131222	2.450588493	0.201780972	35.75429546	14.63570803	0
TCGA-DX-A3U5	Low-risk	0	1.430073184	134.9883968	1.381684587	3.19255613	17.38081751	22.36295627	0.228686549	204.2635706	5.267020026	25.58597455	0.562512233	32.13558942	0.522671018	0.210033915	0.183280669	0.495831456	59.76096365	0.073104057	2.402131692	64.02833301	96.71625276	31.01052456	21.20267639	3.411435582	17.42413887	31.45883869	0.896986355	7.913904313	1.228995739	0.275911992	7.817856395	11.64630317	0.068636184
TCGA-DX-A1L1	Low-risk	0	0.680576934	44.74919056	2.010137691	48.58877656	6.362244943	85.71866481	0.669321382	185.4406568	38.23964623	47.40965779	3.250514953	59.82971055	7.04325698	0	8.097495353	0.670644161	376.2341833	0.213961462	45.78717727	77.05726085	56.01232041	46.48079306	49.46456738	9.001672181	17.47013505	6.109343228	12.1020199	1.498914433	2.175348698	4.912541915	22.48714585	65.61647618	0.02232054
TCGA-DX-AB3C	Low-risk	0.742871326	0.274624807	4.010660708	0	0.837881584	0.186034648	3.848016636	0	73.09451528	0.138787302	0.177959384	0.02839048	0.21177495	0.42866946	0.125279743	0	1.40947344	0.167208695	0	21.08391664	0.461652205	34.19950403	0.153704737	21.97787427	25.1897466	33.53136708	1.166971757	0	0	49.30378014	0	2.167053528	3.766112232	0.240179519
TCGA-DX-A8BQ	Low-risk	0	1.760856076	6.148413717	8.5171197	115.9938214	4.251240051	130.2454929	2.1550475	233.8411319	47.64799632	292.0177281	1.24512493	52.61073269	7.586050377	0.057835893	6.291801723	0.733716606	454.0423549	0.19682926	88.70869665	77.84208885	35.08924015	51.56310752	75.61282761	7.138702887	22.06188958	1.945439769	20.5098903	1.434180052	0.877479514	0.348225074	6.917859453	39.64436845	0
TCGA-DX-AB2S	Low-risk	0.038139276	1.367635452	27.77896054	2.802362418	135.60325	18.3495436	89.842974	25.69860957	201.3123807	145.2211305	18.09026533	4.967423286	54.60220094	31.79721833	0.138929175	17.97134232	1.278471667	70.65087481	0.098501861	47.89065052	47.40739918	35.63299419	36.07881999	76.81195042	23.1927684	160.4178292	12.65656678	16.33402007	6.63237065	7.160901718	3.234392965	68.84222569	3.86707064	0
TCGA-RN-AAAQ	Low-risk	0.042667106	0.157731834	41.02393001	3.639293546	1.954577088	0.397480992	59.09085158	0.275774623	237.9232534	5.930649504	182.4273882	0.352213559	48.1487289	1.861332362	0.017269179	0.165764529	1.615227298	11.65888804	0.0661175	2.131568183	48.48008787	19.6625517	4.528811086	71.1357458	9.719823691	7.715680406	7.9425194	4.560871659	0.209745705	0.309643445	0.093578652	3.606853284	33.51835573	0.351767523
TCGA-DX-A2J1	Low-risk	0	0.532046552	27.09029777	1.77880181	11.096327	28.9891118	53.84763042	2.388396694	98.8503286	24.13821834	5.2181561	0.499482358	71.65552587	4.040203072	0	1.101012618	2.163541613	6.864091507	0.040184051	6.222124259	85.23842333	63.583815	9.247310179	41.85058763	5.713068506	88.58867119	32.62944957	1.019187119	1.649228144	1.042289427	0.227496162	19.04833101	6.927633888	0.037728138
TCGA-DX-A3U8	Low-risk	0	6.427478325	8.460085782	4.018874949	11.82580777	104.6921313	24.02082567	5.91667192	199.3221974	28.25705724	4.487290326	1.599290829	55.15353178	2.656256102	0.020163575	1.714277377	0.617710236	1.906264709	0.205864278	7.777590834	64.84224838	175.1593586	18.36835993	45.01595346	14.57812545	33.65575923	4.069481877	1.004990647	1.943894345	1.121704585	0.728419172	107.2324674	0.878477897	0.024160319
TCGA-DX-A3LU	Low-risk	0.149620055	4.093056123	9.216015144	3.38265965	74.49922124	15.80434961	36.94022659	1.843447541	73.40881812	39.39673374	29.96424834	1.715418942	43.18628399	4.688118596	0	3.010219754	0.682235517	65.23260067	0	55.14414585	48.62418223	23.90482301	19.96747649	64.49055037	9.880537275	21.98336786	34.57984458	2.896876821	2.574291653	1.872346398	0.054691793	7.898094297	10.52040165	0
TCGA-DX-A3M2	Low-risk	0	1.146378083	5.335706535	2.197756204	12.9884534	14.19252994	57.93632947	0.806327762	92.82378045	26.11451028	1.912659979	0.588471366	39.85716447	1.505575306	0	0.731955295	1.116755347	31.65809627	0.368225984	29.99779002	81.62193602	33.3377175	12.23495835	55.56419371	2.310415984	16.17481309	17.74959571	5.28125398	2.650194385	1.200508192	0.442989795	7.1810699	10.62211432	0
TCGA-DX-A8BG	Low-risk	0.050465131	2.854361669	26.70052524	15.71375005	108.5497085	6.581768735	78.7441362	4.077204826	227.898382	90.51046021	90.57252368	6.295071783	66.20625291	17.61214014	0.14297758	9.298863319	0.698718477	372.4586622	0.02606714	173.9346119	59.29562179	52.22188826	62.46136427	57.54849063	3.422406563	23.67550635	3.587209447	27.12430224	4.573970165	3.371242159	0.295150644	69.51606302	14.95004488	0.171318032
TCGA-3B-A9HX	Low-risk	0	0.359406549	16.62128116	1.165607728	3.795753736	4.272845404	39.60531807	0.556376304	104.7956893	8.464121191	3.959278375	2.545127388	25.18635002	10.82744721	0.016395591	8.093781124	0.785888947	12.27266548	0.25109138	9.301418351	6.240662474	63.39444621	16.72111107	21.58169913	7.664813249	46.61285573	1.193154264	1.897377243	2.003799953	6.738918346	0.444224167	6.169945381	5.750243949	0.01964546
TCGA-RN-A68Q	Low-risk	0.901072143	1.517494338	8.402776398	5.170099853	6.04577514	1.143305093	47.69267918	1.617775216	656.5131215	21.25614078	2.830129839	0.505068311	55.78452274	0.727941615	0.020261218	0.694588272	0.983605785	43.31274399	0.051715299	3.703228284	61.79646263	10.41529146	5.655270163	46.97098743	8.627928033	2.860928778	5.642294021	1.532197437	1.538037656	0.493704434	1.097919908	3.672507743	2.383376407	0.072831952
TCGA-MJ-A68J	Low-risk	0	0.255969049	7.793600007	0.474368496	4.998161786	6.117445437	23.22248725	2.946240852	264.929364	7.285511893	78.46770186	0.31754236	11.17220024	2.173547496	0.018683082	1.71650554	0.538065792	5.65215663	0	1.064348789	18.21916503	40.51579798	45.9302131	45.53526804	4.168201389	16.26167452	4.314532484	0.845572521	3.488872068	0.326405692	2.969716875	22.60503667	26.45423468	0
TCGA-DX-A6YS	Low-risk	0.041344173	0.733637833	14.08261889	0.573579859	2.367467063	1.515778112	60.88538976	0.534447961	379.8683904	2.780692418	0.990425041	0.189607143	4.437519626	0.830237806	0.050201196	0.344196105	2.659925094	5.490496082	0	1.092319555	6.346809573	129.6566195	2.46365821	11.98445196	2.10675894	20.48970147	0.600762472	0.6423073	0.431889992	0.246188856	0.846320171	15.50433771	14.72676973	1.323341351
TCGA-FX-A2QS	Low-risk	0	2.075640771	25.65985321	0.638477758	4.168620781	1.535149445	10.88131585	1.041106968	57.22850718	4.519159701	5.468335714	0.928665371	12.10301472	6.947249271	0.093135382	1.251591638	1.691466241	5.531624759	0	3.957235809	16.12208419	83.60321692	11.62667448	4.530099566	0.724230996	7.380218642	1.373619807	1.835474615	0.212098386	4.992738821	0.269164963	2.742177809	6.776328986	1.428432761
