# Supplementary material for: Pyroptosis-related genes prognostic model for predicting targeted therapy and immunotherapy response in soft tissue sarcoma
Source: Front Pharmacol. 2023 May 5;14:1188473. doi: 10.3389/fphar.2023.1188473 (PMC10196039; doi:10.3389/fphar.2023.1188473)
Supplement: Supplementary file 4 [file DataSheet1.ZIP › row data/tcga/condidtae.txt]

ELANE
IL6
NLRC4
NLRP3
NOD2
GSDMC
IL18
GSDMB
TIRAP
CASP8
NOD1
CASP1
CASP4
NLRP1
PYCARD
CASP9
SCAF11
CASP6
PLCG1
GSDMD
CASP3
GPX4
PRKACA
