# Supplementary material for: Pyroptosis-related genes prognostic model for predicting targeted therapy and immunotherapy response in soft tissue sarcoma
Source: Front Pharmacol. 2023 May 5;14:1188473. doi: 10.3389/fphar.2023.1188473 (PMC10196039; doi:10.3389/fphar.2023.1188473)
Supplement: Supplementary file 4 [file DataSheet1.ZIP › row data/tcga/correlation.txt]

Tag	TCGA-QC-AA9N	TCGA-JV-A75J	TCGA-DX-A3LS	TCGA-DX-A7EI	TCGA-SG-A6Z7	TCGA-DX-AB30	TCGA-IW-A3M5	TCGA-DX-A1KY	TCGA-Z4-A9VC	TCGA-SI-A71O	TCGA-3B-A9HR	TCGA-DX-A8BU	TCGA-3B-A9I1	TCGA-MB-A8JL	TCGA-DX-AB2P	TCGA-DX-AB2J	TCGA-SI-AA8B	TCGA-SG-A6Z4	TCGA-X6-A7WC	TCGA-QQ-A8VB	TCGA-DX-AB2E	TCGA-HB-A3L4	TCGA-QC-A6FX	TCGA-DX-A2J0	TCGA-DX-A48R	TCGA-FX-A8OO	TCGA-DX-A7EN	TCGA-IE-A4EJ	TCGA-DX-A6YX	TCGA-DX-A1KW	TCGA-DX-AB2Q	TCGA-DX-A3U6	TCGA-DX-A23R	TCGA-X6-A8C7	TCGA-X6-A7WD	TCGA-DX-A6BG	TCGA-X2-A95T	TCGA-X6-A8C6	TCGA-DX-AATS	TCGA-FX-A3RE	TCGA-VT-A80G	TCGA-DX-A7EU	TCGA-DX-A8BS	TCGA-DX-A6B8	TCGA-DX-A3UE	TCGA-WK-A8XT	TCGA-DX-A6BB	TCGA-QQ-A8VD	TCGA-DX-A48J
AIM2	0.505842799	0.219939241	3.422738312	1.276957628	2.138241735	0.41947772	0.234395897	0.29705143	0.496428805	43.35000833	0.06131263	2.697050369	0.764957896	1.05756567	72.94775604	0.105568495	6.462698057	39.23252219	58.73213529	0.927030455	64.50643418	0.155170154	115.2078527	1.140478063	0.10779493	0.1268615	0.147599169	10.09955921	6.62733205	1.767883736	70.13240568	16.62181233	0.611790923	0.633069838	0.660642973	29.47001807	1.158131836	1.354947725	36.88922129	0.213205986	3.065948523	0.174045443	98.71979283	14.76417984	0.090017237	0.032737596	0.486699579	2.480885359	1.47160711
CASP1	13.43664104	0.392595709	19.98484521	4.008208926	5.904979863	15.62662268	8.818258228	2.374563905	11.86650098	7.173561436	4.846474933	4.373783483	8.484678683	7.508645257	10.94363218	3.584490036	6.734876104	8.142320054	18.47040535	6.547121251	11.62623173	16.58578238	16.51769742	11.87535376	3.220876359	2.705095068	2.18105113	27.70272601	15.89145756	9.800328988	15.59634944	40.31349602	15.30959013	0.917135248	12.56168488	26.30377674	11.9752857	16.8975359	8.508320642	5.656252557	10.63439111	17.39776694	11.17525457	5.173882248	12.70264801	0.693624502	3.375085766	4.916909247	9.705255093
CASP3	97.12020112	58.24520662	35.60140854	41.27700071	33.76026039	58.05635308	52.30432451	20.58559237	33.37032441	42.28625001	34.9263729	54.06295111	45.30265677	39.72771713	65.92548745	24.23382339	99.48764662	107.7135282	29.95546698	24.38174304	56.94725452	119.2804724	35.95418839	67.44307575	35.10976427	49.01245253	53.55688039	59.73140695	33.23504031	47.03034206	44.60578438	90.22728383	58.13683579	41.53176894	33.67867693	71.76180658	88.25732946	47.97121508	12.88014279	52.13156011	187.1910707	34.25411231	67.1088707	143.9748924	42.99660586	36.02707542	17.41960436	59.34587886	19.92206852
CASP4	16.68864422	6.472324463	40.32461517	9.703168947	5.367686143	8.984460055	12.24142342	4.041799004	23.61535034	17.73635132	4.659882425	7.902111484	8.763108751	9.238747624	20.00268634	14.38807582	23.68926053	21.03333667	13.70665932	11.72130527	22.28831695	11.4925034	26.93637545	18.70931786	4.081392217	2.493853014	10.13487173	47.8525145	35.91235789	12.70654253	93.77877635	36.0767541	16.06021259	9.202240695	11.76372531	45.23733584	16.75967012	12.95518752	8.77697114	15.69247671	18.95837326	12.77000868	15.53223393	13.5470146	11.08470902	6.154591407	4.708484632	14.37388092	15.82422888
CASP5	1.478262367	0.039649851	2.744958005	1.324959399	0.179888092	0.075621926	0.184870193	0.107102714	0.783075902	0.079919472	0	0.355589696	0.321775631	0.184079833	0.399276012	0.066610272	0.256462351	0.556279551	2.56072637	0.055707232	1.537717232	0.146860948	1.270475828	0.15991209	0.03400754	0.080045463	0	1.124557407	0.906363164	0.227648345	2.106290911	2.178732601	1.013302734	0.044382932	0.521055172	2.155897834	0.097432448	0.455961471	0.17858742	0.31389403	0.595234884	0.175707183	1.167553229	0.0635885	0.085196904	0.041312708	0.072256832	0.115952417	0
CASP6	12.38744163	39.76429036	16.20664558	18.22060147	21.07699617	31.94086434	48.95629129	12.63668708	20.72414606	12.67079423	11.63303815	29.30178314	34.80145043	38.61147919	31.00630418	58.61594244	38.07606638	35.61227441	17.65600429	19.21604199	24.358665	42.79763357	18.70269451	27.05650017	12.56672238	25.90622169	19.62601008	18.01864179	12.86100196	15.9664559	9.287902292	21.87681206	19.72834836	24.51016021	17.16247932	19.39067348	21.4746531	8.219039911	37.0692213	31.81802148	44.46258559	9.069854674	14.8597538	54.96690729	21.22108871	25.01487654	11.81114718	23.98896168	20.27613528
CASP8	3.588886236	3.965313519	8.95246303	8.776074309	4.418496612	10.928689	5.550628648	3.71947926	5.3615022	4.356411193	4.7787875	5.069108173	9.503776314	11.63238155	6.084709899	6.0832661	4.746355776	8.43658652	5.883308843	20.01953177	7.294903938	7.155356845	4.607601693	11.56383207	3.737401872	18.64070178	5.240290149	9.324026042	10.42268153	7.37541666	4.722186156	11.71852415	20.52227331	18.44726972	7.123586035	12.08350524	10.44005562	9.303720795	3.192596348	11.56132491	4.426472202	5.667508815	6.74071911	5.716450746	3.295801601	25.78852962	2.771398185	6.295081206	5.553167069
CASP9	14.21155974	11.3690096	14.67260696	5.171822458	7.351137649	9.596478333	12.09874191	11.90866723	9.440426599	12.04947199	13.64088495	28.041713	16.74662309	14.4469654	12.34540109	9.439063667	15.3582642	17.70409733	6.613028145	8.870274515	11.21846777	17.82325356	11.41365842	16.04110378	5.733558923	13.03587986	15.82526413	32.0147296	18.65933078	7.593612588	15.94482461	7.98986184	9.840984713	15.08632217	7.116017552	10.7035702	22.18205285	11.13610966	8.831326981	10.93385765	8.932401874	17.63881359	10.61837477	12.60367755	8.151565636	7.252281612	2.739917645	8.145497738	7.920705229
ELANE	7.752380163	0.061403271	1.437820186	1.330950908	0.557163119	0.292777494	0.171778219	0.497590041	0.06063506	0.185649513	0.179733085	0	0.062289252	0.498877835	0.618334057	1.134707282	0.317733901	0.34459029	0.149646736	30.53970173	0.049611824	0	2.033090891	22.78342839	0.052665373	0.123961456	2.480671095	22.34966686	0.510410385	0.352544909	6.108616172	5.491130902	1.195610859	0.481131708	0.726233317	0.075879673	0.075443802	1.23570881	2.673483786	3.055537662	0.768169533	14.14955588	0.241082327	0.196951151	0.307858074	1.85537461	0.055949843	0.359136669	0.066882153
GPX4	464.6068992	858.5481335	368.3977884	309.4132352	253.261407	277.4517886	478.7147271	250.3141612	570.6897377	313.7313094	578.2123433	426.2664253	825.8684737	462.2984024	350.5138437	285.7766088	337.024708	146.7368656	296.3206977	365.8129211	531.9609253	292.6296413	988.9590246	392.0520124	666.4395778	225.1368436	762.2455339	566.2224214	419.6770387	383.525696	742.2096869	462.9371639	278.5841403	196.6444833	359.1299091	314.4512262	213.6925704	473.0213703	360.9630039	654.3412785	322.5986355	803.1553581	401.0555558	292.166449	673.8903242	350.2838003	345.4404823	266.2428297	361.141762
GSDMA	3.549758111	0.056612163	0.115272307	0.102258411	0.610006168	0.053986594	0.871061926	1.490985047	0.642894781	0.171163856	0	0.942893575	0.028714507	1.215587273	6.492661643	0.285318977	3.295598713	0.211801984	2.276509359	0.318155744	1.943982584	0.104844229	0.272098321	1.512639297	0.267058313	0.371439663	0.265943256	3.389697304	2.647038609	0.032503692	1.257626547	14.94404051	0.723398185	0.221795245	2.417882923	10.38891396	0.208671467	1.193542193	7.18215069	0.192076603	0.779054805	3.418174446	6.41808722	1.044106059	0.162192492	0.029493198	0.154752749	6.291172566	0.246654182
GSDMB	1.576054583	4.917252943	4.092020476	7.07665433	3.103884497	1.804322496	2.033528296	11.59335641	13.68050177	6.2484711	16.95901124	3.56080046	1.789246883	4.925608481	3.767596845	5.872352566	4.342166019	3.589380067	10.08210988	25.24657419	0.725500458	9.542156445	1.87245833	8.935091427	6.417951307	6.074888062	14.76356628	4.968831881	2.077037483	1.939432827	2.385013302	4.100217691	1.626121882	4.893983042	7.796503093	5.87839374	6.041636774	10.61279601	6.917195329	2.86521043	2.086194947	5.577936854	6.274509482	1.885794767	3.927743208	3.831468563	3.623389524	3.954517414	8.674405687
GSDMC	1.166706916	1.118736618	0.02190331	0.038860984	0.024401998	0.266712913	0.080249038	0.174343068	0.361165068	0.672151633	0.713704929	0.358325268	0.152772138	0.124853056	0.361081238	0.018071499	0	0.301839484	0.707838242	0	1.738273853	0.026562444	0.87319593	0.585690294	0.129168379	0	0.161705102	0.169497026	0.491796236	0.024704578	1.122102107	2.016675222	0.15709202	0.433482381	2.629357346	0.398795007	0.105734463	1.195798067	0.129202987	0.072994346	0.322976802	0.071504559	1.076982297	0.4830472	0.030818785	0.089665755	0.019603421	0.534788039	0.046867657
GSDMD	67.58960389	47.8601288	47.87163584	27.8582212	96.81340844	129.8264684	78.03100564	2.316316007	57.71514299	64.62311003	41.25565221	34.6500771	53.92018651	63.94111585	55.56599834	58.56646983	46.08004837	56.36247031	48.23188012	51.36363599	44.20215672	87.6683695	33.3409677	54.53864977	80.20466902	32.31890317	84.75007542	37.75468738	51.03689811	18.13497625	37.93192039	82.99264737	23.63399695	32.96711456	49.68039035	49.01951438	47.41905454	36.55938762	10.44771313	30.74057882	36.14985401	44.54781556	33.72819978	27.04952367	41.128367	31.05940416	47.38697976	39.32953674	72.96131698
IL18	6.105732898	0.168134679	16.7507812	1.323269747	0.899029758	2.313432394	4.748434529	1.038097539	4.198216513	5.131876234	0.445274812	6.277677452	4.069090389	5.101701123	7.713123915	1.53335427	10.00523259	4.919983588	16.80029467	5.298207161	5.123383592	1.008281255	15.26440289	10.26844941	0.865251198	0.557637873	1.015502503	26.00061167	2.495728098	3.833778316	2.180726596	64.85336649	1.403068451	1.505641998	2.335786442	17.63110968	2.951150251	15.03065074	6.202628315	2.79794996	6.310214564	9.606262042	8.652452051	2.388295012	1.892400035	0.325345435	1.553906825	1.685810481	2.799379484
IL1B	16.23935626	0.244661094	3.466453464	0.184137803	3.422522026	0.855485246	2.129398898	0.357977676	2.154268111	2.362993692	0.318287014	0	1.240956406	0.591600238	1.665312266	0.37676973	0.73850554	1.067903414	1.863333873	0.572906418	765.4755716	0.251725484	0.587964395	2.775218543	0.157383731	0.596824761	0.344798524	2.441545539	1.249895456	2.903075231	2.461545051	1.142297459	0.818796487	0.228222313	3.831438508	2.469128468	0.70141292	0.644767222	0.214274139	2.28277087	1.173294602	0.722805776	6.76416583	0.850147024	0.642535826	0.063730456	0.222931932	0.357744666	0.421945158
IL6	212.7040211	0.12203492	45.19312344	0.247985295	6.574740234	0.290937906	0.967293748	1.194953625	0.180762228	1.076151035	0.982320795	0.312696981	0.618978739	4.461689445	2.42365964	0.794429712	4.301923523	1.712125753	6.543084738	0.600098013	43.58128959	0.226005442	16.65131839	4.767992676	0.157003393	0.123182578	0.544611685	3.124676454	17.1815138	1.576484047	15.58812605	15.05503628	0.482665041	1.775832121	1.122598132	3.845548067	0.749697715	3.274518852	0.091609851	3.381377546	0.992345832	3.075767403	6.019134732	0.342498909	0.218516951	0.095364666	2.66871827	0.49071018	4.552641314
NLRC4	4.117730527	0.47028399	6.773997454	1.148361386	1.224867154	1.727451846	1.737943058	1.787882392	3.078802064	1.053243373	0.577817401	1.20503528	2.279332843	2.203573762	2.864856799	1.550857704	2.478569918	2.492574467	2.355945054	2.080105587	1.871723784	0.344080397	2.399881162	2.581627139	0.433239543	1.177975887	0.392750637	4.555878021	2.805214911	4.060181109	2.35525847	10.05896784	3.32793202	1.559771038	2.105845052	4.670787485	1.262642794	4.323162281	1.542895435	1.083434298	2.963472573	7.216988304	2.769652759	1.50843713	0.399215516	0.871123589	0.618968296	0.891400203	1.195241652
NLRP1	20.6169167	8.131810407	48.88563253	7.126132984	19.9056399	33.22289414	9.49027269	20.68774885	8.862281769	9.437086937	8.184235648	22.36461515	25.84231644	6.194930255	11.75654347	15.16800355	10.83837768	22.13531654	22.61670662	27.18464213	4.583236964	31.16029741	6.2745582	16.1746185	1.022945101	3.60169584	29.85177754	12.92960054	3.359271844	40.66712318	16.5271179	10.81118438	12.73302695	14.98881756	12.15005628	11.6263441	15.05952065	99.28477957	15.02800309	8.973722521	6.005204907	15.45721112	4.411761408	8.188419419	14.30321744	9.386887185	13.91208047	10.41308471	38.24783952
NLRP2	0.245699412	0.049994109	0.743116537	0.605038378	8.811923493	2.469589525	0.037296163	0.027008953	0.23696946	0.292232075	0.009755827	0.064051367	0.152146406	0.731129056	0.07831339	4.636150909	0.116413514	0.102873093	0.268050893	0.295010959	0.121180789	0.012345036	0.555335926	0.090734216	0.03430382	0.030278562	0.159700758	0.362363325	0.394793903	0.034444749	0.106232065	0.387831902	0.523233629	0.156693615	0.091979072	1.445668225	0.159707108	0.277876725	0.030023884	0.214855211	0.075052585	0.498481807	0.147215646	0.144320612	0.021484789	0.041672632	0	0.014620327	0.217819905
NLRP3	4.688617578	0.079616433	9.726782398	0.611196607	1.625459273	1.316015449	1.299260101	0.914009203	3.551019576	0.842506135	0.323673203	1.649046014	1.480695514	2.602812218	4.068095917	1.448986958	2.008396189	3.537175504	3.977702729	2.721913679	10.84989832	3.211079494	7.780856548	6.141067998	0.443863809	0.709892365	0.98489013	6.627935899	5.032483302	5.56156824	1.755844871	5.261280864	1.227279341	0.564429234	2.057669547	5.329282871	1.043430446	8.8758966	1.812929485	1.710802118	2.855258863	4.233815462	3.881339308	1.361972898	1.197520666	0.71894707	0.350636266	0.911921762	1.127365681
NLRP6	0.116745725	0.059048234	3.486744653	1.119916128	1.875278673	2.233617487	0	0.053167297	0.310983932	0.019836576	0	1.008684211	0.03993349	0.342674338	0.088091662	0.066132556	0.05092461	0.147277338	0.455706275	1.299731193	0.206739137	0.024301282	0.294318317	0.396913077	0.016881822	0.377489111	0.018492468	0.310136748	0.061354289	0.180812556	0.057032318	3.329488442	0.287438719	1.542261915	0.025865913	0.535109035	0.072550261	0.11317285	2.009475077	0	0.049247164	0.719594057	0.463671903	0	0.07048824	1.127951576	0	0	0.321584907
NLRP7	0	0	0.032838176	0.029130845	0.109752878	0.076897104	0.030078012	0	0.175181722	0.016253424	0	0	0.016360079	0	0.036089673	0.040640094	0	0	0.039304253	0.045317278	0.026060784	0	0.051675971	0.081304307	0.013832397	0.032558093	0.015152107	0.177880937	0	0	0	0.486534934	0.039252937	0.05415761	0.02119366	0.13950693	0.019815081	0	0	0	0	0	0	0	0	0	0.014695053	0	0.035132781
NOD1	8.556226718	5.109040228	11.26981171	7.347649141	9.364098387	11.00633883	3.081227717	12.11303428	9.934867892	8.721534641	6.917422204	5.253074292	5.727323143	8.132064009	5.571494084	5.978555163	3.400404981	15.50444095	6.496335959	8.764560954	2.82673914	5.359405348	6.771648585	9.976028993	7.168390496	3.708992192	4.434857265	18.74005848	6.539539503	15.11307296	8.975281233	8.705759957	16.98556313	4.28918739	7.285665401	10.96864032	15.75005522	10.78547219	6.128114711	2.397061557	7.688363311	8.233865317	5.877848715	7.392079197	6.085607376	4.416800968	3.845673897	6.279520449	13.51909942
NOD2	1.721759306	0.604096211	1.766793306	1.616926642	0.971714971	3.163199224	2.529855468	0.548875785	0.618230726	0.841275166	2.357661069	9.132668441	5.002779606	0.905120571	0.995445745	2.740119654	0.866732968	0.893764201	3.78770028	2.407343398	1.038300281	1.179794026	2.932830925	1.08529862	0.989159626	1.918026896	9.452531249	2.267160609	2.681941463	0.491882042	0.477386402	1.94079413	0.989130299	0.270483351	0.505188693	2.253125869	1.228052341	1.010462031	0.511202734	1.018593111	1.126737758	1.082982397	1.196686191	1.972869999	1.950994777	0.549321714	1.200969658	0.546047714	3.038756342
PLCG1	124.5239923	104.7593767	135.9888238	112.8895279	119.2070358	123.0854064	84.63949156	117.382976	94.47482851	86.88502392	81.12859849	111.6087046	97.76236045	101.8159904	83.81158103	77.28495486	85.77096245	99.0544457	95.81318398	133.1391761	60.20417441	88.28989583	76.22475724	86.60814276	56.92893198	89.44569383	79.65775093	122.449838	75.60128468	89.82271311	63.12871089	87.21968971	118.7143808	81.94322139	69.04067438	93.04244652	93.97904938	73.51323247	62.09975232	63.77458853	94.20809495	63.5964573	55.62619866	69.30381949	42.01526072	86.71828567	38.27871599	58.03072338	71.11366909
PRKACA	110.4459107	124.0773412	85.25690078	60.11746823	87.82796025	94.66220702	121.7683154	165.1652848	151.2362748	174.7573496	131.3568018	160.3209481	83.37675853	132.3970829	67.5927151	160.1354308	73.3243894	44.40477375	77.66957876	98.41480441	82.34529168	147.9405421	85.46001236	91.19965574	138.6456405	88.39791486	166.6997605	85.87887962	78.66471598	115.9566568	64.01394059	47.85318488	198.7590673	91.36960525	161.7185639	63.822857	101.6536961	91.74057592	141.7853893	119.8987029	48.81507335	57.06971593	99.7542479	55.08163368	78.74423717	72.77072121	86.22785081	44.07595953	130.0232159
PYCARD	85.39762548	4.826348829	35.28540131	15.03309451	11.72424162	43.66949946	32.60304394	9.495451939	28.97107397	15.89439999	2.224751491	23.95464072	26.09908388	15.43788123	25.72524472	40.63619604	40.95171057	15.53304873	32.13810058	38.06926931	20.87937947	54.42726283	28.04765976	20.46143068	4.628465081	40.35486458	37.81117495	27.48496839	14.09682191	31.50685994	17.69196752	64.57120336	26.73136826	33.56343679	10.53754876	45.55338612	19.00384409	29.35319451	17.45920504	36.61828847	22.05964611	34.14474	24.54453219	8.471626708	10.66994198	24.35186398	11.08083103	14.78103609	18.00623788
SCAF11	30.856995	18.11597297	20.70560841	29.98104029	16.14532478	26.8100659	11.98642747	27.89957402	29.80962124	23.82366719	33.25824887	31.25946327	28.77964911	19.76320958	22.13682428	48.40905205	18.53659805	31.01535219	16.35372797	46.74730232	17.36975876	24.17154371	22.55817112	26.12007614	12.87633286	26.15382691	22.23052556	16.74570721	23.85178457	16.07697221	22.48870645	20.59944441	27.39394931	40.9144669	31.79185739	24.14326285	19.9761857	21.81723386	23.83608688	18.10271234	22.66351344	16.08896905	23.10573559	18.03222156	17.07941257	34.51334559	9.118209886	22.29359742	32.13621921
TIRAP	3.500212126	8.70110507	3.704459026	5.556438974	9.011737194	13.94661206	2.589891893	12.17910863	5.797596535	4.446558294	4.287700997	6.621038552	9.950044447	5.957399572	6.136390114	4.429555273	8.049789709	7.086091651	3.148707345	9.557629776	2.215580328	7.226981877	5.181814863	5.317043602	5.306956625	11.32022504	12.32018609	6.425763962	12.03628989	2.442347874	3.820021793	3.693142161	10.28946168	18.59411264	14.11408015	6.646983251	9.762020418	2.914208772	3.66836099	5.864549957	6.025392611	2.492683579	2.41552273	7.301397655	9.530728487	13.4799765	4.628864032	8.610379138	10.49224715
TNF	3.9891274	0.376626266	0.115031583	0.306134591	0.170872221	0.251411318	0.175604623	0.101734798	0.185957165	0.151827923	0.661452069	0.193010159	0.229236338	0.087426937	0.210702536	0	0.097443452	0.493172579	3.304371363	5.344437508	2.586563939	0.186000501	0.8447603	0.075948702	0.161515524	0.266117731	0.424620617	2.551799982	1.447939244	0.432477525	0.327391367	0.446370505	0.137502383	0.295109425	0.445446211	0.791213102	0.138823798	0.577478649	0.226182317	1.192647484	0.471168425	0.292076499	1.219939865	0.060401487	0.053951262	0	0.17158842	0.440563837	0.574324549
[truncated: 153 more columns]
