# Supplementary material for: Pyroptosis-related genes prognostic model for predicting targeted therapy and immunotherapy response in soft tissue sarcoma
Source: Front Pharmacol. 2023 May 5;14:1188473. doi: 10.3389/fphar.2023.1188473 (PMC10196039; doi:10.3389/fphar.2023.1188473)
Supplement: Supplementary file 4 [file DataSheet1.ZIP › row data/tcga/cox.txt]

ENSG_IDs	TCGA-X6-A8C4	TCGA-DX-A7ES	TCGA-DX-A1KU	TCGA-3B-A9HI	TCGA-DX-A1L4	TCGA-X6-A7WD	TCGA-DX-A48N	TCGA-QC-A7B5	TCGA-3B-A9HO	TCGA-DX-A8BL	TCGA-QQ-A5VA	TCGA-DX-A48L	TCGA-DX-A7EQ	TCGA-DX-A2J0	TCGA-DX-A8BZ	TCGA-JV-A5VE	TCGA-DX-AB2V	TCGA-FX-A76Y	TCGA-DX-A48J	TCGA-DX-A6YX	TCGA-IE-A4EH	TCGA-DX-A3UF	TCGA-3B-A9HY	TCGA-DX-A23U	TCGA-DX-A23V	TCGA-K1-A42W	TCGA-IW-A3M5	TCGA-DX-A8BO	TCGA-X9-A973	TCGA-HS-A5N8	TCGA-DX-A3U8	TCGA-DX-AB2F	TCGA-IE-A4EI	TCGA-X6-A8C6	TCGA-DX-A3U7	TCGA-K1-A42X	TCGA-VT-AB3D	TCGA-DX-A6YV	TCGA-DX-A3M2	TCGA-DX-AB2S	TCGA-DX-AB3B	TCGA-DX-A3UC	TCGA-DX-A8BT	TCGA-DX-A48P	TCGA-DX-A6YS	TCGA-DX-A48K	TCGA-IW-A3M6	TCGA-HS-A5N9	TCGA-DX-A23Y
AIM2	11.60917874	7.238404739	6.442943496	5.426264755	6.554588852	4.087462841	3.584962501	11.21674586	7.554588852	9.951284715	9.167418146	1.584962501	0	5.209453366	9.695228291	7.845490051	5.044394119	5.491853096	5.459431619	7.672425342	1.584962501	6.06608919	6.50779464	11.7548875	5.672425342	5.491853096	3.169925001	8.189824559	5.209453366	5.930737338	8.353146825	3.584962501	1	5.523561956	2.807354922	3.584962501	9.782998209	4.459431619	11.27786855	9.914385132	2	5.491853096	7.665335917	5.321928095	3.807354922	7.50779464	5.95419631	2.807354922	8.864186145
IL1B	6.894817763	6.169925001	4.906890596	6.741466986	10.34651373	7.169925001	4.523561956	5.832890014	8.581200582	4.392317423	8.199672345	4.857980995	0	7.087462841	3.459431619	6.209453366	6.129283017	4.584962501	4.321928095	5.906890596	3.584962501	5.727920455	6.357552005	5.285402219	7.312882955	5.882643049	6.820178962	5.169925001	7.285402219	5.584962501	9.428360173	5	3.459431619	5.087462841	4.392317423	4.523561956	6.62935662	3.169925001	6.686500527	7.857980995	2	4.459431619	6.357552005	5.321928095	3.807354922	5.169925001	6.930737338	1.584962501	7.247927513
[truncated: 156 more columns]
