# Supplementary material for: Pyroptosis-related genes prognostic model for predicting targeted therapy and immunotherapy response in soft tissue sarcoma
Source: Front Pharmacol. 2023 May 5;14:1188473. doi: 10.3389/fphar.2023.1188473 (PMC10196039; doi:10.3389/fphar.2023.1188473)
Supplement: Supplementary file 4 [file DataSheet1.ZIP › row data/tcga/cox-output.csv]

gene	HR	coef	z	pvalue	lower	upper
PLCG1	1.507951348	0.410752007	3.430949642	0.000601472	1.192564288	1.906746071
PYCARD	0.214434929	-1.539748949	-2.305674692	0.021128816	0.057923658	0.793843835
IL18	0.353749754	-1.039165524	-1.514630247	0.129866068	0.092193286	1.357353603
NOD1	0.268383701	-1.315337603	-1.422293607	0.154941034	0.043809134	1.644173366
NOD2	0.21395462	-1.541991343	-1.324609705	0.185300635	0.021848895	2.095143906
CASP8	0.282729994	-1.263262922	-1.293185547	0.195946893	0.041674081	1.918128662
PRKACA	0.856406972	-0.155009582	-1.133287615	0.257093491	0.655019112	1.119712215
IL6	0.481359895	-0.731140066	-1.123072156	0.261406851	0.134376236	1.724317901
CASP6	3.729343903	1.316232321	1.070988188	0.284174741	0.335363199	41.47147324
CASP1	0.490462238	-0.712406989	-1.03420878	0.30103857	0.127134013	1.892123142
IL1B	0.9498214	-0.05148136	-0.9372288	0.3486409	0.8528762	1.057786129
CASP3	1.320723798	0.278179918	0.887620786	0.374744769	0.714571775	2.441058282
NLRC4	0.411930742	-0.886900046	-0.713758167	0.475376731	0.036069496	4.704444353
NLRP1	1.142211084	0.132965931	0.618891587	0.535987781	0.74966933	1.740295498
GPX4	0.940690938	-0.061140633	-0.561392274	0.57453015	0.759877367	1.164529278
GSDMB	0.629859977	-0.462257744	-0.458160875	0.646836866	0.087182845	4.550477682
GSDMD	0.903514906	-0.101462671	-0.446506894	0.655231134	0.578776979	1.410455521
AIM2	1.0176737	0.01751933	0.417575	0.6762579	0.9373385	1.104894107
GSDMC	0.635892731	-0.452725391	-0.406046607	0.684708355	0.071503761	5.655081046
NLRP3	0.600267593	-0.510379734	-0.397511406	0.690990377	0.04846804	7.434201646
CASP4	1.098879332	0.094290872	0.310460784	0.756210577	0.605939573	1.992832025
CASP9	1.326905267	0.282849364	0.270126511	0.787062927	0.170430421	10.33077065
TIRAP	0.742375407	-0.297900225	-0.238790727	0.811267861	0.064375158	8.561085663
PJVK	0.939577897	-0.06232455	-2.320720931	0.820301914	0.730676582	0.973902251
SCAF11	1.036598959	0.035945122	0.199755311	0.841671953	0.72851862	1.474962165
GSDME	0.999657046	-0.00034301	-0.033697797	0.973118136	0.979910854	1.019801143
