# Supplementary material for: Pyroptosis-related genes prognostic model for predicting targeted therapy and immunotherapy response in soft tissue sarcoma
Source: Front Pharmacol. 2023 May 5;14:1188473. doi: 10.3389/fphar.2023.1188473 (PMC10196039; doi:10.3389/fphar.2023.1188473)
Supplement: Supplementary file 4 [file DataSheet1.ZIP › row data/tcga/gene_index.csv]

	geneids	index.min	Group
4	PLCG1	0.000110686	Risk
2	PYCARD	-9.01E-05	Protective
1	CASP8	-0.000280017	Protective
3	NOD1	-0.000350967	Protective
5	NOD2	-0.000432373	Protective
