# Supplementary material for: Pyroptosis-related genes prognostic model for predicting targeted therapy and immunotherapy response in soft tissue sarcoma
Source: Front Pharmacol. 2023 May 5;14:1188473. doi: 10.3389/fphar.2023.1188473 (PMC10196039; doi:10.3389/fphar.2023.1188473)
Supplement: Supplementary file 4 [file DataSheet1.ZIP › row data/tcga/heat.txt]

Tag	TCGADXA7EQ	TCGADXA8BK	TCGADXAB2V	TCGAFXA3NJ	TCGAFXA3RE	TCGAQQA5V2	TCGAMJA68H	TCGAX6A8C4	TCGAZ4A8JB	TCGADXA8BU	TCGADXA48J	TCGAMBA5Y9	TCGADXA7ER	TCGA3BA9HX	TCGADXA7ET	TCGADXA6Z2	TCGAX9A973	TCGADXAB2O	TCGAWKA8XZ	TCGAK1A42X	TCGAHSA5NA	TCGA3BA9I0	TCGADXA48K	TCGAJVA5VF	TCGAWKA8XS	TCGA3BA9HJ	TCGA3BA9HO	TCGAWKA8XO	TCGADXA23R	TCGAWKA8XT	TCGAIFA3RQ	TCGA3BA9HT	TCGAX6A7W8	TCGADXA3UB	TCGAZ4AAPF	TCGAUEA6QU	TCGADXA1L0	TCGADXA7EN	TCGAIEA3OV	TCGADXA6YQ	TCGADXA1KU	TCGAWKA8XQ	TCGADXAB2E	TCGADXA48P	TCGAX6A7WB	TCGAK1A6RV	TCGAX6A7WD	TCGAX6A8C7	TCGADXA8BR
AIM2***	0	51.07378485	1.192208339	0.554070355	0.213205986	0.433225751	0.998302375	101.5187911	4.604210188	2.697050369	1.47160711	33.80483309	0.037311469	0.62160427	11.73908138	3.89392578	1.152407141	6.231676172	1.008742525	0.410352556	1.268699036	3.09008509	8.805447854	57.06835606	0.627766827	29.78637593	6.776579433	20.98265005	0.611790923	0.032737596	0.375880859	23.16519372	6.744771933	0.38322309	0.177970532	23.13811848	0.221135227	0.147599169	4.260193371	87.61058475	3.43026421	2.111551536	64.50643418	1.379441683	4.437059408	25.27600666	0.660642973	0.633069838	3.112728649
CASP1***	4.09055677	35.52402002	23.15481051	5.939889918	5.656252557	18.8499636	14.12453374	12.07935054	5.319695452	4.373783483	9.705255093	36.39097378	0.952693585	20.76031634	37.48740006	45.93526724	15.04293494	13.97811771	18.99159425	1.986111212	16.64391431	43.12376489	15.01185083	4.035410956	7.567945821	27.64276428	55.53733589	19.67766088	15.30959013	0.693624502	19.36220723	44.55217588	15.55017843	7.124803733	3.367876562	29.77144973	9.538749957	2.18105113	23.25102841	49.74346648	12.84981408	9.327527906	11.62623173	22.02096698	7.660053399	13.12949405	12.56168488	0.917135248	35.66218851
CASP3***	4.119445617	29.33125777	41.4131497	29.66803706	52.13156011	13.01882167	43.91560249	25.86116365	47.41120286	54.06295111	19.92206852	22.28834566	18.04801724	71.26170847	29.81387848	45.91701281	32.78759752	42.82919744	75.08827092	28.72170636	88.53923689	26.80230788	114.1203958	42.40550207	137.7629501	45.24190814	56.15293326	37.73453183	58.13683579	36.02707542	129.5555319	85.39984374	15.08462987	16.08190094	24.74885195	59.50908491	60.68548673	53.55688039	41.96813287	42.04741829	53.09922801	36.48654879	56.94725452	28.65398114	66.71332218	21.22853901	33.67867693	41.53176894	98.05278969
CASP4***	5.645757266	34.34247468	29.35754501	9.541968135	15.69247671	18.3849228	9.890466268	26.61389507	13.19674408	7.902111484	15.82422888	28.47019367	1.508265759	16.71889325	29.32427831	26.79062557	27.33382892	19.20164571	13.49283251	0.929586118	17.87574871	22.29989243	26.66985949	7.030614177	5.040562719	28.70324729	46.88645206	28.8821121	16.06021259	6.154591407	17.54082106	45.99644597	17.27780863	8.429423301	14.65123931	32.96621321	12.89433537	10.13487173	12.15831584	78.61716563	20.89454487	7.839851148	22.28831695	19.8212897	9.727961496	11.33703814	11.76372531	9.202240695	35.50758551
CASP5	0	3.272771496	1.974641866	0.233066864	0.31389403	0.049700236	0.054773582	0.205107401	0	0.355589696	0	2.197233259	0	0.709716936	3.48805007	0.467988567	1.171489259	0.445895106	0.395058776	0	0.533671768	0.335439614	0.4911337	0	0.075447688	1.085027728	2.286524212	1.258494945	1.013302734	0.041312708	0.258729321	7.079547059	1.688223782	0.214934447	0.074862395	2.327121927	0	0	0.620317584	2.7456024	1.258363182	2.883053221	1.537717232	0.803430134	0.165904566	0.777019956	0.521055172	0.044382932	1.789449651
CASP6***	13.26112114	9.260287017	13.82941348	22.53371532	31.81802148	19.95376227	26.74777517	12.90662862	15.22053038	29.30178314	20.27613528	15.89704525	11.11071422	22.37274166	11.66711617	27.99164146	26.28034598	20.99072127	25.46377131	22.52601872	38.86797983	16.66235429	20.67387246	20.1651881	15.0527263	18.3836453	13.67630972	12.49753489	19.72834836	25.01487654	16.18192335	16.19616237	11.06598975	13.56022862	23.83005279	11.87209796	31.27887797	19.62601008	25.04018507	25.12596481	22.55919422	33.07127647	24.358665	19.41960515	36.56628859	42.40105523	17.16247932	24.51016021	65.65662679
CASP8***	2.378271967	3.769394125	7.450731158	7.04893564	11.56132491	3.058729421	7.668936682	8.259074399	6.709143426	5.069108173	5.553167069	3.234843137	6.70623566	15.73904072	2.615690535	9.026241459	9.207540711	7.074326523	7.544848716	16.59702595	4.261907796	8.921221015	7.853392636	3.349166197	7.031312036	13.62785068	6.503313033	7.014961676	20.52227331	25.78852962	9.601264247	14.03962765	2.210952375	3.177041519	9.346233617	8.290123695	8.120959954	5.240290149	9.344165591	9.664165082	7.910366658	7.86352377	7.294903938	9.428086911	9.025226735	1.656641305	7.123586035	18.44726972	9.900107314
CASP9***	4.395667409	14.21307496	8.295962156	10.47848097	10.93385765	4.249714467	6.768763098	13.60907262	8.480913839	28.041713	7.920705229	5.386214131	7.113184865	12.96780471	13.25428653	12.84385401	12.97443464	22.54803363	4.469551754	5.803317863	7.094826339	9.222965995	11.2593496	11.16666931	16.34481304	9.237930135	7.184954275	11.05759661	9.840984713	7.252281612	11.56970351	11.92098132	10.87124479	4.172477663	8.674490017	15.54840144	12.02345261	15.82526413	8.933954574	14.79203302	8.51665169	9.740470842	11.21846777	5.704674163	19.16111152	7.019694731	7.116017552	15.08632217	11.6574284
ELANE	2.886647722	1.216401297	109.5057276	1.010621454	3.055537662	4.156254755	0.763420117	0.444691999	0.760387319	0	0.066882153	1.540853982	0.145834129	0.17354127	3.622334808	2.295025646	1.126063203	0.376652817	0.747759327	0	0.734635066	4.285665269	0.855661923	0.19184786	1.927879253	9.601801795	9.064956378	0.311832522	1.195610859	1.85537461	9.282375822	0.184780728	0.272338305	0.58249744	4.231618739	2.243918903	56.35368833	2.480671095	1.601079108	0.479092346	1.169249525	0.608837203	0.049611824	0.76035822	0.449620741	0	0.726233317	0.481131708	21.69654632
GPX4***	1207.831657	382.9281623	1372.03402	206.0856865	654.3412785	1371.853337	298.5688139	337.043371	240.878701	426.2664253	361.141762	858.2276848	430.3723321	129.9198081	1470.018585	355.6057913	669.5131444	407.943046	356.6068236	201.52453	514.2238063	918.0036903	419.3578788	264.1967694	363.6399198	426.9827095	774.9780046	210.8116039	278.5841403	350.2838003	557.1865151	170.0088863	1278.84791	192.5267588	492.5141736	588.605723	344.4945556	762.2455339	412.1376511	545.1666317	228.1337283	181.3828925	531.9609253	401.294671	412.0089942	389.6997924	359.1299091	196.6444833	428.4270052
GSDMA	0.227193667	6.448563289	0.570592649	0.266218797	0.192076603	7.415542656	0.547441072	1.786402681	4.673710993	0.942893575	0.246654182	28.29413277	0.100841357	0.666668257	4.24785797	2.060268952	0.432583323	0.839220761	0.940109973	0.739370659	0.888974317	0.089801547	9.42293962	3.036415362	0.403966545	10.23582211	3.460587747	6.18127569	0.723398185	0.029493198	1.44687315	5.905912467	2.887518778	0.383604976	0.053444365	3.573438567	0.199220032	0.265943256	1.535197934	2.705475298	7.474248441	0	1.943982584	0.828489788	0.740246832	1.608675217	2.417882923	0.221795245	1.059382377
GSDMB***	0.808960057	4.870549072	8.69533518	2.287204929	2.86521043	7.30261012	1.092763103	2.742749653	5.427401305	3.56080046	8.674405687	2.213036854	3.160834341	9.577126997	2.964979809	6.991957897	4.998919696	5.52985443	9.502938344	5.114810386	1.183005054	9.179172976	5.461939048	6.234432732	2.878230281	6.038565831	1.775380534	17.75179901	1.626121882	3.831468563	3.127302129	5.89754579	3.565330405	4.664714469	3.632949701	4.048485015	5.206238525	14.76356628	1.326761792	1.814060249	1.343458793	12.24800133	0.725500458	7.737661841	8.051077483	4.661067044	7.796503093	4.893983042	1.188447939
GSDMD***	56.16464472	118.0284397	24.28620552	38.5402574	30.74057882	78.95265246	41.8612345	15.94359642	26.5601487	34.6500771	72.96131698	63.7293914	27.26704829	73.75232607	159.6451785	123.0807493	30.69718138	112.0627041	45.51313226	19.36624017	59.12031698	100.5984453	53.39542994	40.51559799	43.93881051	68.90259349	93.13822964	80.3289353	23.63399695	31.05940416	56.8411529	79.96459449	117.4359394	31.70274685	31.39099053	93.38869681	24.78342372	84.75007542	64.70392555	36.46149344	34.19261037	105.6054601	44.20215672	78.44817182	70.67638298	55.40699058	49.68039035	32.96711456	70.42014501
IL18***	3.222282004	16.6009051	45.00013739	3.275564989	2.79794996	23.96565048	4.97714282	2.857767345	4.511207057	6.277677452	2.799379484	55.42686693	0.342277361	2.624866739	36.71655979	17.4588703	59.56327785	19.17824035	2.685704835	1.910705862	4.023161291	9.779187999	8.77686571	6.854156561	1.896757177	50.96362734	59.47788914	9.057026084	1.403068451	0.325345435	25.15581479	51.17498046	8.650326752	3.548054096	6.983966408	51.30895845	3.482408614	1.015502503	19.54047598	22.93399383	13.11149315	3.493014252	5.123383592	9.355551908	1.407032335	6.189785914	2.335786442	1.505641998	20.38485879
IL6***	0.069963665	22.09341687	109.6859043	1.506407232	3.381377546	0.726598714	0.969352088	0.694410981	1.76308914	0.312696981	4.552641314	17.09809229	0.362294549	182.3667956	7.167574483	2.850756845	21.97567885	1.434763848	19.18448359	0.036222957	1.04940258	2.097105565	1.086476049	0.826117221	7.692090544	17.29391706	34.62449687	82.73614618	0.482665041	0.095364666	2.355783201	7.956854037	8.660068505	1.199020485	35.33953724	1.216265372	1.889557231	0.544611685	0.859150348	3.154043909	13.20696254	0.20167058	43.58128959	3.674869844	0.574451577	4.962412226	1.122598132	1.775832121	12.56000469
NLRC4***	0.179745226	5.405780451	2.829531231	1.371956071	1.083434298	2.008635586	1.203084192	1.766006414	1.042525145	1.20503528	1.195241652	3.423836506	0.889411123	2.461374526	5.011450616	5.516514243	4.152513423	3.11625468	1.619770053	0.558367291	1.901557461	3.370779371	2.804774574	2.52147943	0.812020317	3.404612391	10.38606934	5.506373775	3.32793202	0.871123589	4.015920754	7.076122916	2.981954138	1.251056075	1.381235981	4.860698504	2.206592741	0.392750637	2.924849901	5.639911057	5.550020536	3.108698566	1.871723784	2.431376255	1.056771802	2.98672406	2.105845052	1.559771038	15.31924213
NLRP1***	26.30518809	12.44797923	6.98927252	8.296889217	8.973722521	8.179150143	18.28684966	10.09574241	10.62947222	22.36461515	38.24783952	3.452525077	25.72171077	9.499460514	6.232994378	25.42501599	10.69000034	36.03035516	15.11334925	18.35012932	1.879462409	16.87574491	8.790710372	7.437310015	7.52580086	20.18655506	8.509212022	8.634800292	12.73302695	9.386887185	47.08130267	10.19873819	2.736685267	16.40348551	18.18700297	29.06739921	17.19047384	29.85177754	16.79835	14.85730526	7.445171395	31.71448582	4.583236964	13.93660499	4.175852132	6.722071957	12.15005628	14.98881756	9.786646563
NLRP3***	0.304298554	3.388069555	3.225542907	2.246378495	1.710802118	2.029215606	1.008193152	3.033985579	1.533668879	1.649046014	1.127365681	4.079035988	0.583029947	9.513189257	2.746652345	6.734627995	4.785788339	2.78101796	2.203537145	1.417926608	1.369275135	5.907671949	5.52677698	0.981192039	1.439231661	3.786827906	9.886628836	12.90476643	1.227279341	0.71894707	5.166391791	5.763459941	2.660156133	0.809223447	1.089840361	4.452416762	2.708337078	0.98489013	3.25237495	3.998965786	6.957063348	1.21337971	10.84989832	3.49543621	1.554627276	2.691425946	2.057669547	0.564429234	8.296480073
NLRP7	0.036983859	0.017749113	0.038246464	0	0	0.040430647	0.022278882	0	0.066571126	0	0.035132781	0.084312611	0.191514415	0.106353516	0.116837987	0.063450673	0.032861891	0.032975566	0.017854243	0	0	0.017054799	0	0.050388247	0.015343986	0.535900256	0.093003233	0.081901848	0.039252937	0	0.017539477	1.132415363	0.028611526	0	0	0.214312132	0.022701107	0.015152107	0.033641478	0.015729015	0	0	0.026060784	0.018155067	0.016870214	0.01580245	0.02119366	0.05415761	0.053257297
NOD1***	2.568230719	5.8672635	24.19949666	8.824499275	2.397061557	4.002545105	11.03419427	6.99025269	7.411806634	5.253074292	13.51909942	3.55160818	2.264149688	9.268800216	5.507954173	8.074884262	20.94341799	20.06963055	13.73038427	6.153866159	4.124835864	9.885631688	6.205207848	3.923185586	4.896090326	7.272731309	6.949370678	6.545236605	16.98556313	4.416800968	11.54559996	9.209919442	2.930999074	11.21352717	3.669794132	12.78110524	28.81831689	4.434857265	5.647254863	6.96875644	8.765233914	13.13358459	2.82673914	7.835237059	4.385864793	1.632425504	7.285665401	4.28918739	9.89267053
NOD2***	0.868982316	2.526402678	3.998336044	1.639895281	1.018593111	0.330423981	0.940729357	1.227261042	0.74808246	9.132668441	3.038756342	2.354268663	6.521554037	16.25584761	2.125725868	5.423249453	4.006131549	2.975690516	1.836107135	2.999376836	3.991534237	4.913224365	1.768662442	1.304044682	1.25400438	4.787618433	2.660277622	5.159588392	0.989130299	0.549321714	1.791791716	6.269019248	1.987562573	2.39647981	0.45623465	6.166703876	0.695727518	9.452531249	4.582312367	3.063706771	2.44009036	2.650053887	1.038300281	4.030835528	3.481311167	1.323759699	0.505188693	0.270483351	3.264384125
PLCG1***	20.47242486	12.19757776	41.86169025	48.56471841	63.77458853	8.241955803	55.46679007	50.75309498	58.65827015	111.6087046	71.11366909	10.0970015	43.22869414	32.11873334	19.0746422	43.01908589	41.96061223	53.51010168	59.39348731	44.92989293	54.27447777	40.52335143	40.67251858	31.62981557	63.56089236	30.73069204	16.01241909	42.67871503	118.7143808	86.71828567	33.40686824	29.23085051	14.86291943	18.18517402	33.55051977	82.2762371	63.78419181	79.65775093	56.01004862	44.05405081	42.97324874	124.849686	60.20417441	50.46598268	51.89734888	32.1177913	69.04067438	81.94322139	28.05103289
PRKACA***	29.72138808	64.93593427	77.17515775	135.4208309	119.8987029	20.43747478	90.90381964	95.40827125	49.97871722	160.3209481	130.0232159	29.27242201	78.70423915	65.89355998	50.45356493	148.4861304	113.6323542	102.5556633	140.0018688	100.707745	96.39801467	111.8408305	70.75650664	64.45588481	117.8351915	73.26878808	66.99670758	74.89736023	198.7590673	72.77072121	89.7337632	104.510063	34.01122449	59.77213616	78.84292044	107.4007018	120.4073683	166.6997605	155.9649102	70.01029323	53.51300848	89.10163344	82.34529168	105.1080033	152.7803919	40.47884451	161.7185639	91.36960525	99.25984243
PYCARD***	83.92468027	125.5144846	31.76885762	18.94304611	36.61828847	121.2326696	20.26431264	18.40054178	15.76533322	23.95464072	18.00623788	146.145501	63.13502721	33.11667543	173.8439115	48.40577715	27.76085897	40.44493866	9.382044722	38.6683449	16.99324575	47.74349797	20.71218147	17.13748479	13.08874307	60.68876343	154.3281877	42.41053711	26.73136826	24.35186398	59.22622066	67.58769524	84.30938069	15.03842363	19.08616992	48.73323695	24.39287975	37.81117495	51.44829143	28.50224493	23.44637433	36.50889091	20.87937947	38.45995167	21.98350369	28.15123186	10.53754876	33.56343679	82.40912138
SCAF11***	4.434953588	6.919779225	32.10452051	27.08728836	18.10271234	8.196972987	15.01683602	25.10345062	22.85348104	31.25946327	32.13621921	7.73565056	7.776268508	19.74459051	6.23268256	26.49790059	30.07276523	12.92962661	36.28759745	37.15492608	41.35197191	16.71784672	14.37308809	11.06827964	18.80639125	19.84591863	10.92951731	12.97329938	27.39394931	34.51334559	14.95762106	24.85357625	5.134497772	8.38677733	16.51634593	28.82719842	37.6869794	22.23052556	25.51833764	28.90648985	25.46999524	45.06528	17.36975876	16.19141176	28.01159413	13.96986103	31.79185739	40.9144669	27.83776451
TIRAP***	1.874435878	2.843802383	3.605892803	12.52307009	5.864549957	2.203363289	10.75728131	4.09186694	7.691254556	6.621038552	10.49224715	1.929821995	4.801033329	6.07750452	1.782861139	11.53207584	4.49512417	5.049797916	11.92909062	6.490667741	9.910617785	4.610029477	4.980678349	2.562957761	8.81361782	4.72436189	1.946277184	1.986228145	10.28946168	13.4799765	1.873475996	4.531544532	1.917880512	3.763836742	4.314542279	7.241255423	4.626942112	12.32018609	6.178462177	3.137314416	8.836674101	6.642483775	2.215580328	9.399329608	16.91662936	1.670711915	14.11408015	18.59411264	8.223415138
TNF	0	0.870447865	0.089317816	0.929819977	1.192647484	0.519302227	0.260141832	0.311724088	0.155465029	0.193010159	0.574324549	0.433173648	0.223623932	9.296124008	1.130396572	0.444533293	0.690687931	0.847094283	1.042385262	0.84961854	1.070173935	0.238970704	2.682480841	0.274569848	1.146660807	6.110263547	0.999085567	0.239084004	0.137502383	0	0.16384132	7.933664197	0.734988436	0.459364671	0.213331026	6.798293685	0.1060288	0.424620617	2.592601798	0.514252465	1.004047682	0.331946245	2.586563939	0.211989653	0.354576466	1.03330673	0.445446211	0.295109425	0.829152991
NLRP2	0.114648204	0.517201234	0.154130887	0.223342516	0.214855211	2.255995506	0.055250779	0.041378867	0.123820397	0.064051367	0.217819905	0.156819053	2.350994921	0.584023781	0.165573581	0.295041105	1.110386275	0.224889913	0.29887545	0.047486329	0.418694277	0.306640585	0.030963284	13.18337891	0.161723129	5.540808473	0.761126792	1.218680813	0.523233629	0.041672632	0.391475127	0.541609788	2.545528403	0.027100874	0.991129256	0.166089356	0.112595767	0.159700758	0.187716571	2.486719223	1.485111736	0.220315978	0.121180789	0.033767907	0.261484308	0.274326323	0.091979072	0.156693615	2.19026154
IL1B**	0	2.827268648	1.668131381	0.335568105	2.28277087	0.562241946	0.366147949	2.489060456	0.042080004	0	0.421945158	2.472864928	0.26632628	659.7435205	4.642250557	2.78747454	3.219690474	1.271487125	3.002015686	0.532557031	1.494066439	0.862435184	1.10489219	3.418642933	1.687630265	3.427309807	8.982790571	16.25598245	0.818796487	0.063730456	10.48812008	5.706000236	3.906471309	2.238067406	3.618542547	3.296387327	0.516582176	0.344798524	2.04143792	2.266868146	0.750595754	0.94340924	765.4755716	0.895122203	0.746463375	3.595976077	3.831438508	0.228222313	1.256798822
NLRP6	0.270822867	0.194957988	1.68041152	0.185116282	0	0.098687591	0.081571134	0.122181845	0.081247081	1.008684211	0.321584907	0	0.046746955	0.333770675	0.122224745	0.94862416	0.581543779	0.060367804	0.108951525	0.023369285	0	0.395477762	0.091427134	0.081995468	0.168539831	2.904717199	1.089660332	0.674713398	0.287438719	1.127951576	0.042812294	0.473849925	0.122216803	0.560156565	0.130069618	0.719285511	0	0.018492468	0.533752946	0.326341512	1.699100276	0.216846705	0.206739137	0.642565957	0.123536048	0.077144732	0.025865913	1.542261915	0.303324692
GSDMC***	0.123342555	5.209068343	0	0	0.072994346	0.242707901	0.118881448	0.044516835	0.621648165	0.358325268	0.046867657	2.204496046	0.153289861	0.932335785	0.333993487	0	0.175353022	0.02199495	1.119437926	0.153262369	0	0.022751358	0.766161876	0.336093387	0.73688785	1.009269146	0.074440625	1.447672385	0.15709202	0.089665755	0.023397925	1.14378473	0.381682041	1.107930665	3.493374322	0.405018764	0.030283618	0.161705102	0.51609972	0.461620335	0.327740562	1.232522969	1.738273853	1.28361397	0.045010237	0.4216141	2.629357346	0.433482381	1.468284689
[truncated: 927 more columns]
