# Supplementary material for: Pyroptosis-related genes prognostic model for predicting targeted therapy and immunotherapy response in soft tissue sarcoma
Source: Front Pharmacol. 2023 May 5;14:1188473. doi: 10.3389/fphar.2023.1188473 (PMC10196039; doi:10.3389/fphar.2023.1188473)
Supplement: Supplementary file 4 [file DataSheet1.ZIP › row data/tcga/heat5.txt]

Tags	TCGA-QC-AA9N	TCGA-JV-A75J	TCGA-DX-A3LS	TCGA-DX-A7EI	TCGA-SG-A6Z7	TCGA-DX-AB30	TCGA-IW-A3M5	TCGA-DX-A1KY	TCGA-Z4-A9VC	TCGA-SI-A71O	TCGA-3B-A9HR	TCGA-DX-A8BU	TCGA-3B-A9I1	TCGA-MB-A8JL	TCGA-DX-AB2P	TCGA-DX-AB2J	TCGA-SI-AA8B	TCGA-SG-A6Z4	TCGA-X6-A7WC	TCGA-QQ-A8VB	TCGA-DX-AB2E	TCGA-HB-A3L4	TCGA-QC-A6FX	TCGA-DX-A2J0	TCGA-DX-A48R	TCGA-FX-A8OO	TCGA-DX-A7EN	TCGA-IE-A4EJ	TCGA-DX-A6YX	TCGA-DX-A1KW	TCGA-DX-AB2Q	TCGA-DX-A3U6	TCGA-DX-A23R	TCGA-X6-A8C7	TCGA-X6-A7WD	TCGA-DX-A6BG	TCGA-X2-A95T	TCGA-X6-A8C6	TCGA-DX-AATS	TCGA-FX-A3RE	TCGA-VT-A80G	TCGA-DX-A7EU	TCGA-DX-A8BS	TCGA-DX-A6B8	TCGA-DX-A3UE	TCGA-WK-A8XT	TCGA-DX-A6BB	TCGA-QQ-A8VD	TCGA-DX-A48J
PLCG1	22462	16012	20416	19105	16064	19728	13873	13284	14623	13177	12709	13315	14730	13408	11449	14063	10134	16187	12018	14484	11389	10930	10908	13129	10145	13544	12959	11878	11121	11956	9990	12373	14910	11189	8030	11508	11691	11725	6322	8619	5755	8774	8662	6605	8966	12721	6421	6066	9979
CASP8	486	455	1009	1115	447	1315	683	316	623	496	562	454	1075	1150	624	831	421	1035	554	1635	1036	665	495	1316	500	2119	640	679	1151	737	561	1248	1935	1891	622	1122	975	1114	244	1173	203	587	788	409	528	2840	349	494	585
PYCARD	2652	127	912	438	272	1205	920	185	772	415	60	492	677	350	605	1273	833	437	694	713	680	1160	691	534	142	1052	1059	459	357	722	482	1577	578	789	211	970	407	806	306	852	232	811	658	139	392	615	320	266	435
NOD1	1091	552	1196	879	892	1247	357	969	1087	935	766	443	610	757	538	769	284	1791	576	674	378	469	685	1069	903	397	510	1285	680	1422	1004	873	1508	414	599	959	1385	1216	441	229	332	803	647	498	918	458	456	464	1341
NOD2	185	55	158	163	78	302	247	37	57	76	220	649	449	71	81	297	61	87	283	156	117	87	250	98	105	173	916	131	235	39	45	164	74	22	35	166	91	96	31	82	41	89	111	112	248	48	120	34	254
[truncated: 153 more columns]
