# Supplementary material for: Pyroptosis-related genes prognostic model for predicting targeted therapy and immunotherapy response in soft tissue sarcoma
Source: Front Pharmacol. 2023 May 5;14:1188473. doi: 10.3389/fphar.2023.1188473 (PMC10196039; doi:10.3389/fphar.2023.1188473)
Supplement: Supplementary file 4 [file DataSheet1.ZIP › row data/tcga/lasso.txt]

Tags	TCGA-X6-A8C4	TCGA-DX-A7ES	TCGA-DX-A1KU	TCGA-3B-A9HI	TCGA-DX-A1L4	TCGA-X6-A7WD	TCGA-DX-A48N	TCGA-QC-A7B5	TCGA-3B-A9HO	TCGA-DX-A8BL	TCGA-QQ-A5VA	TCGA-DX-A48L	TCGA-DX-A7EQ	TCGA-DX-A2J0	TCGA-DX-A8BZ	TCGA-JV-A5VE	TCGA-DX-AB2V	TCGA-FX-A76Y	TCGA-DX-A48J	TCGA-DX-A6YX	TCGA-IE-A4EH	TCGA-DX-A3UF	TCGA-3B-A9HY	TCGA-DX-A23U	TCGA-DX-A23V	TCGA-K1-A42W	TCGA-IW-A3M5	TCGA-DX-A8BO	TCGA-X9-A973	TCGA-HS-A5N8	TCGA-DX-A3U8	TCGA-DX-AB2F	TCGA-IE-A4EI	TCGA-X6-A8C6	TCGA-DX-A3U7	TCGA-K1-A42X	TCGA-VT-AB3D	TCGA-DX-A6YV	TCGA-DX-A3M2	TCGA-DX-AB2S	TCGA-DX-AB3B	TCGA-DX-A3UC	TCGA-DX-A8BT	TCGA-DX-A48P	TCGA-DX-A6YS	TCGA-DX-A48K	TCGA-IW-A3M6	TCGA-HS-A5N9	TCGA-DX-A23Y
CASP8	916	531	715	388	568	622	1018	1344	647	822	2905	197	238	1316	110	1593	721	1307	585	1151	1255	1753	1565	693	1069	420	683	673	1037	638	1599	1107	270	1114	242	1604	1565	612	305	1549	2217	328	1483	961	970	582	1470	735	1119
PYCARD	468	1233	486	602	1167	211	284	3171	3521	1076	971	130	1926	534	2955	879	705	558	435	357	228	1428	420	449	1397	1615	920	2018	717	1066	2681	1174	391	806	127	857	2593	393	6242	3021	526	754	1078	899	301	352	950	248	1471
NOD1	730	674	746	766	820	599	874	565	651	639	2479	988	242	1069	250	710	2205	906	1341	680	445	1640	852	224	826	734	357	725	2221	338	771	1636	1112	1216	1025	560	787	742	1046	844	622	623	1967	752	5742	433	480	440	1487
PLCG1	7498	3058	5174	3572	3749	8030	5688	5102	2122	5360	16073	6459	2729	13129	1735	11070	5396	5992	9979	11121	5222	6990	11036	4971	2433	9190	13873	2309	6295	6490	3087	6070	5056	11725	4830	5784	5568	4040	1232	5729	6970	3685	7185	6852	6479	4015	5901	6284	6566
IL18	115	580	430	246	263	74	186	470	2147	432	1650	21	117	424	990	715	1580	95	107	100	95	162	151	174	1081	444	212	797	2434	271	2100	467	118	653	76	67	4256	69	1767	5981	31	85	680	346	118	236	389	11	1934
NOD2	108	213	175	178	880	35	121	186	210	159	1152	119	69	98	117	412	307	148	254	235	36	310	346	1845	163	616	247	308	358	56	574	65	225	96	231	230	734	37	156	928	54	145	88	326	42	104	170	87	461
[truncated: 153 more columns]
