# Supplementary material for: Pyroptosis-related genes prognostic model for predicting targeted therapy and immunotherapy response in soft tissue sarcoma
Source: Front Pharmacol. 2023 May 5;14:1188473. doi: 10.3389/fphar.2023.1188473 (PMC10196039; doi:10.3389/fphar.2023.1188473)
Supplement: Supplementary file 4 [file DataSheet1.ZIP › row data/tcga/lasso_output.txt]

lasso
TCGA.X6.A8C4	0.228354247630825
TCGA.DX.A7ES	-0.249957846174705
TCGA.DX.A1KU	-0.00880199682954183
TCGA.3B.A9HI	-0.113323249483882
TCGA.DX.A1L4	-0.517521724822116
TCGA.X6.A7WD	0.470260669341518
TCGA.DX.A48N	-0.0401294213800118
TCGA.QC.A7B5	-0.376062542977421
TCGA.3B.A9HO	-0.582830188950468
TCGA.DX.A8BL	-0.0268662556118614
TCGA.QQ.A5VA	-0.490031459152124
TCGA.DX.A48L	0.249833870200077
TCGA.DX.A7EQ	-0.0528910630867608
TCGA.DX.A2J0	0.619017182815737
TCGA.DX.A8BZ	-0.243349018221798
TCGA.JV.A5VE	0.272696862448526
TCGA.DX.AB2V	-0.574776549763919
TCGA.FX.A76Y	-0.134999474337577
TCGA.DX.A48J	0.321057207887989
TCGA.DX.A6YX	0.536202735770382
TCGA.IE.A4EH	0.0342893030788054
TCGA.DX.A3UF	-0.555467476581692
TCGA.3B.A9HY	0.296831085698102
TCGA.DX.A23U	-0.560634943842694
TCGA.DX.A23V	-0.516291001109207
TCGA.K1.A42W	0.230124279418552
TCGA.IW.A3M5	1.02930289234706
TCGA.DX.A8BO	-0.50233019761844
TCGA.X9.A973	-0.592503353663945
TCGA.HS.A5N8	0.300808137510869
TCGA.DX.A3U8	-0.866407347200097
TCGA.DX.AB2F	-0.34618548358874
TCGA.IE.A4EI	-0.0387678735426697
TCGA.X6.A8C6	0.444942377715053
TCGA.DX.A3U7	-0.00421500415222724
TCGA.K1.A42X	-0.182148334488873
TCGA.VT.AB3D	-0.649141715025263
TCGA.DX.A6YV	-0.0360267200327704
TCGA.DX.A3M2	-0.946031273880083
TCGA.DX.AB2S	-0.769291017243868
TCGA.DX.AB3B	-0.138363640548059
TCGA.DX.A3UC	-0.0332539826768952
TCGA.DX.A8BT	-0.445522117507388
TCGA.DX.A48P	0.00343717874812968
TCGA.DX.A6YS	-1.61501729608045
TCGA.DX.A48K	0.0527807001289125
TCGA.IW.A3M6	-0.0860357596987481
TCGA.HS.A5N9	0.275348124812338
TCGA.DX.A23Y	-0.440332106202239
TCGA.MB.A5Y8	-0.100228217196241
TCGA.HB.A5W3	0.115541251886584
TCGA.DX.A3U5	-0.656079765286058
TCGA.VT.A80J	-0.176661776512066
TCGA.SI.A71O	0.921208354428932
TCGA.FX.A3NK	-0.0183461576398062
TCGA.FX.A2QS	-2.2952469828501
TCGA.DX.A3M1	-0.212970965152665
TCGA.QQ.A8VF	-0.288952453433729
TCGA.DX.AB2Z	-0.654421682216177
TCGA.IE.A3OV	0.125430102830116
TCGA.DX.A1L3	-0.342086761753423
TCGA.FX.A8OO	0.596845782311945
TCGA.DX.A6B8	0.380819759414101
TCGA.DX.AB35	0.0773068650025052
TCGA.DX.A3UA	0.282835455973199
TCGA.DX.A8BQ	-0.758030740528357
TCGA.DX.A8BR	-0.492891674708767
TCGA.DX.A6BB	0.372227439355665
TCGA.DX.A2J4	-0.184134256026573
TCGA.MJ.A68H	0.136435010261297
TCGA.DX.A3UD	0.303069049088157
TCGA.DX.AB2W	-0.19442314267055
TCGA.IE.A4EK	0.111886827443309
TCGA.DX.A6YR	-0.0321352956308218
TCGA.DX.A1KZ	-0.206592331287409
TCGA.DX.AB2O	-0.289626519428752
TCGA.QC.AA9N	1.64828237941205
TCGA.FX.A48G	-0.0750199773233284
TCGA.X6.A8C3	-0.291562290549621
TCGA.DX.A6YQ	-0.0181011019330514
TCGA.DX.A7ET	-0.450322976187636
TCGA.DX.A3UB	-0.257995207646836
TCGA.QQ.A5VB	-0.381280335888332
TCGA.DX.A3LS	1.40697410666533
TCGA.DX.A3U9	0.0683398712680111
TCGA.DX.A1KW	0.535992063772222
TCGA.3B.A9HR	0.879964975931099
TCGA.3B.A9I0	-0.267184811920349
TCGA.MJ.A850	-0.439065197868318
TCGA.DX.A8BU	0.8662317279149
TCGA.SG.A6Z4	0.796276759855787
TCGA.X6.A8C2	0.123071974762403
TCGA.X6.A7W8	-0.235468403994747
TCGA.QQ.A8VD	0.331573495386112
TCGA.DX.A8BM	0.0321783261729013
TCGA.DX.A6Z2	-0.19996824276072
TCGA.QQ.A5VC	-0.112403419419271
TCGA.DX.A23T	-0.42676712845189
TCGA.FX.A3RE	0.432944560304558
TCGA.DX.A3U6	0.500654445407842
TCGA.DX.AATS	0.435678516034316
TCGA.QQ.A5VD	-0.121701140740318
TCGA.DX.A6BH	0.0681177843945044
TCGA.DX.A48U	-0.0425758982080643
TCGA.DX.A6B7	0.0834027137550353
TCGA.DX.A1L0	-0.25564571292986
TCGA.VT.A80G	0.424999831650757
TCGA.DX.AB30	1.13857565286131
TCGA.MB.A5YA	-0.156142649523214
TCGA.QQ.A8VB	0.777096374281624
TCGA.X9.A971	0.0189013579176724
TCGA.DX.A1L1	-0.681973711775732
TCGA.X6.A7WB	0.22228752288945
TCGA.DX.A7EO	-0.0854063584102453
TCGA.HS.A5N7	0.287540998139034
TCGA.PT.A8TR	0.0345974785554304
TCGA.DX.A7EF	0.207734860029157
TCGA.RN.A68Q	-1.1004400477504
TCGA.SG.A6Z7	1.2815902862118
TCGA.MJ.A68J	-1.18065035374464
TCGA.DX.A6BA	-0.384049018509955
TCGA.DX.A8BH	-0.321942414065242
TCGA.DX.A2J1	-0.812055777983194
TCGA.DX.A8BS	0.403747884726549
TCGA.FX.A3NJ	0.128467574990391
TCGA.IE.A4EJ	0.575601093928788
TCGA.JV.A75J	1.41593288813929
TCGA.MB.A8JK	-0.313442000816133
TCGA.HB.A2OT	0.00667737910484406
TCGA.JV.A5VF	0.179327237789281
TCGA.DX.A240	0.0206814438334876
TCGA.DX.AB2E	0.725976862562468
TCGA.IW.A3M4	0.20389983160133
TCGA.X6.A8C7	0.483044293242555
TCGA.DX.A6BF	-0.418966824255739
TCGA.DX.A1KX	0.313769942395719
TCGA.DX.A23R	0.495155529830622
TCGA.DX.A7EL	-0.0209611514966653
TCGA.DX.A6BG	0.463838787763384
TCGA.MB.A8JL	0.834136196957831
TCGA.DX.AB36	0.0547377633380423
TCGA.IF.A4AK	0.148966706887538
TCGA.3B.A9HL	-0.428949707627782
TCGA.DX.A7ER	0.0198625184716864
TCGA.HS.A5NA	0.285811671992814
TCGA.DX.A8BV	-0.199777285136421
TCGA.3B.A9HU	-0.104190612583972
TCGA.X6.A8C5	-0.434393836541819
TCGA.DX.A7EN	0.584697136241705
TCGA.Z4.AAPF	0.0687789042379162
TCGA.X2.A95T	0.458901421608968
TCGA.DX.AB37	-0.447378196044081
TCGA.QQ.A5V2	-0.327940982374333
TCGA.SI.AA8B	0.802694854379232
TCGA.DX.A8BN	-0.152790648339003
TCGA.DX.A7EU	0.413403594874008
TCGA.DX.A6YU	-0.588938716162857
TCGA.DX.AB32	-0.465937966447042
TCGA.WK.A8XT	0.375872179913469
TCGA.UE.A6QT	-0.284812757821943
TCGA.DX.A6B9	0.0843201789954303
TCGA.DX.AB2Q	0.533402040061663
TCGA.IF.A3RQ	-0.360522425198554
TCGA.3B.A9I1	0.860155052847279
TCGA.DX.AB3C	-0.734127375133208
TCGA.QQ.A5V9	-0.0157157219384868
TCGA.DX.A1KY	1.00910840514374
TCGA.DX.A1L2	-0.251980349034714
TCGA.DX.AB2G	-0.282157804577116
TCGA.LI.A9QH	-0.0507831854688987
TCGA.DX.A7EM	0.316217932012616
TCGA.DX.AB2J	0.810866904499289
TCGA.3B.A9HJ	-0.538318069877927
TCGA.DX.A6BE	-0.190028995485871
TCGA.DX.AB2X	0.0557107105864245
TCGA.Z4.A9VC	0.96839856536825
TCGA.DX.A2IZ	-0.287974476926146
TCGA.DX.A48R	0.607780004394905
TCGA.SI.AA8C	-0.251861691920154
TCGA.KD.A5QT	0.165014456394569
TCGA.SG.A849	-0.580632442720507
TCGA.DX.A6Z0	-0.381246648284219
TCGA.IE.A6BZ	0.0339774037717614
TCGA.DX.AB2P	0.814153619885648
TCGA.DX.A7EI	1.38398736380879
TCGA.RN.AAAQ	-0.80308330675004
TCGA.DX.A8BP	-0.272951564375678
TCGA.DX.A3LW	0.151216419049943
TCGA.DX.A3UE	0.379821350968363
TCGA.KF.A41W	0.226862155842041
TCGA.DX.A48O	0.224911760679343
TCGA.3B.A9HX	-1.09569201557789
TCGA.X6.A7WC	0.78803962557189
TCGA.DX.A3LU	-0.871421471917283
TCGA.DX.A3LY	-0.490523087413434
TCGA.HB.A3L4	0.716841831356865
TCGA.DX.A8BG	-0.962698099522104
TCGA.QC.A6FX	0.657982831302126
TCGA.DX.A6YZ	0.0826356037140944
TCGA.3B.A9HZ	-0.14082588135877
TCGA.Z4.A8JB	0.207817556220974
TCGA.Z4.AAPG	-0.360818811252054
