# Supplementary material for: Pyroptosis-related genes prognostic model for predicting targeted therapy and immunotherapy response in soft tissue sarcoma
Source: Front Pharmacol. 2023 May 5;14:1188473. doi: 10.3389/fphar.2023.1188473 (PMC10196039; doi:10.3389/fphar.2023.1188473)
Supplement: Supplementary file 4 [file DataSheet1.ZIP › row data/tcga/prognosis.txt]

PLCG1
PYCARD
IL18
NOD1
NOD2
CASP8
