# Supplementary material for: Pyroptosis-related genes prognostic model for predicting targeted therapy and immunotherapy response in soft tissue sarcoma
Source: Front Pharmacol. 2023 May 5;14:1188473. doi: 10.3389/fphar.2023.1188473 (PMC10196039; doi:10.3389/fphar.2023.1188473)
Supplement: Supplementary file 4 [file DataSheet1.ZIP › row data/tcga/sample.txt]

sample	Age	Gender	futime	status	Tumor-lenth	Tumor-depth	Tumor-width	Risk score	Group	Cluster
TCGA-QC-AA9N	53	1	537	0	10	8.3	9.1	1.648282379	High-risk	2
TCGA-JV-A75J	43	1	119	1	18	12	18	1.415932888	High-risk	3
TCGA-DX-A3LS	78	1	275	1	13.2	7.5	10.5	1.406974107	High-risk	2
TCGA-DX-A7EI	78	1	1049	1	6	4	5.5	1.383987364	High-risk	2
TCGA-SG-A6Z7	44	1	118	1	30	13	23	1.281590286	High-risk	2
TCGA-DX-AB30	53	1	695	1	10	4.5	5.1	1.138575653	High-risk	2
TCGA-IW-A3M5	76	1	180	1	5.5	3.5	5	1.029302892	High-risk	2
TCGA-DX-A1KY	66	0	391	1	39.5	13	24.5	1.009108405	High-risk	2
TCGA-Z4-A9VC	37	0	407	0	15	6	12	0.968398565	High-risk	2
TCGA-SI-A71O	29	0	694	1	22	15	17	0.921208354	High-risk	2
TCGA-3B-A9HR	38	1	2694	1	8	4	6.5	0.879964976	High-risk	3
TCGA-DX-A8BU	58	0	1116	1	12.4	7.9	8.4	0.866231728	High-risk	2
TCGA-3B-A9I1	56	1	567	1	18	9	9	0.860155053	High-risk	3
TCGA-MB-A8JL	53	1	600	0	5.5	4.5	5.2	0.834136197	High-risk	2
TCGA-DX-AB2P	79	0	367	1	14	10.5	12.5	0.81415362	High-risk	2
TCGA-DX-AB2J	71	1	1235	1	19.3	13.3	18.7	0.810866904	High-risk	2
TCGA-SI-AA8B	80	1	262	1	20	12	14	0.802694854	High-risk	1
TCGA-SG-A6Z4	47	0	576	0	11	5	6	0.79627676	High-risk	2
TCGA-X6-A7WC	74	0	1379	0	11.1	6.7	11	0.788039626	High-risk	1
TCGA-QQ-A8VB	68	1	5723	0	3.5	3	3	0.777096374	High-risk	2
TCGA-DX-AB2E	60	0	541	0	12.5	7.2	11.6	0.725976863	High-risk	3
TCGA-HB-A3L4	46	1	1061	1	18	8	14	0.716841831	High-risk	2
TCGA-QC-A6FX	68	0	637	0	5	1.5	2.4	0.657982831	High-risk	5
TCGA-DX-A2J0	61	0	295	1	25	14	18.5	0.619017183	High-risk	2
TCGA-DX-A48R	41	0	805	0	3	9.5	1	0.607780004	High-risk	3
TCGA-FX-A8OO	31	1	245	1	15.2	5	12.3	0.596845782	High-risk	2
TCGA-DX-A7EN	53	1	923	0	8	7.5	7.5	0.584697136	High-risk	3
TCGA-IE-A4EJ	84	1	98	0	8.5	4.5	6	0.575601094	High-risk	2
TCGA-DX-A6YX	68	1	513	1	9.5	7	8	0.536202736	High-risk	2
TCGA-DX-A1KW	67	0	995	1	24.5	11	18	0.535992064	High-risk	2
TCGA-DX-AB2Q	65	1	2030	0	9	4	8	0.53340204	High-risk	3
TCGA-DX-A3U6	63	1	1088	1	8.5	7.5	8.1	0.500654445	High-risk	2
TCGA-DX-A23R	55	1	2271	0	21	10	20	0.49515553	High-risk	2
TCGA-X6-A8C7	24	1	896	0	1.6	1.3	1.5	0.483044293	High-risk	1
TCGA-X6-A7WD	63	1	938	0	8	3.8	6	0.470260669	High-risk	2
TCGA-DX-A6BG	51	0	1121	0	10.8	7.3	7.6	0.463838788	High-risk	2
TCGA-X2-A95T	49	1	1927	0	7	3	4	0.458901422	High-risk	1
TCGA-X6-A8C6	55	0	1067	1	8.5	6.8	8.3	0.444942378	High-risk	2
TCGA-DX-AATS	72	0	35	1	12	9.8	10.5	0.435678516	High-risk	1
TCGA-FX-A3RE	65	1	660	0	20	1.5	17	0.43294456	High-risk	3
TCGA-VT-A80G	66	0	326	0	20	14	16	0.424999832	High-risk	1
TCGA-DX-A7EU	79	1	721	0	7.1	4.2	7	0.413403595	High-risk	3
TCGA-DX-A8BS	68	1	850	1	19.7	13	16.5	0.403747885	High-risk	2
TCGA-DX-A6B8	80	0	485	1	17.2	10.3	11.2	0.380819759	High-risk	1
TCGA-DX-A3UE	66	1	1061	1	6.6	3.9	4.4	0.379821351	High-risk	5
TCGA-WK-A8XT	40	1	1262	1	3.2	2.8	2.7	0.37587218	High-risk	2
TCGA-DX-A6BB	74	0	1105	0	19	15.2	18.8	0.372227439	High-risk	4
TCGA-QQ-A8VD	56	0	3964	0	10	5	12	0.331573495	High-risk	1
TCGA-DX-A48J	44	0	296	1	22	10	15	0.321057208	High-risk	2
TCGA-DX-A7EM	61	0	1892	0	4	2.8	3.1	0.316217932	High-risk	2
TCGA-DX-A1KX	67	1	2087	0	12.6	6.5	11.4	0.313769942	High-risk	5
TCGA-DX-A3UD	56	0	1534	0	8.5	3.5	4.3	0.303069049	High-risk	5
TCGA-HS-A5N8	69	1	22	1	9.5	2.5	10	0.300808138	High-risk	1
TCGA-3B-A9HY	49	0	314	0	2.6	0.7	2.1	0.296831086	High-risk	1
TCGA-HS-A5N7	67	1	1013	0	9.2	6.1	7.5	0.287540998	High-risk	2
TCGA-HS-A5NA	65	1	298	0	26	16.5	21	0.285811672	High-risk	4
TCGA-DX-A3UA	47	1	325	1	4.5	1.9	2.1	0.282835456	High-risk	1
TCGA-HS-A5N9	58	1	1585	0	13	4.7	8.5	0.275348125	High-risk	1
TCGA-JV-A5VE	60	1	499	0	20	5	10	0.272696862	High-risk	2
TCGA-DX-A48L	49	1	738	1	6.3	3.7	4.2	0.24983387	High-risk	1
TCGA-K1-A42W	65	1	1891	0	3.5	3.5	3.5	0.230124279	High-risk	3
TCGA-X6-A8C4	70	1	628	1	21	6.5	15	0.228354248	High-risk	1
TCGA-KF-A41W	71	1	356	0	8.5	7	7.8	0.226862156	High-risk	1
TCGA-DX-A48O	63	1	1605	0	17	7	12	0.224911761	High-risk	3
TCGA-X6-A7WB	58	1	550	1	10.1	8.1	9.5	0.222287523	High-risk	2
TCGA-Z4-A8JB	24	1	133	0	9	3.8	5.8	0.207817556	High-risk	1
TCGA-DX-A7EF	88	1	570	1	12	5.5	9	0.20773486	High-risk	1
TCGA-IW-A3M4	48	1	2615	0	9	7.5	7.5	0.203899832	High-risk	1
TCGA-JV-A5VF	69	1	32	1	16	12	16	0.179327238	High-risk	1
TCGA-KD-A5QT	69	1	499	0	13	9	12	0.165014456	High-risk	2
TCGA-DX-A3LW	43	0	4150	0	17	15	15	0.151216419	High-risk	1
TCGA-IF-A4AK	82	1	1590	0	3.2	2.2	2.4	0.148966707	High-risk	1
TCGA-MJ-A68H	57	1	456	0	5	4	4.7	0.13643501	High-risk	1
TCGA-FX-A3NJ	54	0	947	0	7	5.5	6	0.128467575	High-risk	1
TCGA-IE-A3OV	42	0	2448	1	10.5	5	4.8	0.125430103	High-risk	2
TCGA-X6-A8C2	56	0	1070	0	5	3.1	3.5	0.123071975	High-risk	4
TCGA-HB-A5W3	58	1	384	1	26	10	17.3	0.115541252	High-risk	4
TCGA-IE-A4EK	54	0	42	0	6.5	1.5	5	0.111886827	High-risk	1
TCGA-DX-A6B9	45	1	1138	0	15	6.5	11.5	0.084320179	High-risk	1
TCGA-DX-A6B7	55	0	1143	0	11.5	8.5	9	0.083402714	High-risk	3
TCGA-DX-A6YZ	59	0	2625	0	9.1	6.5	7.5	0.082635604	High-risk	3
TCGA-DX-AB35	65	0	928	0	18.5	12	15.5	0.077306865	High-risk	4
TCGA-Z4-AAPF	35	1	485	0	2	1	1	0.068778904	High-risk	4
TCGA-DX-A3U9	84	0	456	1	6.4	3.6	5.5	0.068339871	High-risk	3
TCGA-DX-A6BH	34	0	821	0	8	6.4	6.5	0.068117784	High-risk	1
TCGA-DX-AB2X	73	1	404	1	8	3	6	0.055710711	High-risk	4
TCGA-DX-AB36	86	0	1168	1	8.1	4.3	4.5	0.054737763	High-risk	1
TCGA-DX-A48K	65	0	1399	0	4.1	2	3.1	0.0527807	High-risk	1
TCGA-PT-A8TR	57	1	813	0	14	0	0	0.034597479	High-risk	1
TCGA-IE-A4EH	35	1	819	0	4.9	4.5	4.8	0.034289303	High-risk	1
TCGA-IE-A6BZ	65	1	605	0	19	8	11	0.033977404	High-risk	2
TCGA-DX-A8BM	60	0	1456	0	13.5	10	11	0.032178326	High-risk	5
TCGA-DX-A240	51	0	1834	0	13.5	5.5	6.1	0.020681444	High-risk	1
TCGA-DX-A7ER	69	0	1466	1	20	2.8	18	0.019862518	High-risk	1
TCGA-X9-A971	52	1	831	0	3.8	2.5	3.4	0.018901358	High-risk	3
TCGA-HB-A2OT	78	1	2057	0	3.5	1.2	1.5	0.006677379	High-risk	4
TCGA-DX-A48P	54	1	1400	0	4.2	2.5	3.8	0.003437179	High-risk	4
TCGA-DX-A3U7	67	0	1552	1	9.2	6.3	7.5	-0.004215004	High-risk	1
TCGA-DX-A1KU	82	0	427	1	33	15	20	-0.008801997	High-risk	1
TCGA-QQ-A5V9	76	0	1424	1	17	5.5	11	-0.015715722	High-risk	3
TCGA-DX-A6YQ	86	1	93	1	14.5	6.3	8	-0.018101102	High-risk	4
TCGA-FX-A3NK	53	0	505	0	8.5	5	5.5	-0.018346158	Low-risk	1
TCGA-DX-A7EL	56	1	2291	0	7	5	5.5	-0.020961151	Low-risk	3
TCGA-DX-A8BL	59	0	1373	0	5.6	2.2	2.8	-0.026866256	Low-risk	3
TCGA-DX-A6YR	75	0	1247	0	6	5.4	5.8	-0.032135296	Low-risk	4
TCGA-DX-A3UC	37	1	2085	0	7	4	4.5	-0.033253983	Low-risk	1
TCGA-DX-A6YV	74	0	1536	1	19	11	14	-0.03602672	Low-risk	3
TCGA-IE-A4EI	67	1	594	0	6.5	5	5.6	-0.038767874	Low-risk	4
TCGA-DX-A48N	47	0	1073	0	13	8	9.5	-0.040129421	Low-risk	2
TCGA-DX-A48U	57	0	3310	0	30	11	28	-0.042575898	Low-risk	1
TCGA-LI-A9QH	72	1	540	1	18.8	8.6	9.9	-0.050783185	Low-risk	4
TCGA-DX-A7EQ	72	0	897	1	4.2	3	3.5	-0.052891063	Low-risk	5
TCGA-FX-A48G	56	1	605	1	13.5	8.7	9.5	-0.075019977	Low-risk	4
TCGA-DX-A7EO	20	1	4627	0	7.1	4.8	6.5	-0.085406358	Low-risk	4
TCGA-IW-A3M6	59	1	688	0	13.5	9	9.5	-0.08603576	Low-risk	4
TCGA-MB-A5Y8	60	1	773	0	12.8	2.5	3.5	-0.100228217	Low-risk	4
TCGA-3B-A9HU	53	1	768	0	7.9	7.1	7.4	-0.104190613	Low-risk	3
TCGA-QQ-A5VC	63	1	1092	0	3.5	1.4	3.3	-0.112403419	Low-risk	4
TCGA-3B-A9HI	68	0	1521	0	8	5	5.5	-0.113323249	Low-risk	1
TCGA-QQ-A5VD	52	0	1129	0	2	1.2	1.6	-0.121701141	Low-risk	4
TCGA-FX-A76Y	49	1	471	0	9	10	8.5	-0.134999474	Low-risk	1
TCGA-DX-AB3B	28	1	1548	0	10.5	7.2	8.2	-0.138363641	Low-risk	1
TCGA-3B-A9HZ	66	0	1170	0	9.5	6	7.5	-0.140825881	Low-risk	4
TCGA-DX-A8BN	78	1	1161	0	10.9	4	6.1	-0.152790648	Low-risk	5
TCGA-MB-A5YA	63	0	15	0	8.5	7.3	8.4	-0.15614265	Low-risk	5
TCGA-VT-A80J	49	1	796	0	9	5	5	-0.176661777	Low-risk	4
TCGA-K1-A42X	62	1	3765	0	7	7	7	-0.182148334	Low-risk	1
TCGA-DX-A2J4	60	0	2408	0	22	15	21	-0.184134256	Low-risk	3
TCGA-DX-A6BE	77	0	881	0	21	6.5	10	-0.190028995	Low-risk	4
TCGA-DX-AB2W	62	1	3238	0	7	4.5	5.6	-0.194423143	Low-risk	4
TCGA-DX-A8BV	57	0	1845	1	14.5	5.5	13.5	-0.199777285	Low-risk	4
TCGA-DX-A6Z2	82	1	2830	0	7.2	4.9	6.1	-0.199968243	Low-risk	2
TCGA-DX-A1KZ	66	0	1372	0	30	6	25	-0.206592331	Low-risk	4
TCGA-DX-A3M1	79	0	1359	0	17	6	12	-0.212970965	Low-risk	3
TCGA-X6-A7W8	89	0	24	1	17.5	9	10.5	-0.235468404	Low-risk	5
TCGA-DX-A8BZ	78	1	200	1	8	6	7	-0.243349018	Low-risk	5
TCGA-DX-A7ES	50	1	610	0	22	11.5	22	-0.249957846	Low-risk	1
TCGA-SI-AA8C	20	1	597	0	7.5	7	7	-0.251861692	Low-risk	1
TCGA-DX-A1L2	78	0	2586	0	12.5	7	7.5	-0.251980349	Low-risk	4
TCGA-DX-A1L0	58	0	564	1	27	18	25	-0.255645713	Low-risk	1
TCGA-DX-A3UB	54	0	2247	0	2.7	1.8	2.2	-0.257995208	Low-risk	1
TCGA-3B-A9I0	33	0	1096	0	18	13	15	-0.267184812	Low-risk	3
TCGA-DX-A8BP	85	0	428	0	12.3	6.6	8.2	-0.272951564	Low-risk	4
TCGA-DX-AB2G	36	0	478	0	36	14.5	30	-0.282157805	Low-risk	4
TCGA-UE-A6QT	50	1	402	0	15	6	8	-0.284812758	Low-risk	4
TCGA-DX-A2IZ	60	0	261	0	29	14	16	-0.287974477	Low-risk	1
TCGA-QQ-A8VF	70	0	3406	0	12	9	9	-0.288952453	Low-risk	4
TCGA-DX-AB2O	78	1	2619	0	7.5	4	4.5	-0.289626519	Low-risk	2
TCGA-X6-A8C3	59	1	583	0	4	2.6	3	-0.291562291	Low-risk	3
TCGA-MB-A8JK	49	0	661	0	3.9	2.7	3	-0.313442001	Low-risk	3
TCGA-DX-A8BH	86	0	439	1	9.7	4	8	-0.321942414	Low-risk	5
TCGA-QQ-A5V2	42	0	56	0	11	4.5	10	-0.327940982	Low-risk	5
TCGA-DX-A1L3	60	1	1020	1	20	14.5	15.5	-0.342086762	Low-risk	4
TCGA-DX-AB2F	76	1	365	0	27	13	27	-0.346185484	Low-risk	3
TCGA-IF-A3RQ	70	1	1129	1	15	6	12	-0.360522425	Low-risk	4
TCGA-Z4-AAPG	64	1	486	0	10	7	10	-0.360818811	Low-risk	4
TCGA-QC-A7B5	75	0	398	0	2.2	0.4	1.8	-0.376062543	Low-risk	3
TCGA-DX-A6Z0	78	1	1953	1	4.4	2.5	2.8	-0.381246648	Low-risk	3
TCGA-QQ-A5VB	53	1	1478	1	13.2	6.4	9	-0.381280336	Low-risk	4
TCGA-DX-A6BA	53	1	2515	0	28	12	22	-0.384049019	Low-risk	2
TCGA-DX-A6BF	82	1	972	0	38.3	19	26.2	-0.418966824	Low-risk	4
TCGA-DX-A23T	40	1	160	1	30	11	29	-0.426767128	Low-risk	4
TCGA-3B-A9HL	67	0	599	1	18	10.5	14	-0.428949708	Low-risk	4
TCGA-X6-A8C5	63	1	1547	0	15.3	10.4	12.8	-0.434393837	Low-risk	4
TCGA-MJ-A850	28	0	681	0	5	2.6	3.5	-0.439065198	Low-risk	3
TCGA-DX-A23Y	80	0	191	1	20	10	18	-0.440332106	Low-risk	4
TCGA-DX-A8BT	63	1	1230	0	9.5	4.1	8.4	-0.445522118	Low-risk	5
TCGA-DX-AB37	73	1	2575	1	17	5	6	-0.447378196	Low-risk	4
TCGA-DX-A7ET	71	0	463	0	6.4	4.9	5.3	-0.450322976	Low-risk	5
TCGA-DX-AB32	51	0	3102	0	5.4	5.2	5.2	-0.465937966	Low-risk	3
TCGA-QQ-A5VA	60	1	550	1	9	3.5	8	-0.490031459	Low-risk	2
TCGA-DX-A3LY	66	0	1017	0	18.2	9.2	11	-0.490523087	Low-risk	4
TCGA-DX-A8BR	63	1	4573	0	7	5	6	-0.492891675	Low-risk	4
TCGA-DX-A8BO	67	1	1240	0	9	4	6	-0.502330198	Low-risk	4
TCGA-DX-A23V	57	1	2034	1	13	0.6	1	-0.516291001	Low-risk	4
TCGA-DX-A1L4	60	0	2036	0	19.5	8.5	15	-0.517521725	Low-risk	1
TCGA-3B-A9HJ	68	0	1104	0	11.6	6.5	10.5	-0.53831807	Low-risk	4
TCGA-DX-A3UF	65	1	2599	1	3.7	2.9	2.9	-0.555467477	Low-risk	2
TCGA-DX-A23U	81	0	2324	1	8	2.5	6	-0.560634944	Low-risk	4
TCGA-DX-AB2V	81	0	3156	0	6.3	4.2	4.5	-0.57477655	Low-risk	5
TCGA-SG-A849	78	0	533	0	2.7	2	2.5	-0.580632443	Low-risk	5
TCGA-3B-A9HO	75	0	959	0	25	8	15	-0.582830189	Low-risk	4
TCGA-DX-A6YU	50	1	1045	0	5.5	3	4.7	-0.588938716	Low-risk	2
TCGA-X9-A973	55	0	1108	0	14.7	9	9	-0.592503354	Low-risk	3
TCGA-VT-AB3D	71	0	379	0	4.2	2.5	4	-0.649141715	Low-risk	4
TCGA-DX-AB2Z	87	1	1092	0	6.3	4.5	5.6	-0.654421682	Low-risk	3
TCGA-DX-A3U5	52	0	969	0	10.6	9.4	9.8	-0.656079765	Low-risk	4
TCGA-DX-A1L1	60	0	1649	1	8.5	3.5	7.5	-0.681973712	Low-risk	3
TCGA-DX-AB3C	27	0	2169	0	7.1	5.3	6.9	-0.734127375	Low-risk	1
TCGA-DX-A8BQ	63	0	1579	0	6	3	4.5	-0.758030741	Low-risk	4
TCGA-DX-AB2S	53	1	280	0	7.9	6.9	7.1	-0.769291017	Low-risk	4
TCGA-RN-AAAQ	52	0	510	0	13	3.5	11	-0.803083307	Low-risk	4
TCGA-DX-A2J1	53	0	2901	0	31	7.5	20.5	-0.812055778	Low-risk	4
TCGA-DX-A3U8	43	0	138	1	4.5	2	3.5	-0.866407347	Low-risk	4
TCGA-DX-A3LU	60	0	2641	0	19	14	16	-0.871421472	Low-risk	5
TCGA-DX-A3M2	59	0	1055	0	10	8	8.5	-0.946031274	Low-risk	5
TCGA-DX-A8BG	83	1	546	0	17.2	10	11.9	-0.9626981	Low-risk	4
TCGA-3B-A9HX	70	1	1303	0	4	2.2	3.6	-1.095692016	Low-risk	1
TCGA-RN-A68Q	62	1	22	0	0.5	0.1	0.3	-1.100440048	Low-risk	4
TCGA-MJ-A68J	55	1	547	0	5	0.7	5.1	-1.180650354	Low-risk	3
TCGA-DX-A6YS	61	0	2381	0	6.5	4.8	5.8	-1.615017296	Low-risk	3
TCGA-FX-A2QS	61	1	1495	0	11.5	7.5	9.5	-2.295246983	Low-risk	2
										#N/A
										#N/A
										#N/A
