# Supplementary material for: Pyroptosis-related genes prognostic model for predicting targeted therapy and immunotherapy response in soft tissue sarcoma
Source: Front Pharmacol. 2023 May 5;14:1188473. doi: 10.3389/fphar.2023.1188473 (PMC10196039; doi:10.3389/fphar.2023.1188473)
Supplement: Supplementary file 4 [file DataSheet1.ZIP › row data/tcga/Tumor-vs-Normal.limma.txt]

Tag	group	logFC	AveExpr	t	P.Value	adj.P.Val	B
AIM2***	Up-regulated	3.343098778	1.019313244	6.517089707	3.15E-10	4.44E-10	12.11226607
CASP1***	Up-regulated	2.946633322	1.649265487	25.76941387	5.45E-110	1.30E-109	239.918791
CASP3***	Up-regulated	3.972356008	2.594289537	103.2843347	0	0	1201.025079
CASP4***	Up-regulated	2.305094946	2.473298058	37.6678283	1.83E-192	6.31E-192	429.6607291
CASP5	Up-regulated	2.597113517	-1.080484235	1.428052723	0.154564363	0.165223975	-5.097988019
CASP6***	Up-regulated	3.489177781	1.754526227	45.02616408	6.57E-239	2.55E-238	536.5766528
CASP8***	Up-regulated	2.33139199	1.358011143	18.22287467	1.51E-62	2.92E-62	130.8777428
CASP9***	Up-regulated	2.044298101	1.900417647	60.66127243	0	0	753.7603253
ELANE	Up-regulated	0.313004312	0.184770916	1.959747263	0.050495463	0.060206129	-6.604611467
GPX4***	Up-regulated	5.573455226	4.63903627	156.1073825	0	0	1579.112666
GSDMA	Up-regulated	0.450558778	-0.024051298	1.849359238	0.06521582	0.074877423	-6.503250649
GSDMB***	Up-regulated	1.007978337	1.242529325	10.34441513	8.35E-24	1.29E-23	42.00920978
GSDMD***	Up-regulated	3.638129326	2.985304859	75.86470891	0	0	933.4495265
IL18***	Up-regulated	1.947086479	1.363037177	18.27078578	4.50E-64	9.29E-64	134.3244972
IL6***	Up-regulated	0.566427605	0.96266444	3.596190973	0.0003435	0.000462978	-2.193743272
NLRC4***	Up-regulated	2.35500201	0.403552075	16.0035549	2.86E-45	5.22E-45	91.63897902
NLRP1***	Up-regulated	1.986421801	2.244814107	35.3083331	1.23E-176	3.82E-176	393.230636
NLRP3***	Up-regulated	1.532650673	0.672539183	12.39138424	2.67E-31	4.36E-31	59.35828793
NLRP7	Up-regulated	1.559280123	-4.287615641	1.43066858	0.154295319	0.165223975	-5.39780901
NOD1***	Up-regulated	2.013216945	1.459612278	21.42396368	1.36E-83	3.01E-83	179.1768342
NOD2***	Up-regulated	1.738410572	0.20969192	13.39473354	5.22E-35	8.99E-35	67.95473191
PLCG1***	Up-regulated	3.095785043	3.236151585	84.95328788	0	0	1029.787403
PRKACA***	Up-regulated	3.801510072	3.72326538	145.2565265	0	0	1512.089555
PYCARD***	Up-regulated	4.345928669	2.03004752	33.80061788	3.31E-160	9.32E-160	355.4984434
SCAF11***	Up-regulated	2.097509665	2.772834498	71.03333582	0	0	879.6505574
TIRAP***	Up-regulated	2.149392305	0.892980221	26.57677244	6.75E-117	1.74E-116	255.7762485
TNF	Up-regulated	1.311428676	-0.829259405	2.091264945	0.047470171	0.066463012	-4.959448107
NLRP2	Up-regulated	0.064429114	-1.791222993	0.186321046	0.852315544	0.852315544	-7.904485976
IL1B**	Up-regulated	1.185649982	0.364880005	2.7492981	0.006356217	0.008210113	-3.886109756
NLRP6	Down-regulated	-0.115856081	-2.033504778	-0.260095525	0.794996503	0.821496386	-7.48564416
GSDMC***	Down-regulated	-1.681543648	-0.982044302	-9.423152161	1.93E-19	2.85E-19	32.33661977
